# Supplementary material for: Developing mitochondrial base editors with diverse context compatibility and high fidelity via saturated spacer library
Source: Nat Commun. 2023 Oct 19;14:6625. doi: 10.1038/s41467-023-42359-3 (PMC10587121; doi:10.1038/s41467-023-42359-3)
Supplement: Supplementary file 4 — Supplementary Data 1 [file 41467_2023_42359_MOESM4_ESM.xlsx]

## Sheet: InterPro
ID	Accession	Rechristened Name	Protein Name	Tax Name	Full Length Sequence	Full Length
239	A0A419HZL9	HZL9	Uncharacterized protein	Amycolatopsis panacis	MPPREPRSGLCNRCAAAEAARLLQEYGIPPRGDLATTADVEQKLAARMVREGRKHLDVSLNNRPCKGPYGCDTLVPIILPEGCTMTVHAPNYRKTFTGGAKPWSR	105
38	A0A1C5PQX8	PQX8	Uncharacterized protein	uncultured Ruminococcus sp.	MRENGINEATVFHNNPNGTCGFCDRQVPALLPKGAKLTVVPPSNSVANNVRAIPVPKTYIGNSTVPKIK	69
152	A0A1X1N3E6	N3E6	Uncharacterized protein	Streptomyces sp. CB03238	MEAQAAALMRRFQASEGRPMIRHPSGVCGTCANTLRVMLPEGASLTVKFQHGRIFFTGGNFVGDPD	66
340	A0A6A8R042	R042	Uncharacterized protein	Nocardia seriolae	PRNPRRLLPTNQRLTTLGVKDAKLVINKTEGPCRGCDETLQYVLEPGSRLEVHWPGGFKVYIGVKW	66
350	A0A6G7Y5W3	Y5W3	Uncharacterized protein	Brevilactibacter coleopterorum	MDQTPPEARYVAAGHIEGKAALQVRAAASSGGTIHHNNPFGTCIYCQQQVPTLLPDGARLTAEPPAQARPRSAWWSPPGPVTMVGNVADPASHPVATAQSPHPATTESGHLGIQAAGRGSVQPHGGHRAGEPARHEDGRPLDVFDLAGYHHVPDAAALDALLAGRGSADHYEISASPPAYPLLTAAFNGEDAVLHWFAGPGHPGLQSVGPDRDGPSRHFPDPAGQDITLPADTVVPAADAERAVRQFAASGSRPDAVGWREL	262
235	A0A3N8QQV2	QQV2	Uncharacterized protein	Burkholderia contaminans	MSFSSGGPTPYPNYANAGHVEGQSALFMRDNGISEGLVFHNNPEGTCGFCVNMTETLLPENAKMTVVPPEGAIPVKRGATGETKVFARNSNSQKSPAKGGC	101
329	A0A5C4UJV7	UJV7	Uncharacterized protein	Streptomyces sedi	MGLVMEAPQGKGRTRANGEHVETHAAAFLRMNPGVRTAVLCIDYPTGTCGTCRSTLPDMMPEGVQLWVISRRTTEKFTGLPD	82
225	A0A3F2UPX6	UPX6	Uncharacterized protein	Nocardia seriolae	RPSLDQRLERRPETVRLDQDRRRDPRNPRRLLPTNQRLTTLGVKDAKLVINKTEGPCRGCDETLQYVLEPGSRLEVHWPGGFKVYIGVKW	90
159	A0A229H5T6	H5T6	Uncharacterized protein	Streptomyces sp. NBS 14/10	MGILDVGGDQLPMISGPGGQSGLLKNLPGRIKANAEHVETHAAAFLRMNPGVRKAMLYIDYPTGACGACRSTLPDMLPEGAQLWVISPRKTEKFVGLPD	99
372	A0A7G9FZY2	FZY2	Uncharacterized protein	Lachnospiraceae bacterium sunii NSJ-8	MSLPEYDGTTTHGVLVLDDGTQIGFTSGNGDPRYTNYRNNGHVEQKSALYMRENNISNATVYHNNTNGTCGYCNTMTATFLPEGATLTVVPPENAVANNSRAIDYVKTYTGTSNDPKISPRYKGN	125
46	A0A1G0ZLX7	ZLX7	Uncharacterized protein	Lentisphaerae bacterium GWF2_50_93	MADKPLTLGVLRTPAGEFELASGWNGYGGMMAKGASGFDIVTRTHVEGQAAALMQKQGIQEGLLYINNPVICPSCMRNLPLMLSPDKYLIVVPFNGSGVNFMGVAK	106
220	A0A3D1KCU5	KCU5	Uncharacterized protein	Lentisphaeria bacterium	MADKPLTLGVLRTPAGEFELASGWNGYGGMMAKGASGFDIVTRTHVEGQAAALMQKQGIQEGLLYINNPVICPSCMRNLPLMLSPDKYLIVVPFNGSGVNFMGVAK	106
291	A0A4R7BYM7	BYM7	Ricin B-type lectin domain-containing protein	Streptomyces sp. BK561	MRSTGGDTAQTMTWTWDGKVESVTGFGTDGSGAWIGVGDLCMDLSGGTTTVGTAIQIYVCNGNKSQQFRLKASDTNNDGTVEDGTIGQLMVGGRCVQPNGTAAGAAALIQACDNAVAAQRWQTLSTGQIKHVATGLCLAAPASTVSTDLTLAACNSTVAGQLWKPASKTTYVYDAMGNRLLERTSAGAVLNLPDTKVSLTTAGKVRYVERTYAGVGGPSVTRFREGVNNTAGVSEHVYAQATDLNGTPLAEVRLDGGMQVRAQKKDPWGEDRAISMPMRTKTAFHTGDDDVETGLVHMGAREYDPGTGRFISADPVLDDSDPLQANGYSYANNNPVTHSDPSGLTSSASSFDASIAALDAKIAEYQKTLNRSIGDVILATGWAVFKEFIGWNDVVGCFT…	841
186	A0A2S1JRI9	JRI9	Uncharacterized protein	Microbulbifer sp. A4B17	MKNVDPTRGILDINGAEYQLKSGRPFPTGVYDYGKVDLSEDVQIALKHVEGHIASIMQENNISVAHVYINYIGGPCQFCRGQGMDTSEQELLGEGEMLFVTYPLPITHGKYWTWRFCHFIV	121
237	A0A401Z4S0	Z4S0	HintN domain-containing protein	Embleya hyalina	MTGATVLALTASVAPAQAVDWIETRPDTEGWSPRDLPKTPSVGGHDAPKPDARPLTGDGHRSWKPTATAWPKAAEAETAPAPASSFVARGGSSLLAAPTGGNAPGTPVWITTPTAATPGPLRSNTHAAPPSDATTTPSRVKVTVADHTAAEKAGVDGVLITVRPTEAASNPGKVTIGVDYAGFRDAFGADWSSRLRLVSMPECALTTPDAAECRTKSPVAGGRNDRVKNRVLADVDLSATAARSANAAPGAMLLAVTADASGPSGDYKATSLSPSGQWSAGGNSGSMNWSYGIAVPPAIGGTAPALNLAYNSGSVDGRTTSTNNQASWIGEGWEYSPGFVERSYDSCARDGQDKSGEKCWSNRNSLALSLNGKSSILVQDDTDKAKWRLEGDDDSRIEP…	2329
427	A0A7Y0PGG0	PGG0	INTEIN_C_TER domain-containing protein	Actinoplanes sp. TBRC 11911	MSFARRYVRARWLAGFSAFLLVATLAPPADVAAHADPGDVPTVTAGQAPQQRGLPAGAARNAGVPDNQRPPVVPPLVEAGGKAEKVGKSEVSRAAAAPPGEAFTDVVLRPGFVVGDTSLVAYFNLKDQAFDEWRVDLYDTDSQTRQESVVLGRDRLGNDGCGELRTFCKSLGATEGWQLDATKRYFVTITALYPDGEVPSANSEDAQPRTTVDPPAIPDRQAAGCGCSVALGMTDASQAVRATGVNTGTGAFTLSTSDLAMNSFGIPFSSGRAYSSLNTGASAFGPGWAWAYDLKVTVTDDGALVRAEDGSDTLFKANGDGYVRPPGVRSTLRKNSDGWELVTRDNIVFTFDAQGRLTSILNARRQGLRFAHTDTSVTVTDASGHQAVVKLAGGLIESI…	2028
44	A0A1E5Q0Q5	Q0Q5	Ricin B-type lectin domain-containing protein	Streptomyces subrutilus	MTPAAGTEFTQVGTLPVSIGKVENTGTAPTGTWSAAVSDRAKTEAAGVDGAMIKITPPADAVNPVDVALDYSKFEDLYGTEWASRLKLRQFPACFLVTPELPECSVSTDVPSVNEPGKKRVIATVNPTAAPVQGMHTMTAGSAEVALVASDGAAGAGGSYKATSLSASGKWTAGGSGGGFSWTYPLNVPPAPAGPTPSIAFSYSSQSVDGRTSVTNGQASWIGDGWDYNPGFIERRYRTCSDDLKPTGTGKPNNDNTADKKKGDLCWAGDNVVLSLGGSITELVRDAATGKWVPASDDGSRVELKTGENNGNGARNDEYWVVTTRDGTRYHYGRHNVGTHGDGTSPENITDSVFTVPVFGNHPGEPCYTTVYANSSCRQAWRWNLDYVEDIHGNAMVID…	2409
337	A0A652KZF3	KZF3	Ricin B-type lectin domain-containing protein	Streptomyces sp. ms191	MGDTVSVKDITGAEIAKDKEPFAGRVAEELTYTNATDADSNWLTRSITKLDATELAKRDRDDGLDPLKAWRVTEPEEIAYTKSSGTNTDDPRTLREVRTNTTYDATYGLPTQVESLGDMGKTGDESCTKLEYLHQTTANLIGLTKQVLNSPTTCANANWADLTTLSGATRTAFDGTAYGTALGASTRGLATESWSLKGDGTDFQTNGTTGFDAIGRVTRQTDPDQKSSTIAFDPPTGQVFKVTQTNALGHSQVQELEPGRAVTLKTTDVNGQVSEAKFDPLGRLAEAWAPGRTPASGVVPDFQAVYTVPAEETDPEDANRKIRKPPYVTTYARGYEDRVETAVTLYDGLGRERQSMEEADGDSGWLVTDTLYNTSGEVFQTNNAYLTQEAKPGELFVPL…	1733
391	A0A7W7CFI9	CFI9	Uncharacterized protein	Crossiella cryophila	MAEFESTSERARGVRPPVTSTQAGPGAAVAPSATALGPDFAAVPVSGRLTPAEITRIMLAAKDLDEAKLRLGLGPVTDQALHDFLVRNGFRPAQPAWTGPTVKATPPGMEIVGQIIYRQSTDGLGFVASYELGNRQELANRQTEANRDASLRAAAGFMQALAGPMTDTGPKLTKGSANPAVQPRAGAATGPPTTTRTGPNRPVGTPLVPGRTGKPVPPRGIRPIGTGDTAGPSNRSVAAASPQPGIQVAEQVRAAREYFPGHDGAVGSLLVEGRPPMRIKSGVDGGPSGGTHRGGIPRGEGHAFTAGGPSQGNIATHVEGHSAAIMHQQGIQRATLVVSQPECKVCAANLPSALPPGAELRVIHPGGSETIYRANHAR	378
34	A0A171C918	C918	RHS repeat-associated core domain protein	Streptomyces sp. F-3	MLAATTPVLTHNTSGQACEVWTSQQTHLTSGVLDIQVDQIPLGSGENAGGFLSRDNNAALGVNGVVDWRSIPGMTKENYHHVEMQAAAYMRLNNIRLGRLYINYKSGACGYCDGRWYHGGVNIEDALPHGAQLWVTVAGGRTVRYVGNRS	150
379	A0A7K2YUH9	YUH9	HintN domain-containing protein	Streptomyces sp. SID3343	MYGNNAGEPCNNSSGFDASWCQQAWRWNLDYVIDPRGGMVTFSYNTETNRYKRGAVLVGSGTLTEYTRGGTLAKITYGSKTTDTTAPTAQVVFDTAERCLKKDGFDCDPAKMTKANAAKWPDVPVDKQCPATGTCEEYAPTFWSTRRLTKITTQVLVGSTYQSVDEYALAQDYPDPQDGSSPTLWLNSITRTAHDGAKKVDLPSVDFEGQFMHNRVDAGGDLAPPMNRRRMTVVTSETGAQTVVRYNTPECTPTTLPVPDANTKACYPMWWNYNEDAEPVLHWFHKYTVAEVLEHDTTTNASHHSTRYEYVGGAAWHRDDSELTEDKETGKPKSKDRRTWNQFRGYAQVITRSGVAPAAVTQSAAFYLRGMDGDVRKDGTTRAVTVADSTNTTLVDADR…	1888
331	A0A5E4L3C8	L3C8	SCP1.201-like deaminase	uncultured archaeon	MVENSLDFSGYGIIESNGSGTIDSKKFVTEGTIYIEGHADSKYGELYSVSWIRNINGVNESGTATGIYGNLLTSEEVTAFVSKFGEIPSNWQDPELDSEVRIPRYNQDWAQKKKTPLHDKYRPQKENGQEPRAQDNPKEEQQVQQEASPQPSESGDEQTKRAEQVKTTADLDDIEIFKLRIQDETRQMELDQKTPVISQDYMGSQYQYKIHQQRQKAESDLRFIEVQANSPAAAAAYMITNNRDFAETMGILSNIMVTTAAMRGSAGKEAFNYTETNFTVTNSHSQLESPKTETSSDLPAEPTPKARASSAHAPALPTSAPKNQINYDNLIAYTRRFFNLRPSDRTETGMLYIPGLRSNPVKSGFEGGPWVGTQRGHVPRGKGSGYSSGAPSQGNIGTH…	465
158	A0A226WUT4	WUT4	Uncharacterized protein	Caballeronia sordidicola	MPQRQGGVARSLRLRNGRSCASSVGHPDAGSPSGGPCGGTHRGGNPRGARSGNNRYTLTQVEGHAACVLHNRRIDRAVLLIEMEPCSACDPNIPRMLPEGARLEVVSPNETTCYWSCQLPS	121
217	A0A3B0XU80	XU80	Uncharacterized protein	hydrothermal vent metagenome	DKKIMFEPNPNTANGLPIWEVKLVNGKEVKQSTFGKLEIGGKILYIKSAEGYPSLMLKNNPRIPTNARSYTHVEGRAASIMRQSGIKSAKLTINNTNGVCDPCRGNMEKSLLPDGGKLNVRYPDGQGGYTQRILIKR	137
311	A0A521GVN2	GVN2	DUF4157 domain-containing protein	Planctomycetes bacterium	MFRARVERMPAAAAQSCPAKVDAALARPRSAPAATGFDLLATAERQERAADRAAERAMGMPAPPAGAVGSSEAVLQPRSTGSVEAPAEVREALAAPGQPLSQETRAFMEPRFGHDFSRVRVHADERASESARAVGARAYTVRGHIVFDRRYYGPGGNAGRRLLAHELEHVVQDDGPSPPLLRRGLQTYIQAMNQKPPDWKLAAKHLNGENPKTIKAILGRLPAHYHVELHRGALPFPGVCSNIARFTEAAFLKAEPGAHKPASEACPRAEAEEKPPLGTGLFEHSVLVETIITQVDGQMFAETFALLDTLTAAELSRTLKELKRVAPGATMVLGAHFEEALALPINWERIMVALDQVEFTAKQRHVDSYMTCEVHPSSFGAGGALTLNITYALTPDRAL…	686
284	A0A4R5L9D3	L9D3	Uncharacterized protein	Paraburkholderia guartelaensis	MSTPPGNPASPANEPPPPPAPLISPTGNTSVDALASAVNAGAQPFQQLGNPKANTLDRVTNVVSGAVGSLGALDQLLNTGMAMIPGANLVPGMPAAFIGVPHLGVPHAHAHPPSDGVPMPSCGVTIGSGCLSVLYGGMPAARVLDIGLAPTCGGLAPIFEICTGSSNTFIGGARAARMALDLTRHCNPLGMSGAGHAEQDAEKASALKRAMHIAGMAAPVASGGLTAADQAVDGAGAAAVEMTAAQTAADAIAMAMSNLMGKDPGVEPGVGTLIDGDASVLIGGFPMPDALAMLMLGWGLRKKAHAPEGAGEPKRTEQGECKGGHPVDVVRGTAENQFTDYATLDAPEFKWERYYRSDWSERDGALGFGFRHSFQHELRLLRTRAIYVDGHGRAYAFGR…	1500
271	A0A4R2Q2L7	Q2L7	RHS repeat-associated protein	Streptomyces sp. BK438	MAFGIGTSRRGSGGGRGWGRRLVTPVAALALLAPLGEAQDAVAQDAGAVRSGPVQPDVPKPRVSKVKEVKGLGAKKARDRVAAGKKAGAAQAARARREQTAVWPGPDTASIELADDRRAKAELGGASVSVVPENGRKTAASGTAQVTILDQKAADKAGVTGVLLSATADTAGTAEVSVDYSGFASAFGGDWAQRLHLVQLPACVLTTPEKAVCRRQTPLKTDNNASEQSVAAQVALAKAEPGAPSAQSVASAEGPSATVLAVTAAAAGSGASPKGTGDYAATELSPSSAWEAGGSSGAFTWNYGFTVPPAAAGPTPPLALSYDSGSIDGRTATTNNQGSAVGEGFSLTESYIERSYGSCDKDGHADVWDHCWKYDNASIVLNGKSNRLIKDDTSGKWRL…	2202
31	A0A101JG28	JG28	Uncharacterized protein	Actinoplanes awajinensis subsp. mycoplanecinus	MNKHVARLRALMIAVLAAALIGTGLHAPPAAAAPVASPARALPALAEGPPIPVPPLVTESWNGTTGIDANAERWRKAVADVAALAAEPEVRNAALTALATGDNQKIMQFALVEKRQLETQIAARKKQTAADNLVKIKALVGTGGKYFNAEVQRVLAGTDADREDFFAYSGDIARARDDKVIQDARDRAAQLRDRLRIFAAAAPAESQLRVTAEAALAGDDTAVSAFWETGYLPAAKADAAAREQYLKDLEARTKAAEELTDLAKRAQRASQARSRLLAAHGDAVKALQLAANAMAGAANAARHAEQVITGTGTASAKAAQLAIDKSSAAAQIQAAQDAVDRARPAAATATSAANDLIDTGLTYGAEWSAIVTGMNEAVTAAQGATSTAAAAIDATIATN…	1406
45	A0A1E7NAP9	NAP9	HintN domain-containing protein	Kitasatospora aureofaciens	MALGYNSAAVDGKTSSTNAQPSWIGDGWGYEPGFIERSYKSCDQAGITGSPDKCWGGQNATLSLGGRSGAIVRDDATGTWHLSSDDGAKVEQLTGAPKAAGDIDYRDMEYWRISTPDGVQYYFGRNHLPGGDGSDPAAGSVLTMPVYSPKSGDPCYNQTSGNSSWCQMAWRWQLDYVVDSHGNLVTYKYAAEGNKYQRGAVQSGGNGTLTDYQRSGFLKEIGYGQRLDDQKAAKGGANPAAKVLFTVAERCIPDATNDCSEGKRAGNANAWPDTPVDQICTDSTCLNSAPTFFTTKRLTAISTQVWVNSAYRTVDTWNLNQQLADPGDGTKRLLQLDSIQRVPSNGQAEIKNLPPVQFQYKMRANRVDGLVPASPMFMRPRIQSITTEMGGRIDVIYSD…	2081
204	A0A363TR08	TR08	Uncharacterized protein	Bradyrhizobiaceae bacterium	MEEGLTAGRIREVDGIPQPRDRIVGSPGTRGGNVADDTARDIRSLLREEAGRTGRSEAELLRALDHAEGQAVALMRQHGWKELVLDINNTHVCPACRYNIQLLLRPDMTLIVRLRTAIGVVMVEFRGNVWPPQVWPW	137
368	A0A6N9V966	V966	Ricin B-type lectin domain-containing protein	Streptomyces fulvissimus	MRAAGPLSWRGRGRLALTSSGRARRRRARMSVVLLMSSTLMVTSLSAEAWAIPGPGMNREESQLELPDIPESEPIGQDESAETSLTTADEIPVVPYEPQAVTPWQADSGTADLTGLEPGATVPVADLPVALGVPEGGDPVALAGQWGVALAAPETSQDAGVSGLIMQVTPPATADPEAEVALSVDYTAFADLYGPQAADRFGLMLLPECVYTSPGSGDCAPDAGGEGTETMSAPAPGQDTFEALPSEVELLPAKAAPTRTTAAKNVSTRRIVTGTVPVGQLLDEPDASAADADGASARTRTGKSSSADAGSSSVRPAALRAAASSGSRVVGALDTGASAAGDYTATPLLSSGSWSAGSSSGAFTYSYQVQTPETGGGLTPQIGLNYSSQGVDGRTSATN…	2635
480	A0A8A3TPG3	TPG3	Ricin-type beta-trefoil lectin domain protein	Streptomyces sp. CA-256286	MGTGDKQELTWTYDGQVERITGQGSRGRTGYIGLADKCLDLQSGVAAAGRPVQLYSCNATTAQKWNFSATPNQSDADLGAMSVHEAWCLKPAANTAGSAIQVQKCDGSAAQQLKRNAAGQLTHPASGLCVAVKDGATANSTPIVLAACAGGSAAQQWEAQNETRHIYGPDGSRLLTVQGKQATLHLGDSEVTVQKGGVLVNTQRSYATPGGSVLRYSYGTGAQQLVAIATDHQGSPYAEVALNEMSPVRIRKQDPFGNQRGAATPTMQNHAGFLGATRDDSSGYTPLGARLYDPVVGRFLSADPVLDLADPLQSNGYAYAHNNPVTLSDPTGLSVTLTASETAAALSGAGLSAAQVSQAQAAMGRSLTSVILSAAWGALKDFIGITDAMNCFGGDMWAC…	840
208	A0A366M331	M331	Sugar-binding protein	Sphaerisporangium sp. LHW63015	MSSPLLRSVRTSRNTNRKRWRHPLRRLLIITMAVTLTASLAPASPALADSQAPVTGSALLTKIGTWLTTPLTWLRETLEPEPEGGTRPAEGMAPLPGRADPPPTPRKAAKPGKRVKELTGERTAHNKLFELEDGRRQAEVSAVPAHYRDAKGVWRDIDPRVRPVAEQGFVLGNDATGFSSRFGDTTGKLAQIALGDRRVTIALPGEAKQITPKAEGSKVTYPGVWDGADLVYVVTPEGLKELIVLSKPPTAPLSFTVNSEGLKPVQNADGSIAFTADDGTAVFTVPKPFMADSAKDPASPYGLRHTDAVKQDLVEKDGQTTITITPDSGWLAAPDRKWPVLIDPTFRLSPERFDTYVDSAKKTTNFDAAWQLPVGKTATGINRALMRFNIPSEIPIGSR…	2781
346	A0A6B3HSC7	HSC7	HintN domain-containing protein	Streptomyces sp. SID8455	PSVLKAVNRTISAIQAWRTAKKAAQIVLAAAKAAEKRALDAKKAAIEKAKKAAQAAKKKAAEKANTTSNKAVNQTKKTGNPVQKQAQAKAAPKVSSAASVKKASGGGGKGVSKPGGSSGGSARSKGGTSGSSGSGKTGEGVSCNSFTPGTKVLMADGSAKPIEDVKVGDKVKATDPETGETRVETVSAEIKGEGLKNLVKVTIDTDGERGSKTAEVTATDGHPFWVPEVGTWIDATDLQSGQWLQTGSGTRIQITAVERWTSSGSTVHNLTVANTHTYYVLAAGTTVLVHNALPCEADMEDGLRRAEQAAGSFENPGGMSGHAILDDGTRFDLSSGGDGRNLAPGHMAPPGTTAENFHHLENQTAAIMRRTGQNATLYITGTYGACKYCLPSMRTMLPE…	425
32	A0A118XG57	XG57	Uncharacterized protein	Burkholderia ubonensis	MSEPANRLTRASEPSESHAAQSESKADTACDSLLDTVKSTFDPFKQTFSSDGSALHHVSEAVNALASLQSAPSQLLNTGIAQVPLLDKMPGMPAATIGVPHLGTPHAHSHPPSSGFPLPSIGATIGSGCLSVLIGGIPAARVLDIGIAPTCGGLTPYFDIQTGSSNTFFGGMRAARMGIDMTRHCNPMGHVGKSGGKAAGAAEKTEEAASEAAQVTSRAKWMGRAGKAWKVGNAAVGPASGAAGAAADAAHGEELAAAMMAAQTAADAAMILLGNLMGKDPGIEPSMGTLLAGNPTVLVGGFPLPDSQMMWHGVKHGIGKKVRARIANRRKEVSPCTDGHPVDVVRGTAENEFVDYETKIAPAFKWERYYCSGWSEQDGALGFGFRHCFQHELRLLRTR…	1513
3	A0A089XKD8	XKD8	Uncharacterized protein	Streptomyces glaucescens	MYPFGIPRSVPGRGRGSSKLWSQRLATLTGLMMLPGLLTPVAFADDADPLGAPTLEPPRSTKVQPFTAKVNKKTAAIVRKAAEADRTAAARARRDQQHTTAWPTAGKTTVNLAAGTTARAEAGSLPVTATAPAKGKTASSLTVEVLDREDAAALGVKGVVFKVAAPAGGKARLAVDYSAFASAYGGDWAGRLQLFRLPDCADDYPAKAACRTRTELDSVNDRAEGAVSITLSLRAANEPMMLALAAGTQSGAGDYKATPLASSSSWEAGGGSGTFTWSYPLRVPPAAAGPQPNLTLSYDSGSVDGRTANTNNQSSQVGEGFDLTSSYIERKYGSCDDDDQADKFDLCWKYDNASLVLNGKATELVKDDTEGIWRLKDDDASTVTRSTGADNNDDDGEYW…	2151
226	A0A3G5HR14	HR14	Type IV secretion protein Rhs	Propionibacterium acidifaciens	MVDLGAYEEPVAFDDGVADALRSAASALSGTLSGQAASRSSWAATASTDFEGHYADVFDANARAACDDCSNIASALDALAADVQTMKDAAASERDRRRQAKEWADRQKDEWAPKSWIDDHLGLDKPPAGPPETPVVDAQAPTVATWSEPAQGQAGGVSSARPDDLRTYSSNVTGANDTVTTQKGTLDGALSDFADRCSWCSIDTSGITTALAAFGANNTNETRWVDTVAAAFEAAGGSGAISAVSDAALDASLQAAGVTQSRQPVDVTAPTIQGDPQTSGYADDPVNTTTGNFIEPETDLAFSGGCASLGFDRVYNSLSAGVGAFGPGWASTADQRLLVTEDGAVWVQPSGRHVVFPRLGNGWDRAHNDTYWLHTTTDTTGPTPGDAPTTGAAGGAGVF…	1885
527	U2Q249	Q249	RHS repeat-associated core domain protein	Propionibacterium acidifaciens F0233	MVDLGAYEEPVAFDDGVADALRSAASALSGTLSGQAASRSSWAATASTDFEGHYADVFDANARAACDDCSNIASALDALAADVQTMKDAAASERDRRRQAKEWADRQKDEWAPKSWIDDHLGLDKPPAGPPETPVVDAQAPTVATWSEPAQGQAGGVSSARPDDLRTYSSNVTGANDTVTTQKGTLDGALSDFADRCSWCSIDTSGITTALAAFGANNTNETRWVDTVAAAFEAAGGSGAISAVSDAALDASLQAAGVTQSRQPVDVTAPTIQGDPQTSGYADDPVNTTTGNFIEPETDLAFSGGCASLGFDRVYNSLSAGVGAFGPGWASTADQRLLVTEDGAVWVQPSGRHVVFPRLGNGWDRAHNDTYWLHTTTDTTGPTPGDAPTTGAAGGAGVF…	1885
308	A0A4Y8MLA9	MLA9	HintN domain-containing protein	Streptomyces sp. ICN441	MSSSDSGRTFRLPGRVSRSRARVSPFTRRRSERRRRTSAPRGTGIALSAVLVATLLPAQAWAIPPGDPRNGPNLVAVQQDTPADPDAVRIDENAAWSGDPVEPPAEYNPTDVAPPAGGNAAVPLEGADGELVQAGTLPVRIGQASPTETEPDPPAPSGTWDVEIEPRTTTEAADVDGAIITVTPPGTGSTPVDVELDYGAFEDLYGTEWSSRLRLTQLPECFLTTPELEECTTAVVVPSENDPSTETVRATVDPAASQAQGLSIQAGGGPVVLAATDSASGAGGTYKATPLSATGTWSAGGSGGGFSWTYPLTVPSPPAGPAPKVAFTYSSQSVDGRTSVANGQASWIGDGWDYHPGFVERRYRSCSDDRKNSPNNDNSANKKKSDLCWASENLVLSLG…	2395
519	L8P7M9	P7M9	INTEIN_C_TER domain-containing protein	Streptomyces viridochromogenes Tue57	MAVVPALGAALLVGLLPAQSLALPPDPAVEEKGRETLDLETLDQDEPVTGQTFERDLETLKVDVPEDQQAAPTGTATAPVADTGTVSFGSTASATTQATTQATTQATTRASVTTQVSARTGTTARQVALTPVDDLPVSLGQAPEQPAPTGTWSVQVFDRTAPVSQGIDGALVKVQAPGTGSVPIAVKLDYAKFKNLYGADWASRLRFVQFPECYLTTPNVEACQVYEELETTNDTKTQSITATVDTAADGTAADGTVTPASAERTTTAEGPSIAQAAFRTSATPVAATGDTAVVGAVDSGGGAGGTFKATPLVSNGKWEAGGSSGAFTWSYPLGLPAAPAGPAPSISFTYNSQTVDGRVAVSSPQSSWIGEGWDYDPGHIERRYRTCQDDRKALKAGTP…	2423
43	A0A1D8G4L8	G4L8	HintN domain-containing protein	Streptomyces rubrolavendulae	MSSSDAGRAFGVPENVLARFTRYPGGARRRAGRTARARRLGIVLSAVLSATLLPAEAWAIAPPAPRTGPTLDALQQEEEVDPDPAAMEELDDWDGGPVEPPADYTPTEVTPPTGGTAPVPLDSAGEELVPAGTLPVRIGQASPTEEDPAPPAPSGTWDVTVEPRATTEAAAVDGAIIKLTPPASGSTPVDVELDYGRFEDLFGTEWSSRLKLTQLPECFLTTPELEECGTPITIPTSNDPATGTVRATVDPADGQPQGLAAQSGGGPAVLAATDSASGAGGTYKATSLSATGSWTAGGSGGGFSWSYPLTIPDTPAGPAPKISLSYSSQSVDGRTSVANGQASWIGDGWDYHPGFVERRYRSCNDDRSGTPNNDNSADKEKSDLCWASDNVVMSLGGST…	2358
215	A0A388T504	T504	LAM_G_DOMAIN domain-containing protein	Streptomyces spongiicola	MLTTETAAATGATLPALSMPEFSTSGLWEWANRSPLDTPDQEGGTARGKSHSASSAATSEEGDAGREPGKGEGQLDPYERPVDEVEPATTGKVPGTAESFDAGTSERDAGKSTATSDYYVNADGSTTVRHYAGRTNFRSADGGWEPIDTDLVENEEGRLQERANSLGIEFAADAADQQLASIDFGKGRSLAYALRGAAKARPSVADNGTVTYAGVLPDTDVQLVPLAEGFKENIVLHSRDAADSWTFPLDVTGLTPRIADNGDVEFTDADGEVTATIPHAFMEDSDVDRRSGDPARSGAVAYALTTVDGRPALRLTADREWLDDPSRVYPVIVDPTITASNSTYTQSTIPGDHSTENQIKVGSYDSGTNKANSFLQFSSLSTTLAGQKVSAAKLNVWAL…	3511
360	A0A6I6RG11	RG11	INTEIN_C_TER domain-containing protein	Streptomyces sp. GF20	MTSAVMTATLLQAIVAAPAEAGQKLPGAVEPDKPVDGTSVKKVLARKVEKGPKTPAEAPAAEWPQAGAAAVTLQQPSEEAGAPVKAKGLPLRLNTAGEQTSKTATGGSFEARVLSRSVAQKAGVDGVLFTVEASGEKNEGIVGASLDYSSFAEAYGGGYGARLTLVELPACALEASGKSDCPAPTPVQTQNDTETRTLTAPAVTVRAGTPTILAAVADDEGETGDYKATPLTASSTWSTNLNTGDFSWSYGFPVPSVPGDMTPQVGLSYSSGTVDGRTGNSNNQSSWAGDGFEYWPGSIERRYKACADDGQKADDGVNKPGDLCWGYDNAFITFNGKGGELVPTGTKDEFKLQDDDGTLVTRLRSTNRGNGDNDGEYWRVTDPTGNRFYFGYNRLPGWA…	2254
30	A0A100JXM3	JXM3	tRNA(Glu)-specific nuclease WapA	Streptomyces scabiei	MTQFARRSSGAERSATARRFWTQRIASLVGFAMLPGLLTPVAFAADVDPLGRPDLETPKAAKVSPWTVATNKKVAALSEKIEVANRAAAKRAGQDRERRVTWPAGGSATLSLHGSGKAKGTPGSLPVTLTEPKASKAKKQSRTVDAVKVEVLDQKTAAKLGIKGVVLKVTGPKTGGQAQLGLDYSAFASAYGGDWAGRLSLLRFPSCLLSDSGTAKCRAPKPLTAINNRVDERLSSTLTFKSATASGQTMVLAVAAGTQSGAGDYKATPLSSSSTWEAGSSSGTFTWSYPLRTPPAAAGPAPGLSISYDSGAVDGRTANTNNQSSQVGEGFDLTSSYVERKYGSCDDDGQDDKFDLCWKYDNASLVLNGKATELVKDDTTKQWRLKNDDASTVTRSTGA…	2200
303	A0A4U0S3U1	S3U1	Uncharacterized protein	Streptomyces sp. NEAU-C40	MNSNKDGHATVLSIRVISGAANRYNLTVHQLHTYYVLAGRTPVLVHNANCGPALKDLEKDYPRRTVGILDVGNDQLPMISGPGGQSDLLDNLPGRTKANFNHVETHAAAFLRMNPGIRKAVLYIDYPTGACGTCASTLPDMLPEGAQLWVISPGRTEKFVGLPD	164
518	L7FE83	FE83	Ricin B-type lectin domain-containing protein	Streptomyces turgidiscabies Car8	MTSLGGEALAVPGPDMTREKSIAEVDLPDLPEATEVDGDEAADKTLTLAPQNPVVPYTPDAVAPWTSGTGSATLSTADAPGTTKPVSNNLPVAIGVPAGGDPADLAGAWTVGVAPQTTSQEAGVSGIVMKLTPPATVDPAAEVAISIDTTGFADLYGPQAADRFGLMLLPECVYSSPTEGDCADGGGEGMATMSVSEGDKDVRNGKENFQRLRSTVRTVPAKNAPTNTRTAKDATTRKILGGSIPVSSLVGEGFAPTKASQASYRDGVQPAVAANGGAAVGGLDIGSSVSGDFTASPLLSSGSWSSGSSSGAFTYSYQAQVPETAGGLMPKVNLAYSSQSVDGRTSSSNNQASWIGDGWDYNAGSITRTYANCRQDSKKAGSNNSTHRTADLCWGSENA…	2651
472	A0A850C704	C704	Uncharacterized protein	Glycomyces artemisiae	GGARPSTTGTPPPADPVAAPPGRPNQAAIDQAFNDLPEFTRTGTDADGNPTLQSPTSGYLLNGDNRVQNPYDGSGGDRFDSRGQRRPPAPEVQETVRDSPSEHPRGYSQLGNRADVEMKAAYLARTEGEGGENLDLVINNPDGPCPMCRDTLPYVLRPDQTMTVHWTDQNGVAQSTPFTGIDW	183
371	A0A7D6ZP41	ZP41	Uncharacterized protein	Nocardia sp. WCH-YHL-001	MTINVRNEDEATRTFARIRSVQDMTSRTSAPTSSLQEVSAPLPLHPRDPGPRAQERIEQLANDPVPQPKSDTPGSVQPATPPQSTLPGGQSAPTNLNNADRVDPSIAVNFPGLINPDGTVRTPEQGYTVDVPPPPFLGTEDIQQWPAPGESKTLPSGATVTGDQATGTGSIEIDGTTYPGNVVATTTVVILPGQLQPFTAVDTKITVAQPHPRLGGTGWTATLGDNNQPIRIDIANPTTGMTSVAMTSAGLRITNTSGMTMTVNTQGQPDGPFENYATGERGVAEPLPGGGYRAKFHNGAVTEYDADGNVLSHTPAPDTSSPDDGWVSRLNDLRLAAGQKITDGIARVLGGFGHSFGQGAYTLGSVGYGGPNTPQGMAFAQVAAADAARDPSTEWKNWL…	824
377	A0A7K2VCJ3	VCJ3	Teneurin-1	Streptomyces sp. SID1328	MFTTDQALAEGLELGRVKLPSASLSSWASWFTDPHWGKLPHQQSGTAAGKRHHVSAAATRAHRGAGHKPGHGRGELGAYKAHKSSAKAGLSASFRGFNPRTSKRVSARSTQKSTYYHNADGSFSRKVSPFPLNYKDPKGEWQQIDTAVARGPDGRWDEKSNAVDVGFAPKAADDDLASFGKDGKSVGFALEGAAKVPGVAKGSTVAYPEVLPDTDLELTSTSVGLRQALVLHSADAANSWVFPLHLKGLTAELNKSGGVDLRDAKGKGVASIPSAYAFDSKIDKVSGERATTHAVSYELVTSHGETALRMTLNPAWLHAKARQFPVTVDPDTSVWDYVHSTYTESGYPVADRSQEQTLKIGSYDSGSHSAISFVQDWRDSFDGSGVSLVSANLHLYDIW…	3637
338	A0A652LGA6	LGA6	Ricin B-type lectin domain-containing protein	Streptomyces sp. or43	MRASGPLSWLGRGRLAMTESQRRHRRRSRTAIVLLLSSVLTVTSLGSQALAVPGPGMSREESIAQVGLPDLPEATTVEGDAAADKTLTLAPENPVAPYTPTATAAWTSGTGQATLDATSAPGTTQPVSNDLPVAIGVPEGGDAAALAGDWTVGVAPQTTSQDAGVSGIVMKLTPPATVDPAAEVAISIDTTGFADLYGPQAADRFGLMLLPECVYSSPTEGDCADGGGTSTMSLSDGDKDVKNGKKDFQRLRSTVKTVAAKDAPTRTKTARNAATRKVLSGSIPVSSLVGEGFVPSGATKASYRDGVQPAVSANGGAAVGGLDTGSSVSGDFTASPLLSSGAWAAGSSSGAFTYSYDIQVPETAGGLMPKVNLGYSSQSVDGRTSSSNNQASWIGDGWD…	2691
272	A0A4R3CTH8	CTH8	HintN domain-containing protein	Streptomyces sp. BK038	MLTAGLTATPAMAAGSDLKKPGLQKLTKVGGAPVTGKPAAGPAESQKKAWKSSAPKIAWPKAGSAEIALPDASAPPVVSLKSAPQGAAGAFALGPSKAPGNPVKAGTLPVTVAALPASSAAGPKAGAKTGAAPQSLAADAPAEQVKLKVDLLDQTAAKKADLANSLLLNVKRTDTGKAAAPVSVELDYDAFKNAYGGSWGSRLRFTAVPACAVTTPNRPECKGSIPVTTKNDPVTGKLVATFTAPSPSAPAQSAVPSDKADMNLSAANTANTANTAVFAAAAGSQGMMLAASPGADGANGTFKATSLNPSGAWQAGGSAGDFSWSYPLDIPASLGGPSPSLSLGYSSAQIDGRTSASAQQTSWVGDGWDLASNYIERGYVPCSQDKKAGSGFNNPKDDT…	2413
292	A0A4R7C153	C153	Ricin B-type lectin domain-containing protein	Streptomyces sp. BK561	MLLLSSTLTVTSLGGQALAVPEPGMSREKSIAEVDLPELPEPTEVEGDEAADKTLTLAPENPVDPYTPAATATWTSGTGSATLSTTSEPGTTVPVTNNLPVAIGVPEGGDPAALAGDWTVGVAPQTTSQDAGVSGIVMKLTPPASVDPAAEVAISVDTTGFADLYGPQAADRFGLMLLPECVYSSPAAGDCADGGGMTTMSLSRGSADGDKDVRNGRKDFQRLRSSVETVPAKDAPTRTKSARSAKTRKVLSGSIPVAGLVGEGFVPSGATKASYRDGVRPAVAANGGGAVGALDTGSSVSGDFTASPLLSSGSWSSGSSSGAFTYSYQIQVPETAGGLMPKVGLSYSSQSVDGRTSSTNNQASWIGDGWDYNAGSITRTYANCRQDSKKAGSNNSTHR…	2663
253	A0A431KSE9	KSE9	Uncharacterized protein	Candidatus Melainabacteria bacterium	MPAEVTEKSQPAPPAQAESGMSQAAQSAWAPGSNYFRLGAVCNDTFNQSLSTQYDGLPQCAIAGIGEGLKKLSAIGEVGVGVAADVASVVVADLQIGYEAITYPSLAEGNSDRLAHKLRELQTKYEPLTQSVKQGYEGVQHDLNDIGAQSNNDSAAYARLVTDPAQSIVKAIDKFTGQTPAEQVKDIFDQGTQIAVAAALGKAAALASGSCRLEEIAAKFDALFSKMEETKQAFGTQLEHCIASGKKVQSSDYIRLSKAGDQDGLSRPADKISESCNSVDRSYFERLPQRMRDSDKTAGILVADGQELDVLSGRKGPAQSMPAQSRGFDLITKTHAEGHAIAHMIQHGIKEAKIYINNNEICSSCEKLIPRMLPPGSKLEVHMPSGAVRNFVGEPR	396
390	A0A7W3RBY3	RBY3	RHS repeat-associated protein	Thermomonospora cellulosilytica	MARAEAETRPRPVTPEQAGGTAAGRPHRVKADVADAGAGTERAPKAAKGALPLESSPEIRLTGQPLSGISKITEHAETPERVRETLGEPSGFDAKASKEIPGRRGERVQVFANPDGTETTRFHQGRVHYKDADGTWQRIDKRLVKDATTRGRYRVRADDRPVSFAATANDPVLGELPISEGISVRFGLAESAAAQGTAEGDTVVYEDVRGTADLTLSVSDDGIKEVVTLASPQDPRVWYFPLHLEGLTPVLAEQGHVELRDAEGTVQALIPRGWMSDSKTDPRSGDGARSDGVTYKLVEVDGTPVLQMTLDEKWLDDPERVYPVKVDPSVLRTDTTGDTYVQHPYVANYASDVELKVGTFNGGADKAASYLHWVDIDEQIAGRYIIDAKLGVYNIWAYN…	3143
213	A0A373WC03	WC03	INTEIN_C_TER domain-containing protein	Ruminococcus sp. AF17-6	MNKGFNSAVNKAGVKPSCFVAGTLVMAVAGMVAIEKIKSGDKVISTDPETFETAEKRVLETYIREDSKLIHLVINGEEIITTETPPFYVKNQGFIKAGELIVGDELLDVNGNVLLVENFDVELTDEPTTVYNFQVEDFHTYHVGKCRLLVHNANCNQEKPVLPKYDGKTTEGVMVTPDGKQISFKSGNSSTPSYPQYKAQSASHVEGKAALYMRENGINEATVFHNNPNGTCGFCDRQVPALLPKGAKLTVVPPSNSVANNVRAIPVPKTYIGNSTVPKIK	281
512	H2JQR0	JQR0	Uncharacterized protein	Streptomyces hygroscopicus subsp. jinggangensis (strain 5008)	MGRPHLQPEHVTKVSPFTAKVNKKAAAELKKTNEADQAAVARARHDQQRTVTWPNAGKATLTLPDKGIAKAAPGSLPVTLTAPGKGKPASSVRVEVLDQKAATTLGVKGVVLKLTGPATGDTARLGIDYSAFASAYGGDWAGRLQLTRLPDCALKDPAAAKCHKRLPLDAVNNRERDSISAPIRFTSQPMLLALAAGTTSGAGSYKATPLSASSTWEAGGSSGSFTWSYPLRVPPAAAGPQPDLAISYDSGSVDGQTANSNNQGSQIGTGFDLTSSYIERKYSSCDDDGQDGKYDLCWKYDNASLVLNGKATELVKDDETGTWRLKDDDASTVTHSTGANNDDEGTAGLDGQGEYWTVVTGDGTKYVFGLNKLDGAGSDDRTNSVWTVPVFGDDSGEPG…	2141
240	A0A421AR05	AR05	HintN domain-containing protein	Promicromonospora sp. YR516	MSEARAHHLASTWLMRRWLAMGVAVGFSATLLIAVAPEVRAESASAAVPQATAGEGPADRAMPDGVRRSTAYAEDERPPVVPESVSAEGKPAEVTPTKWRALTAPTATRASAAADGFAEIDLRPGFVLGDTSLVLYFSSGEVDPDWTAAVVRLYEGDDQTEQESVRLTRAELEGPRFCGGADFCRSFGAEDGWELEEGNDYFVTVAALLPGGDEVVSEPSGTSKARATILPPGIPDDQAAGCGCENALAPTAVGQAQRGVGVNSGTGAFVRVERDLQMASYGISFGSARTYSSANNRQGPFGVGWAWSYDMRVTETDDGVIVRAEDGAEALYEPDGDGYTRPPGVRSDLKRAGEGWELVTPRQVTYRFGAEGRLTEVLSPRDDGVRLAYVEVDDRGRDE…	2118
197	A0A328VW87	VW87	Uncharacterized protein	Pseudomonas sp. MDMC224	MSGYVPNNRNERTPPPTPPYNGDFNAQPARPLEGTTSAVNTSLVGIRFVWDNGECLDANIPFSLQPAEGNALKGALNAQGCVTQTIPGREYEAQLLADVEVDAHVVAARTELQGVLDEIIAAEQAEAAKLQAIQDERSGAMNAFHKGLAFGKGLFMAGVGMIDSAMQFNDLISPHTYLSNALRAAWNADASNGSWMDSFRQNFTAEQHRELVEALGFDPSSITREQLAQAYEIANFVYDDAPSQSMLSRFAVDYAKAQNAEEIAEFSGGAAFEIVLTAVLAVLTGGAFLAARAATSLRHLRLLQRLGNALTKLGAALRRARIKAGGKARGNGTGAQTVEVRRPDGVKPEALKDAREPKTKPPHNRVHQDPNTSWNPNNYPDTPSGQLPAYDGKNTLGRI…	495
426	A0A7Y0JV42	JV42	Sugar-binding protein	Actinoplanes sp. TBRC 11911	MRATGPVSGLRWRRGGRAAIVLLLSVILAVTTMPAAAFAIPGAGMDREDTAVELPDLPESTPVEQNEDADENLTTAPEVASEEYAPTAVDAWQAGSGAVDLTGAEPGAAPVRVADLPVALGVPDGGDAAALAGTWTVDLAAPESSQDAGVAGLIMKITPPATADPAAAVALSVDYTTFADLYGPQAADRFGLVTLPDCVYDSPDAGDCAPVPAEETAGAQTVPSEVSVGSASSFARAASPRRVVSGDIPVGQLLAEAGSGSGVAARAAAADDSGVVGALDTGASAAGDYTATPLQSSGSWAAGSSSGAFTYSYQIQVPETAGGLMPKVGLSYSSQSVDGRTSATNNQASWIGDGWDYNAGAITRTYANCRQDSTVDGASNAKHRTADLCWGSNNATLSL…	2581
369	A0A7C2RVN8	RVN8	Uncharacterized protein	Blastocatellia bacterium	DYSPTLGRWTSLDPLRYEAGDINLYRALGNGLPNWLDPSGLIWYPGKYLRQLYRESRRGRQLDAKLDEVRRRHHDPIAAVMQSGGGTWSIRNTYRVADPAFERNWRQGLSDVTALANGGVTWTAAGPMWVSPSRQTFVWRNNRWWNSTANRAATPQEAAAANRAVAAARAPASTRYVINNGLPPSLPSYTLNNPHGRVTGLLIFQEGGQTKYVRLVSGENNARAARLASARNLPGANNANWHHVEFQALEIMRQRGITNATLLHNYPNGLPCGACMPIRGGVRDLSRLQGSLSSGSELNIFGLVPSPAGSTRSPWMVSPAGSVRVTGTW	329
425	A0A7X7XYI6	XYI6	Uncharacterized protein	Clostridium sp.	MVIIGRIDTNESTVSLYQWSLLPATDTNCYKEITVEQYKNNQLVRKVSFSKAFVVNYTESYSNHVGVGTFTLYVRQFCGKDIEVTSQELNSVSNLTPNLPNSVEKDVEVVEIAEKQAVVKSDTSNLKQSNMSITDRLAKQKEKQDNTNIIDNRPKLPDYDGKTTHGILVTPNSEHIPFSSGNPNPNYKNYIPASHVEGKSAIYMRENGITSGTIYYNNTDGTCPYCDKMLSTLLEEGSVLEVIPPINAKAPKPSWVDKPKTYIGNNKVPKPNK	273
354	A0A6H1R3M3	R3M3	Uncharacterized protein	Saccharopolyspora sp. ASAGF58	MAAVVASTSGSAPQPVPPRRGTCHAIRRGKLQEGDGVSAVGDLDQALAQVVDRITAALGLLTAAQDACDEAGEVLGFALEGTTDPAALEVLAAVEPTSDELIHAYQAAHRVIELITTYRRGLEIQQAVDSTPPSAAHPSTVGRIPTDAARDRTWADQVRKRLPKWMDGNQTTGFGYDHDGTEHRMTSGYDLSLSEPARLTLHNSETFPTDDRGAPTVTLHVEVKYAQMMRRAGQTYGVVIINKLMCDGCRDAVPEILPQGSVLAVWEPGAAQPHILKGAARP	282
451	A0A840QKZ8	QKZ8	Uncharacterized protein	Saccharopolyspora phatthalungensis	MSAVGDLDQTLAQVVDRITAALGLLTTAQDACDEAGEVLGFALEGTASPEALEVLAIVEPTSDELIHAYQSGSRVIELITTYRRGLEVQSAVDSTPPSAAHPSTAGRIPTDAAHDRDWANQVRKRLPKWMDGHQTTGFGYDCDGTEHRITSGYDLSLSEPARLALHNSETFPTDDRGAPTVTLHVEVKYAQMMRRAGQTYGVVIINKLMCDGCRDAVPEILPQGSVLAVWEPGAAQPHILKGAARP	246
506	D3Q4D5	Q4D5	Uncharacterized protein	Stackebrandtia nassauensis (strain DSM 44728 / CIP 108903 / NRRL B-16338 / NBRC 102104 / LLR-40K-21)	MGSVAELIAAVRAALSTLAEGRTLTNQARATLEEATGRMEGIARGSASYQLRNSLDALAAAVAGLDRMAEAENAAQEHVIAYLASIGADGRAPEPEPEKTSPKKPTASSDLKAIGERLGLKPCEGLLGTLPAMKPNSGQRTRGRWHKHPDRELTSGANDRDWEHVKDFWHHNIWSGTAEDTEPRWLAHLELKFAMTMRRTRTKSEPVDQVHEEITINHPDGPCPQCQLLLPYFLEEGSSLTIHWPAGSATYIGRPYFDRPLRDVKPYINEEQQ	273
367	A0A6N7HSX7	HSX7	Uncharacterized protein	Actinophytocola sp.	MFGERCVPKKGRAKRMRKLVGWAVVVVLVVIVAKSCGIDLIPFSDDGCDAASDAVAHAESSECEDLKQAALDPNWATQQQERPELVRGKTTTGLFFELSPDDYIALSSGSDDLSERAASLLRDIGYDNPDPNPATHVEAKIAAKMHDASTLFGVLVINNTFVCGGCNDAVRALLPEGATLWIWTKSARQVLVIKGRG	197
127	A0A1M6J3E1	J3E1	RHS repeat-associated core domain-containing protein	Aquimarina spongiae	MENNANTGAQKSTKTNLDVLTKENVTQSNAIEIPSISLPKGGGALKGIDEKFEVNPSNGTAGFSIPLPITAGRNGFSPSIGLSYNSGVGNSVFGIGWSIGTPSIKRKTDKGLPRYLDGHNEDTFVFSGVEDLVPCVEETSPGKWQIKINKINGCIIKKYRPRIEGGFAKIEKIDHLNQGVYWKVTTPNDQVTFYGYSENARIVDPEDKERVFEWLPEFSYDNKGNYISYQYKEENLDNVANEVYEKNRINGLAPFTNRYLKRVLYGNQNPYFPDVQTPYILEKPLDNPCHFELVFDYGEHDKEVPIPEESNIQQWGYRSDPFSSYRSGFEIRTNRLCQRVLMFHTFSELNAGTPTLVRSLDFEYLSSASLKEKTDRPAELTYLVGIIQKGYIRKSNETY…	2571
157	A0A223RZG6	RZG6	Uncharacterized protein	Actinopolyspora erythraea	MLTRLPPEQLHPVRAWIEEYALPTLAEVGQGSTSPDLAEAVALFEQTRELIDDVLALSETTRGHLVSYLATLGMTEDQPPPSLPHPSTHPRIPTDASRDRSWIEQVRQRLPEHTGGQTTGLTYDQDGTELQVNSGRDPKLSEQARLILHNSERFPTDDRGEPTVTMHVEVKYALMMRQAGQTYGVVVLNNELCRGCEKAVPEILPKGSTLKVWHPGTPETITLRGKARP	229
73	A0A1H0QKA9	QKA9	SCP1.201-like deaminase	Actinopolyspora xinjiangensis	MSHVEDMGNTLAGMLTRLPPEQLHRVRAWVEEYALPTLAEIGQGSTSPDLTEAVTLLEQTRELTDDVLALSETTREHLVSYLATLGMTDDQPPPSLPHPSTHPRIPTHTSHDHSWIEQVRQRLPEHTGGQTTGLTYDQDGTELQVNSGRDPKLSEQARLILHNSERFPTDDRGEPTVTMHVEVKYALMMRQAGQTYGVVVLNNELCRGCEKAVPEILPKGSTLKVWHPGTPETITLRGKARP	242
440	A0A840Q3M4	Q3M4	Uncharacterized protein	Saccharopolyspora phatthalungensis	MSALGDLDQTLAQVVDRITAALGLLVTAQDACYEAGEILGFALEGTADPEALEVLAGLAPTGDELIHAYQAGHRVIELITTYRRCLEVQQAIDTIPPSAAHPSTAGRVPTDAARDPKWADQIRKRLPSRGDGGQTIGFGFDRDGTELHITSGHDVSLSEPARLTLHNSRNFWTDSRGAPTVTLHVEVKYVEMMRQAGQTYGVVVVNNEVCMGCRSAVPELLPEGSTLVVWQPGSSQPLTFIGRARP	246
147	A0A1V2VU04	VU04	Uncharacterized protein	Burkholderia cenocepacia	MYEAARVTDPIDHTSALAGFLVGAVLGIALIAAVAFATFTCGFGVALLAGMMAGIGAQALLSIGESIGKMFSSQSGNIITGSPDVYVNSLSAAYATLSGVACSKHNPIPLVAQGSTNIFINGRPAARKDDKITCGATIGDGSHDTFFHGGTQTYLPVDDEVPPWLRTATDWAFTLAGLVGGLGGLLKASGGLSRAVLPCAAKFIGGYVLGEAFGRYVAGPAINKAIGGLFGNPIDVTTGRKILLAESETDYVIPSPLPVAIKRFYSSGIDYAGTLGRGWVLPWEIRLHARDGRLWYTDAQGRESGFPMLRAGQAAFSEADQRYLTRTPDGRYILHDLGERYYDFGQYDPESGRIAWVRRVEDQAGQWYQFERDSRGRVTEILTCGGLRAVLDYETVFGR…	1427
341	A0A6B2MK67	MK67	Uncharacterized protein	Burkholderia cenocepacia	MYEAARVTDPIDHTSALAGFLVGAVLGIALIAAVAFATFTCGFGVALLAGMMAGIGAQALLSIGESIGKMFSSQSGNIITGSPDVYVNSLSAAYATLSGVACSKHNPIPLVAQGSTNIFINGRPAARKDDKITCGATIGDGSHDTFFHGGTQTYLPVDDEVPPWLRTATDWAFTLAGLVGGLGGLLKASGGLSRAVLPCAAKFIGGYVLGEAFGRYVAGPAINKAIGGLFGNPIDVTTGRKILLAESETDYVIPSPLPVAIKRFYSSGIDYAGTLGRGWVLPWEIRLHARDGRLWYTDAQGRESGFPMLRAGQAAFSEADQRYLTRTPDGRYILHDLGERYYDFGQYDPESGRIAWVRRVEDQAGQWYQFERDSRGRVTEILTCGGLRAVLDYETVFGR…	1427
479	A0A854FYR0	FYR0	YD repeat (Two copies)	Burkholderia cenocepacia	MYEAARVTDPIDHTSALAGFLVGAVLGIALIAAVAFATFTCGFGVALLAGMMAGIGAQALLSIGESIGKMFSSQSGNIITGSPDVYVNSLSAAYATLSGVACSKHNPIPLVAQGSTNIFINGRPAARKDDKITCGATIGDGSHDTFFHGGTQTYLPVDDEVPPWLRTATDWAFTLAGLVGGLGGLLKASGGLSRAVLPCAAKFIGGYVLGEAFGRYVAGPAINKAIGGLFGNPIDVTTGRKILLAESETDYVIPSPLPVAIKRFYSSGIDYAGTLGRGWVLPWEIRLHARDGRLWYTDAQGRESGFPMLRAGQAAFSEADQRYLTRTPDGRYILHDLGERYYDFGQYDPESGRIAWVRRVEDQAGQWYQFERDSRGRVTEILTCGGLRAVLDYETVFGR…	1427
520	P0DUH5	DUH5	Double-stranded DNA deaminase toxin A	Burkholderia cenocepacia (strain H111)	MYEAARVTDPIDHTSALAGFLVGAVLGIALIAAVAFATFTCGFGVALLAGMMAGIGAQALLSIGESIGKMFSSQSGNIITGSPDVYVNSLSAAYATLSGVACSKHNPIPLVAQGSTNIFINGRPAARKDDKITCGATIGDGSHDTFFHGGTQTYLPVDDEVPPWLRTATDWAFTLAGLVGGLGGLLKASGGLSRAVLPCAAKFIGGYVLGEAFGRYVAGPAINKAIGGLFGNPIDVTTGRKILLAESETDYVIPSPLPVAIKRFYSSGIDYAGTLGRGWVLPWEIRLHARDGRLWYTDAQGRESGFPMLRAGQAAFSEADQRYLTRTPDGRYILHDLGERYYDFGQYDPESGRIAWVRRVEDQAGQWYQFERDSRGRVTEILTCGGLRAVLDYETVFGR…	1427
321	A0A560UYE9	UYE9	RHS repeat-associated protein	Burkholderia sp. SJZ115	MYEAARVTDPIEHTSALAGFLVGAVLGIALIAAVAFATFTCGFGVALLAGMAAGIGAQVLLSLGESIGKMFSSQSGAITLGSPNVYVNGKQAAYATLSSVTCSKHNPTPLVAQGSTNIFINGKPAARKDDKITCGAAISDGSHDTYFHGGIQTCLPIDDEVPPWLRTATDWAFALAGLVGGLGGLLKEAGGLSHAVMPCAAKFIGGYVLGEAASRYVIGPAINSAIGGMFGNPVDVTTGRKILPAESETDYVVPSPMPVAIRRFYSSDLDYVGTLGRGWVLPWELRLNARDGRLWYTDAQGRESGFPILKPGQAAFSEADQRYLTCTPDGRYILHDVGETYYDFGRYEPGSGRIGWVRRIEDQAGQWCQFERDSRGRVREIQTCGGLLAVLDYEPEHER…	1425
175	A0A2J9HK75	HK75	Uncharacterized protein	Burkholderia glumae	MYEAARVTDPIEHTSALTGFLVGAVLGIALIAAVAFATFTCGFGVALLAGMAAGIGAQVLLSLGESIGKMFSSQSGAITLGSPNVYVNGKPTAYAMLSSVTCSKHNPTPLVAQGSTNIFINGKPAARKDDKITCGATISDGSHDTYFHGGTQTCLPIDDEVPPWLRTATDWAFALAGLVGGLGGLLKEAGGLSRAVMPCAAKFIGGYVLGEAASRYVVGPAINSAIGGMFGNPVDVTTGRKILLAESETDYVVPSPMPVAIRRFYSSDLDYVGTLGRGWVLPWELRLHARDGRLWYTDAQGRESGFPMLQPGHAAFSEADQRYLTCTPDGRYILHDLGETYYDFGHYEPGSGRIGWVRRIEDQAGQWCQFERDSRGRVREIQTCGGLLAVLDYEPEHGR…	1425
493	C5ALM7	ALM7	Rhs family protein	Burkholderia glumae (strain BGR1)	MYEAARVTDPIEHTSALTGFLVGAVLGIALIAAVAFATFTCGFGVALLAGMAAGIGAQVLLSLGESIGKMFSSQSGAITLGSPNVYVNGKPTAYAMLSSVTCSKHNPTPLVAQGSTNIFINGKPAARKDDKITCGATISDGSHDTYFHGGTQTCLPIDDEVPPWLRTATDWAFALAGLVGGLGGLLKEAGGLSRAVMPCAAKFIGGYVLGEAASRYVVGPAINSAIGGMFGNPVDVTTGRKILLAESETDYVVPSPMPVAIRRFYSSDLDYVGTLGRGWVLPWELRLHARDGRLWYTDAQGRESGFPMLQPGHAAFSEADQRYLTCTPDGRYILHDLGETYYDFGHYEPGSGRIGWVRRIEDQAGQWCQFERDSRGRVREIQTCGGLLAVLDYEPEHGR…	1425
9	A0A0E1VWJ2	VWJ2	YD repeat/RHS repeat protein	Burkholderia pseudomallei 1710a	MAAAEWGGGVALPAVKHLDPVVGIDVHSVLVTPGTPPVFLPHPYVGFMLDRREYIDAALGVIGSIVFTFTPLGKEAEAGLKWAKKQAKAELMSDPLIAEGVKLGKEAAPVAGDIAGAVGAGVGMGSMMGRPIFVNGFLRATAGTHSFHVPGLHFPLGESFAPPPEDFEPSNDGESYMGSRTVLANNDPMSFMALPAMSCWSVGLEPPPHNGAHTQRTALSMPSSVMLPIPVGRPVLVGGPPVMNMAALASSLFKAFRGSDWAKALADKLHLKPGFLRCNVLRAEPVDAITGEVVVQQHDFTVPGRLPLVWNRYYTSHDTYVGAVGIGWQTPADIRLELTRHEGAVGVVAYFPDHATAFDAIPDAAGWPARVYDWQHGQALYRQDDRLVLRTRAGFEYEF…	1552
483	A3P925	P925	YD repeat/RHS repeat protein	Burkholderia pseudomallei (strain 1106a)	MAAAEWGGGVALPAVKHLDPVVGIDVHSVLVTPGTPPVFLPHPYVGFMLDRREYIDAALGVIGSIVFTFTPLGKEAEAGLKWAKKQAKAELMSDPLIAEGVKLGKEAAPVAGDIAGAVGAGVGMGSMMGRPIFVNGFLRATAGTHSFHVPGLHFPLGESFAPPPEDFEPSNDGESYMGSRTVLANNDPMSFMALPAMSCWSIGLEPPPHNGAHTQRTALSMPSSVMLPIPVGRPVLVGGPPVMNMAALASSLFKAFRGSDWAKALADKLHLKPGFLRCNVLRAEPVDAITGEVVVQQHDFTVPGRLPLVWNRYYTSHDTYVGAVGIGWQTPADIRLELTRHEGAVGVVAYFPDHATAFDAIPDAAGWPARVYDWQHGQALYRQDDRLVLRTRAGFEYEF…	1552
487	B1H9H5	H9H5	YD repeat/RHS repeat protein	Burkholderia pseudomallei S13	MALPAVKHLDPVVGIDVHSVLVTPGTPPVFLPHPYVGFMLDRREYIDAALGVIGSIVFTFTPLGKEAEAGLKWAKKQAKAELMSDPLIAEGVKLGKEAAPVAGDIAGAVGAGVGMGSMMGRPIFVNGFLRATAGTHSFHVPGLHFPLGESFAPPPEDFEPSNDGESYMGSRTVLANNDPMSFMALPAMSCWSIGLEPPPHNGAHTQRTALSMPSSVMLPIPVGRPVLVGGPPVMNMAALASSLFKAFRGSDWAKALADKLHLKPGFLRCNVLRAEPVDAITGEVVVQQHDFTVPGRLPLVWNRYYTSHDTYVGAVGIGWQTPADIRLELTRHEGAVGVVAYFPDHATAFDAIPDAAGWPARVYDWQHGQALYRQDDRLVLRTRAGFEYEFALPAHWQHA…	1543
522	Q3JJC5	JJC5	RhsD protein	Burkholderia pseudomallei (strain 1710b)	MALPAVKHLDPVVGIDVHSVLVTPGTPPVFLPHPYVGFMLDRREYIDAALGVIGSIVFTFTPLGKEAEAGLKWAKKQAKAELMSDPLIAEGVKLGKEAAPVAGDIAGAVGAGVGMGSMMGRPIFVNGFLRATAGTHSFHVPGLHFPLGESFAPPPEDFEPSNDGESYMGSRTVLANNDPMSFMALPAMSCWSVGLEPPPHNGAHTQRTALSMPSSVMLPIPVGRPVLVGGPPVMNMAALASSLFKAFRGSDWAKALADKLHLKPGFLRCNVLRAEPVDAITGEVVVQQHDFTVPGRLPLVWNRYYTSHDTYVGAVGIGWQTPADIRLELTRHEGAVGVVAYFPDHATAFDAIPDAAGWPARVYDWQHGQALYRQDDRLVLRTRAGFEYEFALPAHWQHA…	1543
8	A0A0E1UU26	UU26	YD repeat/RHS repeat protein	Burkholderia pseudomallei Pakistan 9	MAAAEWGGGVALPAVKHLDPVVGIDVHSVLVTPGTPPVFLPHPYVGFMLDRREYIDAALGVIGSIVFTFTPLGKEAEAGLKWAKKQAKAELMSDPLIAEGVKLGKEAAPVAGDIAGAVGAGVGMGSMMGRPIFVNGFLRATAGTHSFHVPGLHFPLGESFAPPPEDFEPSNDGESYMGSRTVLANNDPMSFMALPAMSCWSVGLEPPPHNGAHTQRTALSMPSSVMLPIPVGRPVLVGGPPVMNMAALASSLFKAFRGSDWAKALADKLHLKPGFLRCNVLRAEPVDAITGEVVVQQHDFTVPGRLPLVWNRYYTSHDTYVGAVGIGWQTPADIRLELTRHEGAVGVVAYFPDHATAFDAIPDAAGWPARVYDWQHGQALYRQDDRLVLRTRAGFEYEF…	1552
248	A0A428L5F3	L5F3	Type IV secretion protein Rhs	Burkholderia pseudomallei	MALPAVKHLDPVVGIDVHSVLVTPGTPPVFLPHPYVGFMLDRREYIDAALGVIGSIVFTFTPLGKEAEAGLKWAKKQAKAELMSDPLIAEGVKLGKEAAPVAGDIAGAVGAGVGMGSMMGRPIFVNGFLRATAGTHSFHVPGLHFPLGESFAPPPEDFEPSNDGESYMGSRTVLANNDPMSFMALPAMSCWSVGLEPPPHNGAHTQRTALSMPSSVMLPIPVGRPVLVGGPPVMNMAALASSLFKAFRGSDWAKALADKLHLKPGFLRCNVLRAEPVDAITGEVVVQQHDFTVPGRLPLVWNRYYTSHDTYVGAVGIGWQTPADIRLELTRHEGAVGVVAYFPDHATAFDAIPDAAGWLARVYDWQHGQALYRQDDRLVLRTRAGFEYEFALPAHWQHA…	1543
385	A0A7U5H9C0	H9C0	Type IV secretion protein Rhs	Burkholderia pseudomallei	MAAAEWGGGVALPAVKHLDPVVGIDVHSVLVTPGTPPVFLPHPYVGFMLDRREYIDAALGVIGSIVFTFTPLGKEAEAGLKWAKKQAKAELMSDPLIAEGVKLGKEAAPVAGDIAGAVGAGVGMGSMMGRPIFVNGFLRATAGTHSFHVPGLHFPLGESFAPPPEDFEPSNDGESYMGSRTVLANNDPMSFMALPAMSCWSVGLEPPPHNGAHTQRTALSMPSSVMLPIPVGRPVLVGGPPVMNMAALASSLFKAFRGSDWAKALADKLHLKPGFLRCNVLRAEPVDAITGEVVVQQHDFTVPGRLPLVWNRYYTSHDTYVGAVGIGWQTPADIRLELTRHEGAVGVVAYFPDHATAFDAIPDAAGWPARVYDWQHGQALYRQDDRLVLRTRAGFEYEF…	1552
482	A0A8A4FPI9	FPI9	Type IV secretion protein Rhs	Burkholderia pseudomallei	MAAAEWGGGVALPAVKHLDPVVGIDVHSVLVTPGTPPVFLPHPYVGFMLDRREYIDAALGVIGSIVFTFTPLGKEADAGLKWAKKQAKAELMSDPLIAEGVKLGKEAAPVAGDIAGAVGAGVGMGSMMGRPIFVNGFLRATAGTHSFHVPGLHFPLGESFAPPPEDFEPSNDGESYMGSRTVLANNDPMSFMALPAMSCWSVGLEPPPHNGAHTQRTALSMPSSVMLPIPVGRPVLVGGPPVMNMAALASSLFKAFRGSDWAKALADKLHLKPGFLRCNVLRAEPVDAITGEVVVQQHDFTVPGRLPLVWNRYYTSHDTYVGAVGIGWQTPVDIRLELTRHEGAVGVVAYFPDHATAFDAIPDAAGWPARVYDWQHGQALYRQDDRLVLRTRAGFEYEF…	1552
485	A8EMT4	EMT4	YD repeat/RHS repeat protein	Burkholderia pseudomallei 406e	MAAAEWGGGVALPAVKHLDPVVGIDVHSVLVTPGTPPVFLPHPYVGFMLDRREYIDAALGVIGSIVFTFTPLGKEAEAGLKWAKKQAKAELMSDPLIAEGVKLGKEAAPVAGDIAGAVGAGVGMGSMMGRPIFVNGFLRATAGTHSFHVPGLHFPLGESFAPPPEDFEPSNDGESYMGSRTVLANNDPMSFMALPAMSCWSVGLEPPPHNGAHTQRTALSMPSSVMLPIPVGRPVLVGGPPVMNMAALASSLFKAFRGSDWAKALADKLHLKPGFLRCNVLRAEPVDAITGEVVVQQHDFTVPGRLPLVWNRYYTSHDTYVGAVGIGWQTPADIRLELTRHEGAVGVVAYFPDHATAFDAIPDAAGWPARVYDWQHGQALYRQDDRLVLRTHAGFEYEF…	1552
478	A0A854FBK9	FBK9	Type IV secretion protein Rhs	Burkholderia pseudomallei	MAAAEWGGGVALPAVKHLDPVVGIDVHSVLVTPGTPPVFLPHPYVGFMLDRREYIDAALGVIGSIVFTFTPLDKEAEAGLKWAKKQAKAELMSDPLIAEGVKLGKEAAPVAGDIAGAVGAGVGMGSMMGRPIFVNGFLRATAGTHSFHVPGLHFPLGESFAPPPEDFEPSNDGESYMGSRTVLANNDPMSFMALPAMSCWSIGLEPPPHNGAHTQRTALSMPSSVMLPIPVGRPVLVGGPPVMNMAALASSLFKAFRGSDWAKALADKLHLKPGFLRCNVLRAEPVDAITGEVVVQQHDFTVPGRLPLVWNRYYTSHDTYVGAVGIGWQTPADIRLELTRHEGAVGVVAYFPDHATAFDAIPDAAGWPARVYDWQHGQALYRQDDRLVLRTRAGFEYEF…	1552
218	A0A3B6WCK2	WCK2	YD repeat-/RHS repeat-containing protein	Burkholderia pseudomallei	MALPAVKHLDPVVGIDVHSVLVTPGTPPVFLPHPYVGFMLDRREYIDAALGVIGSIVFTFTPLGKEADAGLKWAKKQAKAELMSDPLIAEGVKLGKEAAPVAGDIAGAVGAGVGMGSMMGRPIFVNGFLRATAGTHSFHVPGLHFPLGESFAPPPEDFEPSNDGESYMGSRTVLANNDPMSFMALPAMSCWSIGLEPPPHNGAHTQRTALSMPSSVMLPIPVGRPVLVGGPPVMNMAALASSLFKAFRGSDWAKALADKLHLKPGFLRCNVLRAEPVDAITGEVVVQQHDFTVPGRLPLVWNRYYTSHDTYVGAVGIGWQTPADIRLELTRHEGAVGVVAYFPDHATAFDAIPDAAGWPARVYDWQHGQALYRQDDRLVLRTRAGFEYEFALPAHWQHA…	1543
481	A0A8A4DWR5	DWR5	Type IV secretion protein Rhs	Burkholderia pseudomallei	MAAAEWGGGVALPAVKHLDPVVGIDVHSVLVTPGTPPVFLPHPYVGFMLDRREYIDAALGVIGSIVFTFTPLGKEAEAGLKWAKKQAKAELMSDPLIAEGVKLGKEAAPVAGDIAGAVGAGVGMGSMMGRPIFVNGFLRATAGTHSFHVPGLHFPLGESFAPPPEDFEPSNDGESYMGSRTVLANNDPMSFMALPAMSCWSVGLEPPPHNGAHTQRTALSMPSSVMLPIPVGRPVLVGGPPVMNMAALASSLFKAFRGSDWAKALADKLHLKPGFLRCNVLRAEPVDAITGEVVVQQHDFTVPGRLPLVWNRYYTSHDTYVGAVGIGWQTPADIRLELTRHEGAVGVVAYFPDHATAFDAIPDAAGWPARVYDWQHGQALYRQDDRLVLRTRAGFEYEF…	1552
523	Q63IL6	3IL6	Uncharacterized protein	Burkholderia pseudomallei (strain K96243)	MALPAVKHLDPVVGIDVHSVLVTPGTPPVFLPHPYVGFMLDRREYIDAALGVIGSIVFTFTPLGKEADAGLKWAKKQAKAELMSDPLIAEGVKLGKEAAPVAGDIAGAVGAGVGMGSMMGRPIFVNGFLRATAGTHSFHVPGLHFPLGESFAPPPEDFEPSNDGESYMGSRTVLANNDPMSFMALPAMSCWSVGLEPPPHNGAHTQRTALSMPSSVMLPIPVGRPVLVGGPPVMNMAALASSLFKAFRGSDWAKALADKLHLKPGFLRCNVLRAEPVDAITGEVVVQQHDFTVPGRLPLVWNRYYTSHDTYVGAVGIGWQTPADIRLELTRHEGAVGVVAYFPDHATAFDAIPDAAGWPARVYDWQHGQALYRQDDRLVLRTRAGFEYEFALPAHWQHA…	1543
384	A0A7U5CJ70	CJ70	RHS repeat-associated core domain protein	Burkholderia pseudomallei	MALPAVKHLDPVVGIDVHSVLVTPGTPPVFLPHPYVGFMLDRREYIDAALGVIGSIVFTFTPLGKEADAGLKWAKKQAKAELMSDPLIAEGVKLGKEAAPVAGDIAGAVGAGVGMGSMMGRPIFVNGFLRATAGTHSFHVPGLHFPLGESFAPPPEDFEPSNDGESYMGSRTVLANNDPMSFMALPAMSCWSIGLEPPPHNGAHTQRTALSMPSSVMLPIPVGRPVLVGGPPVMNMAALASSLFKAFRGSDWAKALADKLHLKPGFLRCNVLRAEPVDAITGEVVVQQHDFTVPGRLPLVWNRYYTSHDTYVGAVGIGWQTPADIRLELTRHEGAVGVVAYFPDHATAFDAIPDAAGWPARVYDWQHGQALYRQDDRLVLRTRAGFEYEFALPAHWQHA…	1543
490	C4I9V5	I9V5	RhsD protein	Burkholderia pseudomallei MSHR346	MAAAEWGGGVALPAVKHLDPVVGIDVHSVLVTPGTPPVFLPHPYVGFMLDRREYIDAALGVIGSIVFTFTPLGKEAEAGLKWAKKQAKAELMSDPLIAEGVKLGKEAAPVAGDIAGAVGAGVGMGSMMGRPIFVNGFLRATAGTHSFHVPGLHFPLGESFAPPPEDFEPSNDGESYMGSRTVLANNDPMSFMALPAMSCWSVGLEPPPHNGAHTQRTALSMPSSVMLPIPVGRPVLVGGPPVMNMAALASSLFKAFRGSDWAKALADKLHLKPGFLRCNVLRAEPVDAITGEVVVQQHDFTVPGRLPLVWNRYYTSHDTYVGAVGIGWQTPADIRLELTRHEGAVGVVAYFPDHATAFDAIPDAAGWPARVYDWQHGQALYRQDDRLVLRTRAGFEYEF…	1552
389	A0A7V8I146	I146	RHS repeat-associated core domain protein	Burkholderia pseudomallei	MALPAVKHLDPVVGIDVHSVLVTPGTPPVFLPHPYVGFMLDRREYIDAALGVIGSIVFTFTPLGKEADAGLKWAKKQAKAELMSDPLIAEGVKLGKEAAPVAGDIAGAVGAGVGMGSMMGRPIFVNGFLRATAGTHSFHVPGLHFPLGESFAPPPEDFEPSNDGESYMGSRTVLANNDPMSFMALPAMSCWSVGLEPPPHNGAHTQRTALSMPSSVMLPIPVGRPVLVGGPPVMNMAALASSLFKAFRGSDWAKALADKLHLKPGFLRCNVLRAEPVDAITGEVVVQQHDFTVPGRLPLVWNRYYTSHDTYVGAVGIGWQTPADIRLELTRHEGAVGVVAYFPDHATAFDAIPDAAGWPARVYDWQHGQALYRQDDRLVLRTRAGFEYEFALPAHWQHA…	1543
234	A0A3N8CAQ9	CAQ9	Type IV secretion protein Rhs	Burkholderia sp. Bp9125	MGLLAVKHLDPVVGVDVHSVLVAPSPTPVFLPHPHVGFMLDLREYVEAAKGVVGSIAMAIAQEQAAEYLDEHPDVAKQLGDAAGFAAGKLADLNDNPIVAEALKLQSEAASLKRSIGDALGSSVGAGGSAGRPIFVNGLLRATAGTHSFHVPGLHFPLGEAFAPPPPENPLPSDDAESYMGSRTVLANNDPMSFMALPAMSCWSVGLEPPPHNGAHTERTYPSMPSSVMLPIPAGRPVLVGGPPVMNMAAAAKGLFKAFQGSKWAKALADKLHLKPGFLRCKVLHAEPVDAITGEVVVQQHDFTVAGRLPLVWNRYYASHDACRGAIGAGWRTLADIRVALMRHEGALGVAAHFHDHATAFDPMPDTAGWPARVYDRQHGHALYRRDDRLVLRTRAAIE…	1526
310	A0A518WJL5	WJL5	Uncharacterized protein	Micromonospora sp. HM134	MHVEETGRSLPVRNKRTDPTTGVFNGETIVSRDDDASVADLHPYRGGGWPRVLVSHVESHVAARMRRDELDEGELVLNNTTCGLRDFDRDWPLTCDKLLPPVLPAGARLTVWATQDGGRTWWTKTYTGTGERVRS	135
14	A0A0H5CNH9	CNH9	Uncharacterized protein	Alloactinosynnema sp. L-07	MTGHVEIAGRSYGTLTATTQDPWTRDAVQRVKLLGFSFAEMRLANHVEMKAVMIMIQNGADECRVIINHASCGSEPGAAGGCDSFLPHFIPAGSALTVMGTDANGGPFTRVYRGRAG	117
413	A0A7W9HS54	HS54	Uncharacterized protein	Saccharothrix ecbatanensis	MAASHVETKLAMHMRNTGIRHASVAINNRPCAGRFGCEILVGIILPEGSTLTIYGSDGYERTIQGGLRPPWQR	73
122	A0A1M4ZGM6	ZGM6	SCP1.201-like deaminase	Streptoalloteichus hindustanus	MMSEHVEAEVAWRMRRSGAKRVELVINNEMCRGQLSRVELLPDLLLPGQTLVVHGPRRTRVFRGRSL	67
123	A0A1M5GFM3	GFM3	SCP1.201-like deaminase	Streptoalloteichus hindustanus	MTKPGAAKHVEMKVAYRMRESDTTCVELAINNTVDTATWGCDALLSQVLRRGQMLIIHDDEGTKIYRGRSE	71
500	C6WSI0	WSI0	Uncharacterized protein	Actinosynnema mirum (strain ATCC 29888 / DSM 43827 / JCM 3225 / NBRC 14064 / NCIMB 13271 / NRRL B-12336 / IMRU 3971 / 101)	MSESLLSGVWAQVAIALDRAASTALLLNRAFGLLCEAVDGLFVVARGSAGEVRGLVQWWAEQAAEVAESLWRMQWSYLRAEHSLLAYVARLGGVLPARSVMFPGHVEPDAHFGPNPERHHPALVEVPIVWAGRQEDRTSTWARRVQRGFPRYTVGAKTAGMFYNAGSQSWELLSGVDHRGGLTRKASQHISRMLSSGFFDGKPLDTKSDHLRMLNYTSTHVETKAAIWARDSDQETIDVVTNRNYVCGESYDPDDVDEPPGCYQAVESVLREGQTMRVWTTDPENRVITIHGKGM	295
190	A0A2T0GSK9	GSK9	Uncharacterized protein	Actinopolyspora mortivallis	MNVGPPGVSQHVETQAAMRMREAGVTHGAVTINNEMCSGRWRCERAIQAILPKGSVLDVWEPGATQPRRIEGQA	74
356	A0A6H1RA40	RA40	Uncharacterized protein	Saccharopolyspora sp. ASAGF58	MERARSVGLPGRIAERLSTHVESKVAAYMIQRGRQSSELVINHVPCGGSQPGQWSGCHQAVEQFLPKGHTLTVHGTTQQGKPFSHAYHGKAER	93
373	A0A7J9YJ08	YJ08	Uncharacterized protein	Actinophytocola sp.	LARKLLQDIGFKADPTGRYPAATHVEAKLAAWMREGHVRTVVLVINNTKGPCVGAAQTCDAVVNALLPAGAAIYVWYPGAQSPTKLTGGAA	91
471	A0A849DS83	DS83	Uncharacterized protein	Dactylosporangium sp.	MDGWASARQGLRDGWHARTQATREHVEAHAAAMLRRPGAPTAAVLIINKATCVSRGEYVGCAEVLSDMLPVGTRMAVYVSDGTKVRLSKICQGTGEGIAP	100
169	A0A290ZFW1	ZFW1	Uncharacterized protein	Actinosynnema pretiosum	MTESLLSRVWAQVAIALDRAASGAAGSLWRMQWKYLQAERSLLAYVARLGGVLPTRSVAFPGHVEPDAHFGPSPERHQPGTAPPGTGRGADRVGRAAGGPHEHISRMLSSGFFDGKPLDTKSDHHLRMLNYASTHVEPKAAIWARDSGVLPGGRERSPRRADHARVAARPG	171
419	A0A7W9M3E3	M3E3	Uncharacterized protein	Saccharothrix ecbatanensis	MLRSGPGDEWFGKARDFLKSAGASRHEQSLATHVEVKLAVRMRHEKRLNETVIIDRQVCGRRPHDRHLPITCDKRLKDILSPGSTLTVIERDGTRVIYRGAR	102
402	A0A7W7WTG0	WTG0	Uncharacterized protein	Saccharothrix violaceirubra	MTSGPGDQWHAAAVDRAKSFKAPHNRAVRLARHVEVKPAMRMRVENRVAETLVMDRPVCGQLPEDAGKPFTCHNYLKWFLPPNATLTVVEPDGRQVTYRGAPDR	104
130	A0A1Q9LPW7	LPW7	Uncharacterized protein	Actinokineospora bangkokensis	MVISGDDAESAEVTELLTQAGLNPRGTLVTIHHVEMKVAKRMAKTGTREVTLVINNRACEGFMGCRKLLPVILPAGCTLTVYGPGYHEVFTGGKKWPS	98
107	A0A1I5SSK3	SSK3	SCP1.201-like deaminase	Amycolatopsis arida	MVSGEDERYGEIVRSVRTAFPPSLRRADRLAKHVEVKIAWAMRREGLTDETVVIDREARGTRDFDRDAPLTCDKSLSRFLPPGGCLRVVEADGNIRGYREGDPT	104
247	A0A426USQ2	USQ2	Uncharacterized protein	Glycomyces terrestris	MAFTSDESELVDFQSGRDPKAREGVKPPFKYAVVMDHVEARIAGETRAGGSRDVTMVINKEPCGGEAGCDAILPEGARLTVYVGGQLGRAVLQDVQRQRDGGKRMSFRIWWDINNEPLAGSAEAEEFVRDLTRMVAAQGVRSGRLWIGPDGTDKSEAPLQVDFVSDPGLGPIAGLGELEARVDRDPETEGVAVVVWRPGNELASDGTEVSGDLSVSESAYKPLVPIASNLARVSVTTLYAIVASYTATGARPEVEGVEWGPLPTDVTGGDPT	272
307	A0A4Y3RRZ3	RRZ3	Uncharacterized protein	Streptomyces gardneri	MLMSGEHDRLYSQADELLKTSGHPLYPNKTKGGYSIASHVEAKYAAFMKNNGIEHATVVINNNNGVCNKYWNCTNAVEAILPIGSTLKVYYPGSGSPVTLYGKRTTP	107
18	A0A0H5D8U4	D8U4	Uncharacterized protein	Alloactinosynnema sp. L-07	MEVGGRDYGSIGADHGDIWATEMRERMRALQLPARAVLLAHHVEMKVVAMMVKSGARSGRTIINHAPCGFRTGRRYRLRTVLGGRDPEM	89
463	A0A841G0L1	G0L1	Uncharacterized protein	Phytomonospora endophytica	MYTSDGTRVNEEAYKPYQKGKQPHRPELKPAWNNPDVTTSWHVEGALAKAIRDNGINGGAVYLNIPTCGAPRPGMEQAHPMGCSENFRHIIPKDTVVYVHVIPKRGVPGRWKIVGTGEGIK	121
196	A0A318L8M8	L8M8	Uncharacterized protein	Prauserella sp. YIM 121212	MGFADGSLVPLTSGQDGTWTPAIRQRLTELGFPNQTARRLGNHVELKVAAKMLLEGSTHSEVTINNEPCRARSRMLLGGQEVLPRYLPEGHTLTVHGTSQRCEPFTETYEGTA	113
207	A0A366M1G5	M1G5	Uncharacterized protein	Sphaerisporangium sp. LHW63015	MSPMRELAELERRSGAAPPHFRMTIDSRDIANPRSGPHPSITHVETKLAWRMRQLGLTSADVVINHSAHAEEGTRAQWPLGLSFPKVRA	89
241	A0A421AXL9	AXL9	Nucleic acid/nucleotide deaminase of polymorphic system toxin	Actinokineospora cianjurensis	MTGWVQLDGRDVGEITATRSDPWADDARARLLSLGLRRAKGLNNHVEMKTVTMMIQTNAREGRVIINHAPCGSEPGDPPGCDDVLPAFIPEGRTLTVLGTDAKGDPFKRTYHGKATR	117
133	A0A1Q9UMW6	UMW6	Uncharacterized protein	Saccharomonospora sp. CUA-673	MAYPELGGRKLGHITPNRDDPWTTEAHKELVKRGFRAVIARRMAHHVEMKTAAMMIRLGERHGTLTLNHAPCGSEPGETGGCHDYLARILPPGFSLTVHGTDANGNPFTRTYKGTTP	117
260	A0A4D4JHK9	JHK9	Uncharacterized protein	Gandjariella thermophila	MQRHGGRVRLLSGENDDPHSWQQQAARFLRETFPDKGPGLAVLSRHVEIQLAVRLRHRPTNEVVHEVLVIDRVVCGRDPRTQGREYTCDTVLPFVLDEGATLTVVEHDGARVTYRGRGRR	120
244	A0A421B5D8	B5D8	Nucleic acid/nucleotide deaminase of polymorphic system toxin	Actinokineospora cianjurensis	MTGILEINGTPFGELSATRQDDWARGSAERSRQLGIHDDAEGITHHVEMKAVIVMITSGATRARVIINHAPCGSEPGLAGGCHRLLPWFIPRGSSLTVLGTDAQGEPFQRIYEGRAAQ	118
134	A0A1Q9V5H0	V5H0	Uncharacterized protein	Saccharomonospora sp. CUA-673	MVAYPEIGGRKLGHITPNRDDPWAAEAKTEMLKRGIPSAAARRLANHVEIKTATMMIRRGEREGRLVLNHAPCGSEPGATGGCHEYLPAILPAGYSLTVLGTDVNGKPFTRTYRGQHHDRPA	122
339	A0A660C9X3	C9X3	Nucleic acid/nucleotide deaminase of polymorphic system toxin	Prauserella rugosa	MVAYPEIGGRKLGHITPNRDDPWVAEAKTEMLKRGIPSAAARRLANHVEIKTATMMIRRGEREGRLVLNHAPCGSEPGATGGCHDYLPDMLPAGFTLTVLGTDIHGNAFRHTYRGTAS	118
396	A0A7W7SYC0	SYC0	Uncharacterized protein	Saccharothrix violaceirubra	MASLSDVARTLRTAADALPLTLLAEAADAAQAAATLLAHTTVGTSDPEIIATTDTFAEAYRRCTELLQTAQALHTHINTLADRLAPDTTPPPPPAHVEPGRIEQNRRSLPVRPEGTETQGRWLRSNGDTVVVRSGPDDEWHDHALDFVRRMTGTSKHPASRLAVHVEVKLAMRMRHGRLTEETVVIDRTVCGRRPTDRQAQYTCDKFLKHFLPRGARLTVVERDGTRVVYEGEG	234
444	A0A840QAT2	QAT2	Uncharacterized protein	Saccharopolyspora phatthalungensis	MSALEDVQQQLVGDRPIPGQFRSNQRDIWVDEADQRIKALGIRAPWFLPFHVELRAAAMTIRRGVTAAEVVINNVPCGYQTRPPGCHQVLEPFLPEGSQVTVSGTDNKGRPYRRTYQGKAKR	122
35	A0A1B2HFZ7	HFZ7	Uncharacterized protein	Lentzea guizhouensis	MPKYQTSGVYRTSDGRTNLVQSGREPDGEHDRINDHLVQLGIGRPSASVEASNHVEIKVGWRMRQGGVDRVELVVNNELCNGALSCSRLLPYVLGPGQTLVVHDPVRSREFRGKDVR	117
148	A0A1V6MGN3	MGN3	Sugar-binding protein	Streptomyces phaeoluteigriseus	MRAGVVGSLVVALMVGVAPTASALPPGDDRSGVDLVDLPPVEQADGEEGGKLAELTTAEAEQPVEYEPTDVTAPTGGTVTKDLTGLAPGTLVPLDQPDGTALPVEVGAPETATSTEAAALEGEWQVSLAGQNELSTTAIEGVALTVTPPAEASGDAVIALDYSDFSELYGANWADRLSFVQYPACFLTTPDTAGCAEPTEVSTDNVVAQTGTDADGKPVYERRILATVATEDLAAGGTSTASTASTASAREQGAVTDAVYREPKAGGGTRLASLAAATADGSGSSVLLATDSGSGSKGDFGATPLVSAGSWSAGGNSGAFTYSYTLQTPSVPGGPSPSVSFGYNSQVVDGRTSASNNQPSWIGDGWEYNAGSITRTYASCRDDQTNGNNTKKTSDLCFG…	2566
19	A0A0H5D9F9	D9F9	Uncharacterized protein	Alloactinosynnema sp. L-07	MLRGRRNAPMTGHIEVDGRDYGTLSATHQDTWTTEVAQRIRALGMPADALNVKNHVEMKAVVATVRSGARNARVIINHAPCGSEPRAPIGCEQYLPVFIPKGCSVTVLGTDAQGNLFQQTYLGRAPA	127
406	A0A7W7WWL0	WWL0	Uncharacterized protein	Saccharothrix violaceirubra	MASTRDVGDKLRQVVDKADEILAALLVAGDLAGEAATTIEIAGAGSGEADVVIASATFREVEHDASRTLTHAVDDAVRAVNRIIDTLGTTAPALPGPGEGTSVSSARPSEEQRVEALRGELPPSVERLTGAKTHGRWFKRRGTFYVTTHVEMKVAARMRTKGIRHATLIANNTPCDNIWGCENLVGIVLPAGSSLTVFGPNGYERTFTGGKKPPW	215
378	A0A7K2VCQ1	VCQ1	Uncharacterized protein	Streptomyces sp. SID1328	MYSARSHRSDEWAQYAQRRDRVGGNPATKATEHSITDRLRGLGKWNSRADWGDVDHVEMKVVDMMEKQEVDHAEVVINNEEGPCVKAAPALSCSNTLDSLLGSKTLRVHWRDKYTGEMTSHLFGGRG	127
13	A0A0H5CL42	CL42	Uncharacterized protein	Alloactinosynnema sp. L-07	MELATRLTALLAQLDQVRHTIATAANHLDTYATTLAAATFGTTDAEIDQTMATLAGTASELQRSRDAVAAANEHLRRYLDGLGFGVPRPPGSLSPSVTGVENRHGDRYPVAALPYSDDLPPRVRRGARNSPMTGQVEIDGRFMGTVGATARDTWTEQVVRRVQVLGLPIEAFAVVNHVEMKTVAMLVMGNGRHARVVINHAPCGSEPTATVVGCEQFLPAFLPKGNTLTVHGTDAHGNPFERTYVGRASW	250
170	A0A290ZLH6	ZLH6	Peptide-N(4)-(N-acetyl-beta-glucosaminyl)asparagine amidase	Thauera sp. K11	MRAFRLIACLLAFSAAAAPAAADTSSMLGRLPEASARQLKERLAPRGLASAAALRQYLDASQRELDTAPEADDVPARSQRFAARAGELTALREQARRDLASLEDAAKASGSAEATQRIGRIRGQVDARFDRLEGLFTTWRNAPQGSERRQARRELRAALATLRHAGTPAPAAIPVPTLGPLQPAGEPAANPPAARLPAYAQADDATGDPFTPGGFRLMKVAALPPAVAAEAATDCSATSADLADDGKDVRLTQPIRDLAASLDYSPARILRWTQQNVAFEPYWGALKGAEGVLQTRAGNSTDQASLLIALLRASNIPARYVRGTVQLNDTAAQDDAGGRAQRWLGTKRYRASAAVLAGGGTSAGLQSIDGTVRGIRFSHVWVQACVPHGAYRGARAEAG…	2594
25	A0A0M8WDH5	WDH5	Uncharacterized protein	Nocardia sp. NRRL S-836	MPVTFEEVAAVLAQVEEKAGAAIATLVREPDEEHDRINDHLIQLGIGRPGASVEASKHVEVKVAWRMRQRGMDHVELVVNNELCNGTLSCSRLLPYVLGPDQTLTVHDPVRSREFRGRDVR	121
6	A0A099D1T3	D1T3	Uncharacterized protein	Actinopolyspora erythraea	MSHVEEVGNTLAGMLGRLPPEQLHQARAWVEEYALPTLEEIGQGSTSPDLAEAVALFERVRELIDDVLALSDNTRGHLVSYLATLGVNGEQPPPSIPHPSTYQPPVSDNPNAVDEWVRHARDKLPERPGGKGATTGILRGIPGSGDVEVKSGGSGRRVWKPGTERWEREPEDEHNETPQARQERQLIDRIDTILVTVGERFPIPRPDLAMPETSTHVETKVAMRMREAGVTHAAVTINNEVCDGPLGCRAAVAAILPKGYVLDVYEPGATRPVRIEGQA	279
100	A0A1I1WMY8	WMY8	SCP1.201-like deaminase	Actinopolyspora alba	MSEVEELANSITGIIRRSPTNRLRRIKVWLEEYALPTLNETTEGTNNAQLSEAIELFQHTRELVEDALALCDNSHTRLVDYLAGLGTNDASPPALPHPSTYRPPVSDNPATVDQWVSQARDKLPERPAGKGSTTGIVRGFAGSGDVEVTSGGSGRRVWKPGTERWERQPESEQDETPKARQERQLIDRIDTLLVTVGQRFPIPRPDLAMPETSTHVETKVAMRMRESGITYAAITINNHVCDGPLGCRTAVAVILPKSYVLEVWEPAETRPVRIEGQA	278
5	A0A099D0T3	D0T3	Uncharacterized protein	Actinopolyspora erythraea	MSHVEEVGNTLAGMLGRLPPEQLHQARAWVEEYALPTLEEIGQGSTSPDLAEAVALFERVRELIDDVLALSDNTRGHLVSYLATLGVTGEQPPPSIPHPSTYQPPVSDNPNAVDEWVRHAREKLPDRDQPRSPTQGILRFPGSEDVALRSGGRGRPIWNAGTERWERSPEPEETPEQRAQRERVSRIDVVLTGDPTFGGDRLRAGPPAVSQHVETQAAMRMREAGITHGAVTINNRMCSGDLSCEKAIRTILPRGSVLDVWEPGATQPRRIEGQA	275
12	A0A0H5CDD6	CDD6	Uncharacterized protein	Alloactinosynnema sp. L-07	MSVDQWAAHMRVVLSMLDQAQHTIHAAVASLGEAAQALGTAVGGTDDRNVSHAVVVLEQTKDEIVVSYEVVGDAHQAISRYLGGLAQDEPSCGTHGDRDPGASGVVRTRQHPNVPPPVAGVSNRHGDRYPEDSLPYSDDLPPRVIRGAGNSPTIGIIEIDGRMFGEMRPTRDDVWHRDVIDRIDAIGLSRRAKRYANHVEMKAAFMVVTSKGRHGRVILNHAPCGSEPGAFEGCETFLAELLLKGNSLTVLGTDAQGNPFARIYHGKAVQ	270
114	A0A1I6ZBU6	ZBU6	SCP1.201-like deaminase	Actinopolyspora righensis	MSALEEVGQSLATTITKATEAQKAIVAAGNTWNERGQKLTEHLSGTNNADAQHLLDQHETTAEDTREAWRKITLALRAIQRYRTSIEGEPTSELGAAPGASAPRTGISNATAPDGSEYPPEAAWVADTLPRRVRPGDKTVGYANGSFTDRFVSGVDHVWTPHIQERARGLGMSRWVIKALSSHVEMKVASMMIQRGQRNAEVVINNVPCGSRADQPPGCAQALERFLPGESTLTVHGTTEAGEPFTQRYEGRA	253
60	A0A1G9I9T2	I9T2	SCP1.201-like deaminase	Lentzea albidocapillata subsp. violacea	MTSLGEVIAVVVQALNQVSNASLQLASAESLWIDAAEQLASALVGSEMTEAGELAQLDNLVRERFAVVSDELIGLAERLEGHLAQLSGDHSGSVKPALLQGVLARDGSRYPVDSGWCADLLPPRVIERTNRKTVGYVSGAPGKFVSGEDDTWTPEIVRRMHELGIGSLRSRRFLSAHVEMKVATMMVMQGLRRCDVTINHVPCRSGLRQSTGCHDVLRPYLPKGYTLVVHGTTQQGQPYSQTYEGQA	247
450	A0A840QHH5	QHH5	Uncharacterized protein	Saccharopolyspora phatthalungensis	MRRALLLLLTVIALLTTTAPACKPIEGSAHFDGPPWATKEWATGKFDWLPVFNGTPTDGILFANPDNGLLLISGTRNVNGRKPDPLLESGTEFLNEARQPGEDHLSFKQAAEHVEAKAATLARLKEFESTALVMNNPKGPCGWASRIGCVRSVSRILPSGYTMVVRWPNGSRTFHGQAK	179
205	A0A365Z8K0	Z8K0	Uncharacterized protein	Prauserella sp. PE36	MERYSPPGSGVPVRGLARAAGQDATVEFRPGQEYWAAKATERAKAIGAPAAFWEANVTHHVEFETAVWMIESGHREAEVIVNRTPCGYRRDLEPYRHAGCHQFLQGFLPQGHTLHVYGTDDHGTKTFIASYEGQNPQ	137
203	A0A347QBI4	QBI4	Uncharacterized protein	Actinosynnema pretiosum subsp. pretiosum	MFYNAGSQFWELLSGVDHRGGLTRKASQHISRMLSSGFFDGKPLDTKSDHLRMLNYTSTHVETKAAIWARDSDQETIDVVTNRNYVCGESYDPDDVDEPPGCYQAVESVLREGQTMRVWTTDPENRVITIHGKGM	135
97	A0A1I1UI27	UI27	SCP1.201-like deaminase	Actinopolyspora alba	MSDSDVRHLANEVSGALAQLPTEQLQQARVWLDEYALPTLDEISDGSRNPQLYEAIGLFHQARELIDDVLALCGSSRKHLVDYLAGLGMSGDQPPPSIPHPSTYRPPVSDVPGSIDEWVHQAREELPDRDQPRSPTQGILRFPGSGDVALRSGGRGRPIWNAGTERWERGPDSEETPEQRTQRERVSRIDVVLTGDPTFGGDRLRAGPPAVSQHVETQAAMRMREAGITHGAVTINNRMCSGDLSCEKAIRTILPRGSILDVWEPGATQPRRIEGQA	277
286	A0A4R6KJK8	KJK8	Nucleic acid/nucleotide deaminase of polymorphic system toxin	Kribbella sp. VKM Ac-2527	MTKPTRMEQHPEHSLSNQVPRTNPSPLGLLPARSSNDCRYDNQGTRRVVSGLMLLERNTTSSAGLMSTPRTSIGSWRTIRSGSRRGADTLGSHVEIKFAMLMRKRALTDETITINNRPCPGPYGCHRNLWRFLPDGARLTVYGPDSFKRTYPESGGRRQR	160
156	A0A223RYX5	RYX5	Uncharacterized protein	Actinopolyspora erythraea	MRERIFRNGIVRWRASTVGRRRYRPHHATAAQPPRYPSEDRTIRQRLSGADLQREQRGSRTSPRAGRKQVRTCARAETGTQAGTMSSLEELGEQLASVLAKLAESRTALTQARHRLGESGQALVAIVDEHTHPDLSDGIPTYREAWSTTSATSKTLVSVDKAIRAYMTSIGAPGAEAVAPPDDEASPPMVVTPSSENTAQADQSQESIPEFGSSEWAIDVGTTLPTYITSGHVFDDAGAELELDGAIRQSGPCESSLQIDQHLRSGVFSHHDPRGKLAVSEHVETKLAWYMSQHGISHMHVVINNAPCRGLFNCRRAVAAILKEGASLTVWSAQAGVRYELKGARNGDQRTRS	353
112	A0A1I6PMB7	PMB7	SCP1.201-like deaminase	Saccharopolyspora flava	MSALEELLASLREIADQLESARADMSAGMDSWAERAATLEWWLTGTNDPDALDVLAQQPVTTDALRTSWEAVDLTVAVIEDYIGRLEAVESPSSSAASGNSTSGDDQAAQPSMTAPDGSRYPRAVGWAVDVMPRRVREGQGDRTVGYADGAVGQPFTSGHDQTWTPLILERARAVGLPARFAGLLGSHVEMKVATAMIQRGRRHSELVINHVPCGSQAGQRPGCHQALEKYLPEGHTLTVHGTTQGGEPYSHTYHGRAQR	260
380	A0A7K3F2T7	F2T7	RHS repeat-associated core domain-containing protein	Streptomyces sp. SID5606	MGRNIMVFGIGTSRRLAEAGRRGTGRLLSQALALALIVPTGLAQVALAADQEGLGRPDDPKPPVTKVKAFETPEVKRAQAKVAKERKANAAQAKQATTERKAAAWPKTDTATLTLKNGTQAKSTPGGLPITVSPATGTERSAAAPVLAAGKTHITVLDQKTTRNAGITGVLLTATAETPGTADVRIDYGGFASAIGGSWSQRLRLVQLPACALTTPDKPECRKQTPLASDNSLGDHTVSAQARLNGTSDGATTQLSGKASSMAAGATVLAVTAVSAGAGQSPKGTGDYSATKLSESSSWQAGGSSGAFTWSHDFTMPPAAAGPVPPLSLSYDSGSVDGRTATTNNQTTTVGEGFTLTESYITRAYGSCDDDGHDDVFDQCWKYDNASLVLNGKSARLIK…	2183
342	A0A6B2TVU1	TVU1	Uncharacterized protein	Streptomyces sp. SID13031	MLPVRVERRGHREKTSGLWRDADGNEQPLLSGIDRYREMADRLALDKELGDPPHTLAISAHVEIKFALMMRERGLKDETIAINKRPCDGDLGCDQMLSRFLPAGGSLTVYGPAGFKRTYLGTEQDG	126
382	A0A7L4Z701	Z701	INTEIN_C_TER domain-containing protein	Streptomyces sp. HF10	MSRRIPSRTAGSRALKNFSIRRRGVRVLLSVGLLSGLLGTPAAFAAETPSPEARAAVVGYWRTGGSGLKLAAEQALLGGDEAIQKFLDEAGSVQYDDNRVEAAQMAMSAGLGVQQAAKEAIRKTPTELENFLLYGYEEPLDDDHKVEIARLISLGGPGVQAAGKTALAGTADDRDQFLNTGQYEAQQDDNRVEVARLASTGGPNVKSAAKVALRGAAEDMVEFLEIGQFTARNRDQEHASIAELVKQAKTAGKQAEDATKKAEESSKKAITASALAKEAAEKAAAQTQAAKNDSKTAAVKAKQAADAARGAAAAAQEAIGAADAANRAARRAAVAAAQTASAAAAASDAANRAYQAAIAAAGNKADAAAATTAAKQARAAADAADDSIVAANNAGKASA…	1376
364	A0A6N7HDA6	HDA6	Uncharacterized protein	Actinophytocola sp.	MMRHGRLTGWLRSPMSRRRPGVFFDPDGAVHEFDSSHDADEDQATAVLRELGIVGPNATLTVASHVEVEVAAAMRSGNINRGVLVINRTTGVCSAEKFGCMEVVPQVLPDGAQLTVWSPKEIAAGEPIVFSKDG	134
435	A0A810N680	N680	Uncharacterized protein	Polymorphospora rubra	MTAPARIPPNRSAIEEIRRYAGRDVAAGRLYNVDGQPLTPIVGPGDTGAAEGLAEPRQSMRFVHHVESNATAYMRRRGVRSAVLYMNMRPCQGEDGCTENLKATCR	106
243	A0A421AXT6	AXT6	Nucleic acid/nucleotide deaminase of polymorphic system toxin	Actinokineospora cianjurensis	MPDRRTSDGVRDKTTGHVHHDDWPAIGDRRDTPVVSGYHPRWSAVAEQGLIEVGLRKRNARFLSAHVEIQVAAMMIATGRREVELTINHRPCPDNAPYLGCGSALPRYLPTGYTLTIYGTTIDGQPTVLRAQGQR	135
94	A0A1H9XKI3	XKI3	SCP1.201-like deaminase	Actinokineospora terrae	MSIPDNIKRLRTTRERLNTARHNLTPPAEWVTETEQVTGYILGHTARYAPVMGALEATRWQIDALLACVAQVEAAINAAIAHHTEQATEARSSTTRPPPWVQNSHGDRYPEEVMPYEEALPRRVRAGAGMPIVGYIQLDGRDFGAITAIRTDPWAIAVARRVAELKLRRSRTLFNHVEMKAVAMMIETGARHGQVIVNHAPCLRHDVACVKWMHRYGGLIMSEV	224
106	A0A1I5K9I8	K9I8	SCP1.201-like deaminase	Amycolatopsis arida	MTIEEEANRLRDLANVVPVDALGQLLTQVEQLGNEAQQIVGYDDELMSLIGDVTQTAQDAAATMTRLQQVMRSVAARHLGQVDASDIPLATPQVASTQPPAPRSAPAVTAPDGSRYPEQGAWCADLLPPRVRVGQGDRTIGYVDGSYHQFTSGLDDTYSPQIWRRLMEKGVQEAAATFLSTHVELKVATDMIMRGKTDSELVINHQPCRARSPLRPGCDDVLEQYLPPGYTLTVHGTTDEGEPFTRTYRGKA	252
105	A0A1I4VG48	VG48a	SCP1.201-like deaminase	Saccharopolyspora antimicrobica	MSVEDVDRELVTAVGKLDATTERINAALDAWKESHDTLGRALDGAANPEVVDVLDLQEAAADQLDEARAAVALIRDRISRYRASIGAGASSDGKSKPPGQERLASPRRPSNAVGVDGTEYPPEAAWAVPELPPRVQQKGDHTVGKVKIGNRPIPGAFRSDQGDVWVQEAQKRIKELGIRAWPYVPFHVEMRAAAMMVRSRVTSSEVVINNVPCGYQNQPPGCHQVLEPFLPEGSQMTVSGTDRKGRPYRRTYHGKAKR	258
437	A0A840NPW5	NPW5	Uncharacterized protein	Saccharopolyspora gloriosae	MEEVDRRLTAVLGRLDEATEQITAAGMASAESRDALTHALAGASAPDALDAVRSQEMTVDQLAEVRATVRAVRKRVTAYLSRLGASPGPAAARTPEPTAVPKRSPNAVGVDGSEYPPEAAWAVPELPPRVREKGDHTVGKIKIGDRPIAGEFRSDQWDIWTQEARERITRLGIAAPEYLPYHVEMRATAMMIRAGVKSAEVVINHVPCGYQTKPTGCHQVLERFLPEGSQVTVSGTDRKGRPYRRTYHGKANR	253
420	A0A7W9MV23	MV23	Uncharacterized protein	Kribbella italica	MRRPPEDGGEPEAQEVIRRLPVRENDSGKTRGFWKAPDGAEKPLSSGRGRYQELADEHARRLGLRPMSNTSHVEIKFALFMRERGLRDESIYINNRPCEGEASCPAWIESFLPKGAKLTVHWPGGGPWTFTGKG	134
55	A0A1G7XLH9	XLH9	INTEIN_C_TER domain-containing protein	Lentzea fradiae	MGIRVARRARLIALSCVVVVGASLLQAITYGQAAGAAPGVTSGAGPVDRPAPASARPDEAVPPDRWPPVVPAGLKAGGPPATVDGARLAQVRAEEDEVFANVELRSGFVLGDTSLVAYFDVKDDPRPWQSWRVRLFDTQTSTEQASVTLPRSDLDVRCGAVRQFCRSFGASDGWVLDPGKDYFVTIAAVLDEGGELVSARSRDSRPRTTDLPDPLPVEQVSGCGCGTALSSTGARPAFRGDGVNTATGAYNRVEPDLAMASFGVPFSSNRVYSSSLTAPGPFGPGWAWSYNVRVTPTGEGALVLADDGAQVLYKSDGAGGFQRPPGVRSTLRKTGTGWELVTLTQLTYEFDGDGRLLSIRTPRGVATKLAYTRQGIDITDPSGRVVKVRVENERIRSIE…	2018
381	A0A7K3QW78	QW78	INTEIN_C_TER domain-containing protein	Streptomyces bauhiniae	MADGTAKAIDHVKVGDTIANSVPGAKGTEAHKVTAVIVTHTDHDFVDLAIKKAGGKRSVKSGAKSLAKKAARKAAFGLAASAAVLGALSAAHGHGDTHPATAPVAAVTKASSTAHLTTTFHHPFYDETQSAFVDAKDLEPGDVLQTPTGTAQVTGVRLYHANTTNYDLTIGTLHTYYVDAGDIPVLVHNCFNAEAEHAQLPKWESGQIEGRWAAPGRASEGIKSGEKSSPMARNACEFLKNKLQQSGMLRGGVPGNYSHVEQKLVARMFDEADPLDEVDVVINHTGGPCPEDLGCNKVLDDVLHGSGKTMRVHWRDAAGEMKCRMYGIVKGGGGC	335
111	A0A1I6FGT7	FGT7	INTEIN_C_TER domain-containing protein	Lentzea waywayandensis	MGVRAARRARLIALSCVLVVGASMLQAVTYGTAAGAVPGVTAGAGPVDRPAPASARPDEAVPPDKWPPVVPHGVKAGGAPAKVDGARLAQVRAAEDEVFANVELRSGFVLGDTSLVAYFDVKDDPRPWQSWRVRLFEAGGTEQASTTLPRSDLSVRCGAVRQFCRSFGAADGWVLDREKDYFVTIAAVLDEGGELVSKPSAVSRPRTTELPDPLPVEQVSGCGCGVALSSTGARPAFRGDGVNTATGSYSRVEPDLSMASFGIPFVSNRVYSSSLTVPGPFGPGWAWSYNMRVTPTEQGAMVLADDGAQVLYKNADGGGFQRPPGVRSALRKTATGWELVTLNQITYEFDGQGRLIAVRTPRGVATRLAYTGEGVEITDPSGRVVKVRVENERIRWIQL…	2018
407	A0A7W7WYY0	WYY0	INTEIN_C_TER domain-containing protein	Saccharothrix violaceirubra	MTGQETTPIAPDEAAKRALTGAPAATWPSAGEGAAELSEGGSAEFRAGDLPVRVEGRTGDVRVRLLDRAEADKAGVSGPLLRVSGAEGPVTVAIDYSGFRHAFGGDWASRLTVVQLPDHTPVESHNDSTLGRLTASFSLPGESGRTFAGSAAPGGEILLAVTSSGTSADGQGDYAATPLKPSATWQVSQQTGDFSWSYPIKVPPVPGGLAPSVALGYSSSTVDGHMASTNNQPSWLGEGWESWSGYIERSFMSCADNTDEPAKKTLDKCWFDDNATLMLNGSGGKLVHNEDPANDYWRLKNDDRSKIERLTGATNGDVDGEYWRITKSDGTKYYFGLNRLDGWSAGKPETKSTWTVPVFGRLSGQPCYNATFKDAWCTRAWRWNLDYVVDARGNSMTYY…	2171
194	A0A316HVK0	HVK0	INTEIN_C_TER domain-containing protein	Lentzea deserti	MGVRAARRARLLALSCVVVVGASLLQAVTYGPAAGAAPGVTAGAGPVDRPEPASARPDEAVPPDKWPPVVPAGLKAGGAPAKVDRARLAQVRAEADEVFANVDLRSGFVLGDTSLVAYFDVKDDPRPWQSWRVRVFDAQSGTEQASTTLPRSELNVRCGAVRQFCRSFGAADGWVLDREKDYFITIAALLDEGGELVSAPSPNSRPRTTELPDPLPIEQVSGCGCGAALSSTGARPAFRGDGVNTATGAYSRLEPDLAMASFGIPFASNRVYSSSLTIPGPFGPGWAWSYNMRVTPTDQGALVLADDGAQVLYKNADGGGFQRPPGVRSTLRKTATGWELVTLTQIVHEFDGQGRLIAIRTPRGVATKLAYTGAGVEITDPSGRVVKVRVENERIRWIQ…	2020
70	A0A1H0N333	N333	SCP1.201-like deaminase	Lentzea jiangxiensis	MLWSGVRMASFEEVSAELSRVVAKSEEVAAALEQAGQLADEAVQLLTAVMRGAGQLEDEFGRAVQQWSEAATRAAELSQAVTAVRQCVESYRRTLEVDRASSNATGPTASAGPPSSLPPTTWIERQRAQLPTYVTSGFHCDEEGHGDLVQSGAEPNGEDRAIAQHLVAIGRVRPRTFPTAAQHVEIKVGWRMRISGVRRAEVVVNNRLCEGPLSCFELLPLLLLPGQTLVVHDPVRSHTFQGKGTR	246
90	A0A1H9LNY6	LNY6	SCP1.201-like deaminase	Lentzea flaviverrucosa	MLWSGVRMASFEEVSAELNRVVAKSEEVAAALEQAGQLADEAVQLLTAVMRGAGQLEGEFGQAVQQWSEVATRAAELSQAVTAVRQRVESYRRTLEADRASSNAAGPTASAGPPSSLPPTTWIERQRAQLPTYVTSGFHRDEEGHGDLVQSGAEPNGEDRAIAQHLVAIGRVRPRTFPTAAQHVEIKVGWRMRTSGVRRAEVVVNNRLCEGPLSCFELLPLLLLPGQTLVVHDPVRSHTFQGKGTR	246
270	A0A4R2IWE6	IWE6	Nucleic acid/nucleotide deaminase of polymorphic system toxin	Actinocrispum wychmicini	MSASITNSHGDSYPPQAAGLVENLPQRVTPSAQERTVGVTRIGDRVLPPIMSGYDPVFSELACRRLAAIGIDPAMLKSHVEVKLAALMIDTGQTQATVAINYTPCGFEVRRFAPDTCHRVLDDMLPPGYTLTVYGTTQDNAPFEWTYGRRNG	152
66	A0A1G9Y125	Y125	SCP1.201-like deaminase	Lentzea albidocapillata subsp. violacea	MLWTGVRMASFEEVSAELNRVVDQVCRWQRPWSRRDNSLTRPRSAVRQWSDVTTRAAELTQALTVVRRGVESYHKTLQGDRASPNLPSPTAPAGSTPAFPQTTWIERQRAQLPAYVTSGFHRDEERHGDLVQSGAEPNGEDRAIAQHLVAIGRVRPRTFPTAAQHVETKVGWRMRMSGVRRAEVVVNNRLCEGPLSCFELLPLLLLPGQTLVVHDPVRSHTFQGKGTR	228
313	A0A535U7R0	U7R0	Uncharacterized protein	Chloroflexi bacterium	MPGFVPPQQHTKQDDKVQHVQAGIWWPAADSEKLRAAARAWRDMAHALERVQIASQSAALNVAADNDGRAMAAFGAYWQKWTGANGYLPSCSQACLAMADALDQYAKAVDEARQQVERLVAEVATAVVIGVALSVLTVGISDVAAGAVSAGLVASAAGVGMTLTATAADIVATIMVGAVFGAVDAMAIDAGAIQPEKIWLFHDQKDFSWSEVLQWGEMGAAGGFVGGTLGVGVTAAGDAFLPESVSVLMTTRLGRLAVGGASGAGTSVVLDEIQYGQVDALDVVAGGVGGAAGAEIGGRRIRVRLELTNLGNDDLSAIGSDLHPNVPAYDGPPAQGILRVGNVEVPLRSGTQGPGTWLTDNLEGGKGSGLTFAWKHVEGHAAGIMNELGIKNADLFINK…	449
312	A0A535LSQ4	LSQ4	Uncharacterized protein	Chloroflexi bacterium	MPGFVPPQQHTKQDDKVQHMQAGIWWPAADSDRLRAAARAWRDMARALDSVQTASQSAALNVAADNDGQAMAAFGTYWQRWSSANGYLPSSSQACLAMADALDKYAKAVDEARQQVEQLVAEVATAVVIGVALSVLTVGISDVAAGAVSAGLVASAAGVGVTLTATAADIVATIMVGAVFGAVDAMAIDAGAIQPEKIWLFHDQKDFSWSEMLQWGEMGAAGGFVGGTLGVSISAASDAVLPETLSELMTTRLGRLAVGGTSGAGTSVVLDELQYGQVDVIDVVAGGVGGAAGGEIGGRRIRVRLELTNLGNDELSAIGSNVHPNVPAYDGPPAQGVLRVGKVEVPLRSGTQGPGTWLTDNLEGGPGSGLTRAWTHVEGHAAGVMNELGIKGADLYINK…	449
314	A0A535ZMX8	ZMX8	Uncharacterized protein	Chloroflexi bacterium	MPGFVPPQQHTKQDDKVQHMQAGIWWPAADSDRLRAAARAWRDMARALDSVQTASQSAALNVAADNDGQAMAAFGAYWQRWSSANGYLPSSSQACLAMADALDKYAKAVDEARQQVEQLVAEVATAVVIGVALSVLTVGISDVAAGAVSAGLVASAAGVGVTLTATAADIVATIMVGAVFGAVDAMAIDAGAIQPEKIWLFHDQKDFSWSEMLQWGEMGAAGGFVGGTLGVSISAASDAVLPETLSELMTTRLGRLAVGGTSGAGTSVVLDELRYGQVDVIDVVAGGVGGAAGGEIGGRRIRVRLELTNLGNDELSAIGSNVHPNVPAYDGPPAQGVLRVGNVEVPLRSGTQGPGTWLTDNLEGGPGSGLTRAWTHVEGHAAGVMNELGIKGADLYINK…	449
445	A0A840QBJ1	QBJ1	Uncharacterized protein	Saccharopolyspora phatthalungensis	MSALEEVDQGLANAVGKLDVALPQMDQALTAWEEGRDALVWAFTGSTDPEAAEAVQTQEWAIETLTEARRMLAAVRERIEQYRRSIGAGASSAAGNTPPQPERPAAPKPPPNAVGVDGSEYPAAAAWAVDEGLPPRVQRGAGSPTVGYVRVNGLPTRVQSGADGFSDMVDQRLQEIGVRRPLDLRRHVEMKIAAMMTRTGDQHQEVVINHAPCGSEPGQTRGCHDMLERFLPRGRSMTVHGTTADGKPFSHTYHGKGS	258
353	A0A6H1QZK7	QZK7	Uncharacterized protein	Saccharopolyspora sp. ASAGF58	MCDESREALGQALSGSNDLEAAEALGLQRSAADQLDEARAKVAAIRERIEQYRRCIGAGASSAAGSKPPEPERLAVPKRPPNAVGVDGSEYPGAAAWAVDEGLPPRVQRGAGSPTVGYVRVNGLPTRVQSGADGFSDTVDQRLREIGVRRPFDLRRHVEMKIAAMMTRTGDQHQEVVINHAPCGSEPGQTRGCHDMLERFLPRGRSMTVYGTTADGKPFSHTYHGKGS	228
179	A0A2N3XXD0	XXD0	Nucleic acid/nucleotide deaminase of polymorphic system toxin	Saccharopolyspora spinosa	MSVEDVDRKLATAVGKLDEAAEKITTATLSCSEGRDALGYALTGATDPEALEALGLQETAADQLDEARAKVAAIRERIEQYRRSIGAGASSAAGSAPPEPERPAAPKRPPNVVGVDGSEYPAAAAWAVDEGLPPRVQRGAGSPTVGYVRVNGLPTRVQSGADGFSDMVDQRLQEIGVRRPLDLRRHVEMKVAAMMTRTGDQHQEVVINHAPCGSEPGQTRGAMTCLNRSCHGGTR	235
219	A0A3D0D110	D110	INTEIN_C_TER domain-containing protein	Chloroflexi bacterium	MLRRSNRWRVQLFSVMGATYTAGGALASLTLLNGTRTDYRYYNEPGIDQSQRLQQLTVTKDGTPLLDLTYGYDAVSNLTGLTDATPGRAERLTLAYDAFNRLRTVSGATDSASYTYDRLDRLASVTEGGYSTIFGVWTTGTEANTPGQPRHAPRYIGNPGNQFAYDPAGNMTTRWLKQGTSYIRYTQAFNPDNRLSQVTGNGATLTYDLDAQTGTTIRRSQTSGGSTTTTDFVLHYYQKNVTTGEVTKYYYFGEQRVLQRVGATGLSYLHSDHLGSPALLTSSSGTVQTRYRFTPYGRQREGSPTTDRRFTGQRWEASSFLYDYQARHYDPALGLFVSPDPIVPEPGQPAALNRFAYGYNNPLKFTDPTGHMLVCGTQAASAECNGGTYYAGYSVLDRR…	713
439	A0A840Q199	Q199	Uncharacterized protein	Saccharopolyspora phatthalungensis	MSVEDVDRKLATAVGKLDEAAEKITTAALLCSEGQDALGYALTGATDPEALEALGLQETAADQLDETRAKVKAIRERIEQYRRSIGAGTSSAAVSSPPEPERPKPSARPPDAVGVDGSRYPPEAAWAVPELPPRVQQGGDRTVAKIKIGDQPLPGSFQSGQGDVWSDEARQRINDLGIRTARYVPYHVEMRAAAMMVRSDVTSAEVVINNVPCGYQTRPPGCHQTLGGWCFGLLRIGVCRCSVGVIVWQDVGGDVGTRAAAG	262
206	A0A365Z9F0	Z9F0	Uncharacterized protein	Prauserella sp. PE36	MEALAAAIWQALDLLARVRADAEHAAGLLGEARDAYAAVLYGANDPDAEQLPVSASQAAEAVTAVHGPLRTVDESLRAYLHGLGATGPDPTTPPRRPDPTPAPAPPAPGVAAPDGSRYPTEAAWCVDMLPRRVRAGQAVDRTVGYADGSLVPLTSGQDGTWTPAIRQRLTELGFPIQTVRRLGNHVELKAAAKMLLEGRKHSEVTINNEPCRARGRMLLGCQEVLPRYLPEGHTLTVHGTTQRGEPFTETYEGTA	255
185	A0A2R4FP72	FP72	Uncharacterized protein	Plantactinospora sp. BB1	MSLAQVAASLSAVLLDIAGLRAQIAANAKAVAGRTETLVALTQGSRHPSVEQAIRNGAATLERLREADQQAAGAVAAIVEYGRAIGIDLPAPAQPGPSSPPPGPRRSDPEPSVESAPSDAIAAIGRRLPVRAGARDRTTGMFAGELVVSGEDPATIADLRPLPGGGWPDSVISHVESHVAARMRRQNLREGEVVLNNITCGNRGFDADWPATCERYIRDLLPAGSRLTVWATPDGGATWWTRTYRGTGERIKK	253
145	A0A1V2QIB2	QIB2	Uncharacterized protein	Saccharothrix sp. ALI-22-I	MGAAERKADEALAVLRHAEQLWADAYTGLLEALRGSARHDLADEWAAGAGDDFDPEDLFTTLRDALGAWRAALETLLTRLREPASTTVPPPPGSAPARPPRQRQDPARPPGPAPVRAPGPWSGAVGHAAARDGSRYPVQAQWAVDDLPRRVRRGVEGETTVGRVRVGEVDHGVMTSGRDGTWNPAVDARMARLGITTTMRLGRHVEMKVAHLLVDTPAIHAEVVINHQPCGSPGFQLGTVACHQVLPRYLPRGKTLTVYGTTADGEPFAQTYEGLA	276
281	A0A4R4Y7E3	Y7E3	Uncharacterized protein	Saccharopolyspora sp. 7K502	MGDDVAAVAAKIREAMAKLPPEAFQMAGERIDEAGTELYPLALETNDDELAAVIAALGEAREEIDQAWQICLKVRDACTAYLKSIGAAEPCAPAASGGGSVGQPRHVIAKDGSQYPPEAGTVVDVLPRRVQEGKPGEKTVGFVDGSVTSSFVSGIDQTWTPAVLARAREVGISRHFARFVSSHVEMKVAAMMTQTGKQHSELVINHVPCGSQPTQPPGCDQVIERFLPKGFTLTVHGTTQAGRPFSKTYRGQA	253
394	A0A7W7SW62	SW62	Uncharacterized protein	Micromonospora polyrhachis	MALDKVIAAIQSARDHFHTSVVARVRNDVTVVTAQLTQATRGSRHAAILGAVAAARSGREHLDNALQHLLAATQHLDSYLAVVVGTAPAPRPPAQEPAAGSAVPVPPPTAGSTVPVPHPAAGSTVPVPPPAAPLGTRWSTTTAVPERVRAAATSFLPRPPGANRPTTGCFQGRVVTSGGRDRSIAADLRYDPLRGPPVTFYQHVESKVAAQMRHDDIATADLVVDNTVCGSNQHDQDHEWSCEKILPAILPAGARLTVWVTRDGGQSWWQATYTGTGERITR	282
387	A0A7V7ZGP0	ZGP0	HintN domain-containing protein	Chloroflexia bacterium SDU3-3	MLYAYGPESVVAERTIVGTTVADAGKAAFRVLDDTLAEGVEHSANKADEAGELIEAVVEQCLRNSFSADTLVTTASGLRPISTIAVGELVLAWDATTRSTGYYPVTAVMLHTDAAQVHLSVGGEHVETTPEHPFYTLERGWVAAGDLWDGAHVRRADGSYALTLVLWLDAEPQVMYNLTVATAHTFFVGVERALVHNAGCPGDALPPYGTKGSKTTGILDTGNESILLESGENGPGMMVPRDTPGMSGAMPNRAHVEGHTAAIMRNENIRLADLYINRMPCSGAYGCMVNLPHMLPEGSILRIHVRAKLSDPWTTLPPFVGISDTLWPPSGLNPKIVLP	339
467	A0A849DI55	DI55	Uncharacterized protein	Dactylosporangium sp.	MGSLDDVGAALATAIGQFGRLCSVLASTRADLTSAREEFRGRLGNTHHPRVLQACHAVDTAARQVEDAEAALRAAAAAARDQIARLGLGAAAAPPGTADSNRVPTDTPTPTGNSIGFGRWDPVPEHDVPDRIKTLGRQLPQRRPFRPGQQPDRTTGMFRGDQIESGGRDRSLAADLAPHRGLAPLNVTYEHVEGKVAARMRREHLMSEELVINNVVCGNNPRDREALYTCQQGLPSILPRGAKLTVWGTADGGATW	256
166	A0A290Z787	Z787	Uncharacterized protein	Actinosynnema pretiosum	MSLREVAAALERVVGLAGSVDAELAVAGECAEAMRALVEHAAAGSAGDEVALLRAEHAVFAAELERLRGVLECGRGLVEGYRTRLLADLSPAVPAPAARPVERPQACGAVAAATGDRYPAGSEWAMPLVTRPYSAARSGVPLEGHVRALAPESHVSHTFTPGAGRWSEEAWQRIDEAGLPQWALDVAHHVEPQAISWMREARVRHAMVVLNRPACGIEHGLGCHQALPLLLPRGYRLTVASTLGDRPHLAHYDGRATT	258
279	A0A4R4XTU7	XTU7	Uncharacterized protein	Saccharopolyspora sp. 7K502	MGDDVAAVAARVREAMAKLPPEAFQIAGECIDEAGAGLHPLALETNDAELAAVIGALGDAREEIDRAWQICRKVRDACADYLKIIGAAEPSAPATSAGAAGGRARHVTAKDGSQCPPEAGAVVDVLPRRVREGEAGEKTVGFVDGSVTDKFVSGRDQTWTRSILARAREVGLPPHLARFVSSHVEMKVAAMMTQTGKQHCELVINHVPCGSQPAQPPGCDQAIERFLPKGYTLTVHGTTQASRPFSKTYRGQA	253
477	A0A852Z477	Z477	Uncharacterized protein	Actinopolyspora biskrensis	MSEVQEVGNTLGGMFGRIPPEQLHQIKAWIEEYALPTLTEVGEGSSSPDLTEAVALLERTRELIDDVLALSETTRTHLINYLAGLGLNTDQSPLSLPHPSTGSRIVDKASMTSECVVRARDRLPVRGRREPTTGLFVDPDGNEIDRRSGGAGRSPWQGGAESWQRDQHEREETQQQREQRLESELADRAGALLITSDHYPELPRDIGRPDVSTHVETKAAQIMRERGNTNGVLVVNNEICREPYGCEFAVPAILPRGYTLYVWEPGTDQPHVFHGKAIP	279
277	A0A4R4SSC0	SSC0	Uncharacterized protein	Micromonospora sp. KC207	MSLIDGILGDLKAMAVGIASTEQHVRAVDDAVEQTSVRAAAAGFTAVAAGLTPVRGILGQVRAQLTSIGGVLGETTRAVAAVPQQSSPHDVTAVLAPVAAALTGVDSGIAASAAQIGQARQYIAGTLRGGQPGPTLAGLQRVNDLLHILRTRGEATRQAVNAALTHTRHVGALDAPATGGNDVPAAQPVPPVHPTGAASSQGPAADGGPDTFPGPVGPAWRQVNPGALPDIVRATAGSLPPRPAGSTRPTQGILDGMPVTSGGGDRSLAADLVHDPLRGPPVTFYDHVESKAAAHLRRVGGGEADLAIDNTVCGTNDRDQAYPWTCDKILPAILPAGSRLRVWVTRDGGTTWWHRVYTGTGERISR	366
223	A0A3E0GX74	GX74	Nucleic acid/nucleotide deaminase of polymorphic system toxin	Kutzneria buriramensis	MSTSEPSRPPWARDAVWAAEVGKEIDPATTDPRTHVTTGIVFDDDGFRFDELVISGEHSEWFVKADAYLREHLTSPAVRKPRLTAVPVASHVEVQLAMLMREFNIKHLTVVINHDSICSGFLSCPRAVAAILPRGSALTVWTRGAGLPSVLEGRRR	156
33	A0A150PGH7	PGH7	Uncharacterized protein	Sorangium cellulosum	MRYTPFDLPERITQGAATITFGYDGDQQRIRKTTPEKDTLYFGDLYERVTDRASGTVKHRYHVHSPERVVAIVTRGGSDDGTRYVHVDHLGSIDALTDEDGNVRERRSYDPFGQRRNPVWGERPPASFPSDTTQGFTGHESDDELGLVNMKGRIYDPRIGRFLTTDPIISLPFFGQSWNPYSYVLNNPLAYVDPGGFQQAPPEDGARPPPPPGAEFRLEVHDLAPIGLDLRVVPLPKHEARPDTDTNTVAAETGGAMPPIDVSTTGSASGHVPQPVTTAPIDWSQNPYVQLEGGFVAGLSLGAVPFAGVGHGLLDAAGVLAHGTPEARMGLAIGQIVGGLALTIGGLTGEVFGGITSATGVGAAIGVPAIVVSTGLVVGGVGNIAAGIQGLSQALMSQG…	527
245	A0A421B6S2	B6S2	Nucleic acid/nucleotide deaminase of polymorphic system toxin	Actinokineospora cianjurensis	MSIPDHIKRLHTTQERLNGARQNLTPPTEWVSEAEQVAGYILGYTARYAPVMGALEAARRQIDALRGFLTEVERAVEAAIAHHTGQMATSTPSTSGPPPWVANIHGDRYPDRVNPYHDALPVRVVRGKKMQIVGLVQLDGRDFGAITATRSDSWADSVARRLAELGGNMNLFNHVEMKTVAMMLETGAKHGQVIMNHAPCGSERGHPPGCEQALPSFIPAGRSLTVLGTDAQGNPFERTYHGEGTR	246
499	C6WGV9	WGV9	Uncharacterized protein	Actinosynnema mirum (strain ATCC 29888 / DSM 43827 / JCM 3225 / NBRC 14064 / NCIMB 13271 / NRRL B-12336 / IMRU 3971 / 101)	MSPVSLPEVAAALARVLALAAETAAALEVADERAGEMRALVERAAEGTAGEELELLRAAHASFAEDLAAVRAALAGGRESVESYRASLLTPPPRPAAPPTTRPKPLVARTGDAYPPGTEWALPLIVQPHPPVGGTVPVEGHVRALRPESQISHVFHPGGGHWTEQARARLRVLPGFGWAVNLGHHVELQIAAWMTACGIHHAELVLNRPPCGERYGLGCHQALPVLLPRGYRLTVSSTRGGPQPYQHHYEGKA	253
505	D3Q3Q3	Q3Q3	Uncharacterized protein	Stackebrandtia nassauensis (strain DSM 44728 / CIP 108903 / NRRL B-16338 / NBRC 102104 / LLR-40K-21)	MSMLRRLVAALRAARTRTVETRDKIIAAKSRSDAGLLAFQQATNGSIDSRPAEAIANLQRAKTHLDEAQRLVANSDAAVDNYINAILGGASAATAQPSAVIPASKPSRFKPMRTDPAKADEIRPHVGKDRAVATLWDADGNRVLGLHSADDDGPAATAAWKPPWRDYVRLRRHVEAHAAARMHQDGHKTMVMYINLPPCKYFDGCKLNLEDILPKGSTLWMHRVFQNGGTKIYQFNGTGRAYV	243
261	A0A4P2R6J5	R6J5	Type IV secretion protein Rhs	Sorangium cellulosum	MTACSDSPRLPPSLLELPDTPCPEPDEAASPFPAELPHSATVEAGAIAGSFGVTSTGEATYTIPLVVPPGRAGMQPELAVQYDSASGEGVLGMGFSVTGLSAVTRCPRNLAQDGEIRAVRYDEGDALCLDGKRLVEVGGGGEVVEYRTVPDTFARVVASYEGGWDRARGPKRLRVFTRAGRVLEYGGEPSGQVLAKGGVIRAWWATRVSDRSGNTIDFHYQNETSASEGYTVEHAPRRIEYTGHPRAAATRAIEFVYAPRRPGTGRVLYSRGMALRSSQQLDRIRMLGPGGALVREYRFSYTSGPATGRRLLNAVRECAADGRCKPATRFRWHHGTGPGFAEVGTRLRVPESERGSLMTMDATGDGRDDLVTTDLDLPVDDDNPITNFFVAPNRMAEGG…	2169
492	C4RRL4	RRL4	Uncharacterized protein	Micromonospora sp. (strain ATCC 39149 / NRRL 15099 / SCC 1413)	MPGGGEINRPPTTQADDVPQPVGSEWERTEPDALPGTVRAAVERLQPRPAGSTRPTLGVFNGEEITSGGGDRSLAADLDHDPLRGPPVTFYDHVESKAAARMRRTGSTESDLAIDNTVCGTNDRDQSYPWTCDKILPAILPNGSRLRVWVTRDGGVTWWHRVYIGTGERITK	172
21	A0A0K1EKV1	EKV1	Type IV secretion protein Rhs	Chondromyces crocatus	MSMSASRSQPAFPFVSASSPRPRRRPPFPRALLLLIAVLLVGACGDAGGPLLWSSSSQALWEPSPIPPLPPLLCLGPGDGPSPFPPDLTQGTTTAAGTLPGSFSVTSTGEATYTIPVPTLPGRAGIEPSLAITYDSAQGEGLLGIGFHLQGLSSVDRCPRNVAQDGHIAPVRDAEDDALCLDGQRLVPVDPQPGRAPREYRTFPDSFTRVEADFAESEGWPAERGPKRLRAHGKAGLIYEYGGESSGRVLAQGEAVRSWLLTRLSDRDGNTMAVVYRNDLHAKGYTVEHAPQRITYTRHPTVPASRMVEFTYGPLEAADVRVHYARGMELRRSLSLRSIQMFGPGHVLARELRFGYGHGPATGRLRLEAVRECAGDGTCKPPTRFTWHTAGAAGYTQQQ…	2227
1	A0A017THP5	THP5	Uncharacterized protein	Chondromyces apiculatus DSM 436	MLASTWLDLVIGVDLHFELVPPVMAPVPFPHPFVGLVFDPWGLLGGLVISNVMSVATGGSLQGPVLINLMPATTTGTDAKNWMLLPHFIIPPGVMWAPMVRVPKPSIIPGKPIGLELPIPPPGDAVVITGSKTVHAMGANLCRLGDIALSCSDPIRLPTAAILTIPKGMPVLVGGPPALDLMAAAFALIKCKWVANRLHKLVNRIKNARLRNLLNRVVCFFTGHPVDVATGRVMTQATDFELPGPLPLQFERVYASSWADRASPVGRGWSHSLDQAVWLEPGKVVYRAEDGREIELDTFELPGRMLQPGQESFEPLNRLLFRCLDGHRWEVESAEGLVHEFAPVAGDADPAMARLTRKRSRQGHAITLHYDGKGCLTWVQDSGGRIVRFEHDEAGHLTQ…	1354
386	A0A7V4Q6Z7	Q6Z7	Uncharacterized protein	Geobacteraceae bacterium	VAEKAEQLFTTIQVGATALQATFHQTINAAGQTIQYVVDKTRGAVAVIGDKIIKATEEATRAFADQITKFSRQISDLWALVEKLGSKADVVFQAIVADPAGFANNLLKGVSAGITGFLDKIGDYLPASLFAWLTKGLELPQLPERLNYQTIGTFLMNYMGLSWDNISAILIRHIGPQNVALITEAYGFISNMVERGPEGVYELLKAKLVDFDAQALVDDAIEVGKSYLLTNVVPKALIKVAGLFTPVPTTLLLSIYTGLEWFFEQAQTLAGVVDKVIDGIDDVVAGKPGLLAEKVETALKDLMVPAIEFVAKQVPGMDKLPQVIGELIQKPRAAVEAQIEKFAGALLDKALMALGMSKESAAGLVVKPIEWTVGAEKHQLRIISDGKRVRVLIASTPED…	631
200	A0A347PXK2	PXK2	Uncharacterized protein	Actinosynnema pretiosum subsp. pretiosum	MSLPEVAAALARVLALAAETAAALEVADERAGEMRALVERAAEGTAGEELELLRAAHASFAEDLAAVRAALAGGRESVESYRASLLTPPPRPAAPPTTRPKPLVARTGDTYPPGTEWALPLIVHRHSPERSGLPVEGHVRALDPESQISHAFRPSGGRWRDEAAERLRAANAPAWALNVVSHVEVQVAAWMVACRIKRAELVLNREPCGIRAKRGCHGTLSALLPPGYRLTVAGTCGGGGHYRIDYDGRTP	251
224	A0A3E0Q8C6	Q8C6	Uncharacterized protein	Planctomycetes bacterium	MVDGLGDRVTWTYDKTYQLLSEDRSGASGYTHTFTYDPVGNRLTKDDGTAVTTYVYDDANRLETAEDGSGVTTHTFDANGNERSIEKPSGDLTTYTWDYENQMSSAEDPAGDVTTYVYTAAEQRVEKETDAETVKFLWDGQNIVQEYDELDVTHVDYTNDPRPAPQPFGNLISQHRDAASSFYHYDALGSTRALTDSSEVETDDYVYEAFGNVAAGTGSTTNPFQWVGEKGYYADEETSLYSLRRRQYASDDGRFVSEDPLAQAGAVTGDTDDSFGDSDREGIDSNLYRYVANNSPNDTDPSGLIPNLRGGLRGIIRREKLRWEFTKGFLYGVVVDGAWGTVTGVFDLLGYAYDLVKWRAKVAWDAVQDPVGYAEDVMAFHEQMLATGQSAAVESAEVM…	908
246	A0A421BA88	BA88	Nucleic acid/nucleotide deaminase of polymorphic system toxin	Actinokineospora cianjurensis	MAIPDEVRRLRQVRNGLLVKRGWTRGVELKVAEIEAEAYRLLGDAARHSEVVRSLAEVRAKLDALREALGLAVDLVGQAIAHHSRTTGIGSSQASAAPRTIPPGPMSPVRGPAGAYVANQHGDLYPEEAIPYHEALQRRVVRGSGMPIAGWIQLDGAHIGEITATPNDPWAEASAERMADLDPRRAAFVAHHVEMKVIAMMVSLGSRHGQVIINHAPCGSEQGDPPGCHTSIPRCLPTGRTLTVLGTDRNGEPFTRTYHGKAKW	264
75	A0A1H0ULH7	ULH7	RHS repeat-associated core domain-containing protein	Pedococcus dokdonensis	MRTISTGGTVLGLGVTASLVASLLVATPAASAGTPTEKRRPKTQVTAPVAVGGTTADQRKLPPVSAPGMDRRAWPQARESVVELASGDRSLKRAGETGVLVAAPASAPAALAGSARSKSLAKRGAPASVAVRTTVDKSGSTAVPVVGLTADAPGAVRVTVDYAGYAKSYGGDWASRLRLLDRSGCAAGASTTSCAGTAIPTVNDPEASTLTALVALDRTSSATGAATASLAAAAGPSGTGGDFSATNLAASGSWSGGNSSGDLSWSYPMRVPPAASELAPELSIGYSAASVDGRQTSSNNQPSWIGEGFELSPGYIERRYANCADDMGSGANNTVKTGDLCWKTDAGKTNNEKWDNATISFGGRNGDLVRVGNTTQWRLRDDDGTRVEKLANGLNDDAA…	2151
333	A0A5M7C9Q2	C9Q2	Uncharacterized protein	Saccharopolyspora hirsuta	MGRFGTSEPFSSWPWTAAAKGTGTATQNEVGKTSVEIAHLKPTVGLAFDEEGRRALADRDLRSKQDGEAREIDRFLRDSPDFPKQRRPDVPVAAAAHVEMKVAMEMRKRGIRHITLVINNPRGICRGDWGCIPAVRAILPRGHSITVWVPGAAVPCELHGGSPTS	165
22	A0A0M8W7K2	W7K2	Uncharacterized protein	Nocardia sp. NRRL S-836	MRWREGVHVATFEEIAVGLQRVAGKAEEANAALTQAGQLASEAAALLTEVMQGSGSLEDEFNQAAQMWINVAKGTAELSEIVAAGCREVERYRRTLQSDVPTQPPSQANPSTPPPTPAPSTASPSASSEPTWADRQREQLPTYVTSGFYRDQEGNSDVVQSGQDVQDEHQKIAEHLRAEGFPPTGPGRVTTGEHVEGKVAWRLRNSGDTHVDLVINFPMCAGPYSCKNLVPFILKPGQSMTVHDPMKTRTFHGRSTR	257
388	A0A7V7ZGY7	ZGY7	Uncharacterized protein	Chloroflexia bacterium SDU3-3	MSTASGLRPISQIAVGELVLAWDETTRSTGYYTVTAVMLHTDAAQVHLSVGGEHVETTPEHPFSTLERGWVAAGDLWDGAHVRRADGSYALTLVLWLDAEPQVMYNLTVATAHTFFVGVERALVHNAGCESWYFGELPNRQGAGKTSGYLVDEYGNRISEIFESGRNKYSKDKSLVRGNDAIYVIQDHVEAQVAGWMRDNNVLDAILVINNHPCSNGINNCNNLLPRMLPLGSKLRVIVPDGFDIRGLFDNIYHGGI	257
278	A0A4R4XCQ3	XCQ3	Uncharacterized protein	Kribbella sp. 16K104	MAAMQLDAAARRCEEAAHHLQQAHARGRAWVEQMVSGVRTAEPAGGSIAPRPVGPGGSPPPAERRQTEDTENPEAEKSDKPAGAGDDDSPKESPPPGRRISDEEGHRLQRKLPIREEVPVTSPKTRGKWIDENGNEEDLASGEHDEFEDVRDFLRGKGLLPPKGNVTTPSHVEVKFAMRMRQRGLMHETIVVNKLPCTGKWGCERFLRYILPPGATLTVFGPDGFKRTYPVPDLNKTEQP	240
296	A0A4R7T8P3	T8P3	Nucleic acid/nucleotide deaminase of polymorphic system toxin	Kribbella sp. VKM Ac-2575	MPSELQRVAQELLDSLNQIERIVPYLHDRARKYREAAGWIGGLSSNQNARMAAMQLDEAARRSEEAAHYLLQAHARGRSWVEQMVSGARTAEPAGDSTAPRPDASGGSPPPAERRQNEDQGEPEAKKPDKAAGAGDDVSPKDGAPGGRRITDEEGHRIQRKLPIREEVPVTSPKTRGKWIDENGNEEDLASGEHDEFEDVRDFLRGKGLLPPKGNVTTPSHVEVKFAMRMRQRGLMHETIIVNKLPCTGKWGCERFLRYILPPGATLTVFGPDGFKRTYTVPDLNKTEQP	290
227	A0A3N1A3X0	A3X0	Nucleic acid/nucleotide deaminase of polymorphic system toxin	Micromonospora sp. Llam0	MSVGEVGTVLQAVAKTLEQHRQHISGVIEVLNRSRDQFRAATAASSHQLVGETLRRQTAAADRLREVDQLLAAALAGLTEFAAALGVTLTGSIPAAGAEPPLAASAIPPSAPADVVRLSDRLVPWRQGENVQGYAFAADRRQLNDVPFISGRIKSAGLGLRPVRGGGLPVTVTDHVEGHVAARMRAEDGPRDVTLVINKPPCDDRPFGCHQLLPHIIPAGSRLTVYVVEEGGPRLHSTYHGTGKAIRR	248
198	A0A347PVA6	PVA6	Uncharacterized protein	Actinosynnema pretiosum subsp. pretiosum	MPSLGDVGAALDRVAEVAAGAQARLALAADLALEAAELVEAAGAGSGQTDVVTAAASFREVAHDADRVVGRDLDAALGAVRRIIERLGTGGEPSPEPPPELPEDERVRRIKAGLPEPDRAACRVKTRGAWFAGTGPAQPVVSGEDADSAVVHSTLLERGYPLPGAPYVTTHVEMKLAVRMVGENLRHATLVIDNVPCGLVLGCERLLGVVLPAGFSLTVHGAGGYERTFTGGQKPPW	237
266	A0A4Q8B0E0	B0E0	Nucleic acid/nucleotide deaminase of polymorphic system toxin	Actinopolyspora sp. DSM 45956	MSALEEVGQSLATTVTKATEAQEAIAAAGNTWNERGQKLAEHLSGTNNADAQHLLDQQETTAENMRQTWRKITLALRAIQRYRTSIEGEPTPLEPPQPEAGPVRTSEPIKSPHGDSYPPKAAGLAEHLDKRVTSGVGEKTMGVGRFGDDGPPLPPMHSGMSKHYSQIIRERLKSAGLNPKWVDGHVEANFAALMIDGKQPHGELAINNVPCGIERQRSFPNTCDKALPCLLPEGYSLTVYGSRQDGSTFTKTYRGRVQP	259
99	A0A1I1WJ50	WJ50	SCP1.201-like deaminase	Actinopolyspora alba	MSALEEVGQSLATTVTKATDAQEAIAAAGNAWNERGQKLTEHLSGTNNADAQHLLDQHETTAESMREAWRKITLALRAIQRYRTSIEGEPTPLEPTRPEAEPVPTPEPIKSPHGDSYPPRAAGLAEHLDKRVTSGVGEKTMGVGRFGDDGPPLPPMHSGMSKHYSQIIRERLKSAGLNPKWVDGHVEANFAALMIDGKQPHGELAINNVPCGIERQRSFPNTCDKALPCLLPEGYSLTVYGSRQDGSTFTKTYRGRVQP	259
449	A0A840QH10	QH10	Uncharacterized protein	Saccharopolyspora phatthalungensis	MRKALLVVGAIIIFIWWLNGASDARFGCGDDQTSAHAASGSCPSTLGGAAEDAEWAADRIASLPVRDDGDPTTGLLYDSEGTETRITSGDSGSAYEAAKGYISLPSKQVAGHVEAKAAATMRDAGETFAVLVLNNRPCTYASGVGCLRASAMILPAGSTMVLWWPDGGPTTVRGSA	176
464	A0A841G2H4	G2H4	Uncharacterized protein	Phytomonospora endophytica	MPSPFEEFTAGIRAGLSTLDEARQTARAAREAIAQARAALGDAAQGTERLSGSLAALEQAMSTLERADTEAAAADEEMRSYLVDIGASAGPGPPPSTVPEPASPKPLVNKPFPPRRPPDPGKVERVKPHIGDPKTVGHAYDADGQSLEAVAEQWSGYDGPGRGGPGLIYPHRHMTSLTEHVEGHVAAWMRTTKTKYVELYTNRHPCDDDKPNACVARIAEALPDDTYRLVVYSTMSRGGSTKRTIFKGNGRGVDGDLQ	258
405	A0A7W7WW99	WW99	Uncharacterized protein	Saccharothrix violaceirubra	MTTLREGAVGLDTLAGTLDHATTAPARYVSRWTSATTEGDVDREWADGQRRGLPAYVTSGPVVDEDGHHDLVQSGAEPDGEDKRIPGHLKAAGVVPPIGSPTTARHVEVKAAWRLRDSGTRDATVVVNFPLCTGRPSCAALIPVIPLPGQTLVVHDPHRTHRFHGKAP	168
515	K0JX08	JX08	Uncharacterized protein	Saccharothrix espanaensis (strain ATCC 51144 / DSM 44229 / JCM 9112 / NBRC 15066 / NRRL 15764)	MASLRAVAEAVVNAQAKARECEEALNATLNLVEDAQALLAVALEGDSTGEKDALLATLADVVRGVKDQLKVLDRAVGHTESFLAGLLGEHPPTTPPASSRTPSAQATPSAPATDPPSSLLPEKVEELRGDLPPTVVGGIGQKTHGRWVGPDGVVRSIVSGNGPEATDAGEFLQTLPLPQPGVPIAVSHVETKLAMHMRDTGVRHAAVVINNRPCAGRFGCETLVGLILPEGSTLTVYGSGGYEQTIRGGLRPPWQR	256
328	A0A5C4LZC2	LZC2	Uncharacterized protein	Amycolatopsis alkalitolerans	MSVDEIVRDVGRAISLLPSGQVGQALYALTEAHELLMRVIQGSQDPEAHQAVGLLAEVITALGATHQQVTAAGQALEQYLAKVGPVEPPPPPNSRPEPLEAANPPATPVPVDPARVEKLRDELPPPVPSPNPENKKTHGQWVDVDGTVRRTVSGEDEQSAAAWERFKQCGLPANRKLAITTHVEVKVATEMIQTGQRHTELVINNRPCVGPLGCDSLLPVLLPKGYAVTVYGPDGYKETFQGGEQW	246
77	A0A1H0W993	W993	SCP1.201-like deaminase	Actinopolyspora xinjiangensis	MSALEEIGRSLAITTTKATEAQEAIVAAGSTWNQRGQELTERLSGTNDPNAQHLLNQHETTAEDMRQAWRKITLALRTIQRYRTSIEGEPAPLETPRSEAGSVRTSEPVKSPHGDSYPPQAAGLAEHLDKRVIPGVGEKTMGVGRFGEDGHPLPPMRSGMSEHYSQIIRERLKRAGVNPRWVDGHVEANFAALMIDSAQPHGELAINNVPCGIERQRNFPNTCDKALPSLLPEGYSLTVYGSGQDGSTFTKTYRGQGHP	259
305	A0A4V2M5H5	M5H5	Uncharacterized protein	Kribbella sindirgiensis	MVSGIRTTEPSGGSTGERPLGPGGSTRPAERRPDDQHEKSEADKPDKATGDGDETSPEDEVPDIDDKDAWRLFAKLPVRRDQPGHREKTRGLWRNEDGTEDEWVSGFDEWRDKADRFAVAEKIGDAPHLLQITSHVEIKFAMFMRERGLRRATLVVNKRPCPGEAGCDEMLKDFLPNGAKLTLFGPNNFKETYPKSPKPEGTEPV	205
416	A0A7W9JFR9	JFR9	Uncharacterized protein	Kribbella italica	MPSELQRIAQGLVDCLDEAPRVIAALEYRARLCREHAVLVLQLSGGTATVAAQQLDAAARACEAAAHHLSLAPPKARDWALRLAEGISSGPAADGTASKPDAPGGRRPPTDRRPDDDRTEPVRATSGKTAKAGDEATPDAGWPPKLDDDEARDLLAQLPVRRDQPGHREKTNGAWRDPNGYVQRMISGVDRYREIGDRFAKQRQLGDPPHSLAVTSHVEIKFAMFMRERGLTDEAIVINKATCDGRWSCEKMLKDFLPPGSRLVVHGPDGIGRSYYGKGDS	281
457	A0A841DIV2	DIV2	Uncharacterized protein	Kribbella solani	MPSELQRVAAELLACLNEAPRAIGYLHDRGRQCREAAGWIGSQSNNPSARMAAMQLDDAARRCEEAAHFLTLAEARAKQWVEQMVSGIRTAEPGGGSTCERPLGPGPRERRQEDSDDKREADKPDKTAGVDDDASLEDEGPDIEDEEAWRLFAKLPVRLDQPGHREKTRGLWRNEDGMEDEWVSGFDEWRDKADRFAVAEKIGNAPHLLQITSHVEIKFAMFMRERGLRRATLVVNKRPCPGEAGCDEMLKDFLPKGAKLTIFGPNNFKETYPKPTKPEGTESA	284
287	A0A4R6S9Y1	S9Y1	Nucleic acid/nucleotide deaminase of polymorphic system toxin	Labedaea rhizosphaerae	MALRPASKTVSSLTGVLVLAAVLWLLLNFVYAPSCGRFSCSYEPAWIPIAHADSGGCPDALSEAMVDASWAADRLDGIAKKKVTAGLFYDPDGMLHEFDSSQNEDSRRAWEVGRDAGVFDPRGPSFLVDHVEVKVAAAMRDSGTMTGVLVINKTDGPCGRNRDGTIDQGSCLSVVPQLLPVGAKLVVWWPGKDGSPVSTTFVGGQS	206
83	A0A1H5MYU0	MYU0	RHS repeat-associated core domain-containing protein	Jiangella alba	MRGWVRAVSIPVIVGVLSTALSMPPSFADQEPVARTEATTDGLPTNADEGQRAEPPALIPSENRIPGVGLKSEIESQPTAASVADGPLPSERSDSFFPALAPTPPTIVGYVPTSLAPGCAEWGALRWTHPDSRPNGLVHLYTFELYRDSDDAMVWDQLFDYTLTGAGVVSDVAGDCESILPDPQATPIVELGESYYAKVYAWDGTGWSAPATSSAYPAVALPGLTDEAARGVCVCDTSTGRLYPLNILRADPVNTATGTLTESATDLTIPGVGPAISASRTYNSTDPTVGPLGKGWSFPYFSELESAASSVTYKAEDGQEVEYALQGGAYRLPPGASTRLRSVSGGYQLETKSHQVIGFDQNGRLEYARDSSGQGVSLAYATNGTLDKITDASGREVDV…	1758
188	A0A2S6GYL0	GYL0	Nucleic acid/nucleotide deaminase of polymorphic system toxin	Actinokineospora auranticolor	MIPAAAARLGELRTKVPIKAAVDIAAEIESTGHRVADLVGDHRLLDTLRRALTTADRLVETLRHLHDALVKTATHHGAGSSTSAPAEARPPALPKPPVPGRTHGQWVDRNGDTVALVNGKNGAYYETAKEQARRLGLTQGRPTGEAAIARHVEVQFACRMAAEGLRDETIEINRPVCGTTPNDRDRPNTCDRWLDHFLPEGSTLTVKDGTSPEGRRYRGRTRT	223
136	A0A1R0KEJ3	KEJ3	Uncharacterized protein	Amycolatopsis coloradensis	MIEALLGAVKKLDEARQALGNALPQLAETEAAYGQALSSAGYEAEEVLEICASVPPKATEHLGELLAVRGKIMDYVDDLRGQQEPASDVTGKAVAAPVRPPAPASAPPSYTNPHGDTYPKEAAELAASLPPRCTHGATGQKTVGVPRVNGQLAPPIRSGGRQDDPQVVDAKKLLDNLGFTEKQADFLKYHVEVKAAALAQKFPSVERVEMAINNTPCGTEQFKDYWAVCDRVLTKAFPPDGTKSLTLHGSYQDNRPFSKHYGRPVT	266
50	A0A1G6T851	T851	SCP1.201-like deaminase	Actinokineospora iranica	MSIEHNTLTLYRYAIEVDELLAETDRAGRDFESAMTRAITIAGDIPQLHHYTQATLTTIAGVVQQLAALRLSLVACVAYHLTGSPSRSFATLFQDFTKAKALPVPHPQARDGAHYPPQTHWRARLMPDRHKKDGTRGKTVGWIHGDNWPTPTSTEEIPVISGRHDQWFHVAEEGLLRNGHEIENSRFLASHVEIKVATMMIHTGRRHVEISINHAPCADKKRRYGLPYPGCDTTLPRYLPAGATLTVHGTTEDGKPYTRTYTGNPQRKAPIDDHPQR	277
151	A0A1W2FM16	FM16	SCP1.201-like deaminase	Lentzea albidocapillata	MASFEEIAAGLDQVTNKADQANGALAQAEQLANEAADLLEGVMYGAGHLENDFNQAVRAWLDVAAGAAGLAQVVAAGCLGVEQYRKTLQGDVPARSLATHPPDSTSQAVPKPVPPPENEWIEHQRSQLPSYITSGIYRDEDGNADLVQSGQEPDGEHLAIGAHLTPLGFPMGGKGRVAATEHVEVKVAWRQRKAGIAHTELVINNELCVGLYSCRNALPYVLLPGQTMTVHGPVESETFTGRSLP	245
69	A0A1H0JT57	JT57	SCP1.201-like deaminase	Actinokineospora alba	MAGAGGVAADLERGISALPVELVGNAQQLLREAYEILAPVAASSTQADMHQAAAGLQNALGELERVQATFIAIRSAARGVIAALIGGDGGAAPAIPPKSAKINNPALSVAKPRADSPTDERAAELLAQLPERVNPGDKTSGYWIDEDGQEHGPLVSGEDEDYRRALEVLRAIQVGPPRGAMWATAHVEVKFAVRLRESERKQITLVINNTPCFQGRFSCDRLLPQILRPDQEVTVYWPEGKRTYRGRRP	249
24	A0A0M8WDG1	WDG1	Uncharacterized protein	Nocardia sp. NRRL S-836	MMSGFGEVAAGLDNVESKAEQVKAMLHEAEELAGDAAPEKSWAEQQREKLPSYITRDIYVDEDGNTELVQSGQEPDGEHIALGTHLRAQGYPEGRYGRVTASEHVETKVAWRQRNARVAHVEVVVNSVMCRDNIRARRSFPTSCYQGKR	149
74	A0A1H0SPA1	SPA1	SCP1.201-like deaminase	Actinokineospora alba	MSVAELGAALRKALADLPIALVNDAIRLLGESRAALDQAAHGSHAPELPGAVSQLQDAEEQLRQVLTVAVSVRGRVEKYLTDIGAGITSHSVTSSSVGTSSPALSPEKVAELGSALPPAVPKPNPTGRKTHGRWVDEAGRIHEAVSGRDGDSAEAWRILQEAEIPVPAEPVAVTHVEIKLAARMVRESRRHMEVVINNRPCPGRFGCDVLLPAILPEGYSMTVHGPGYRQTFTGGKKPWWR	241
343	A0A6B2U5Z6	U5Z6	Uncharacterized protein	Streptomyces sp. SID13031	MVSGGRAAEPTGGSISQWPAGIAGRKTPAERRQNEDSSKPEKHGKIAAARGRTIPVDAPKPTNAPASDDPDAFEPVAREILERLPTRDPTDKTRGIWVDADGQEHDLISGVDDYTADVDRFMEEHRIRIAPGADTLGSHVEVKFAMRMRREGLTDATITINNKPCPGPYGCHRNLWRFLPDGARLTVYGPDNFNRTYPE	199
383	A0A7U2WGX6	WGX6	INTEIN_C_TER domain-containing protein	Streptomyces koyangensis	MPSPFRRRPRTSGLPLTLRRATLLGLGVALSVGLLPQFAPLAEAEEKPSGRPGTQTALDDPVAGKHQLAKKPPADRAAKSAVREAEPSSWPKAARVETAVGAEPMRVAGTPLTVGRSGSAGPADVRLSVLGRGPAERLGVDGALMAVERTDGQQDAGPVEVTLDYEDFADRFGGEYGSRLRMVALPACALTTPEKEKCATARPLESTNDPAAGTLTAEVVAPASGTAVFAAVAGDSGSQGDFAATSLKASSQWSVSNSSGAFNWSYPLSVPPVPGGLTPGISFSYNSQSVDGQTAATNNQGSWIGQGFGYEPGFIERRYKACADDGQKETYGDQCWGHQNATISLPGGASGELILDDKTDEWRVASDDFSKIELLDGATNGDNDGEHWKLTATDGTQYF…	2280
20	A0A0J7A9A9	A9A9	INTEIN_C_TER domain-containing protein	Streptomyces roseus	MLAAGLVSGLLGAPAAAVEAPTLSPREVRAQIVSFWRTGGPGLKEAAQQALLGGPEEIRKFLDEAPSIEYDDDRVDTARMAMVGGPGVRQAAKEAMLKSPADLKTFLVYGFRGPLDEDRKVDIARMVAYGGPGVRDAGKAALLGTYADREEFLNSGQYAAQQDDNRVDVARMTNTGGTNVKAAAKAALKGTPEDIVEFLEVGQFTARSRDQVHASIAELTEQAQQAGKQAEDATKQAQEASAKAITAAELAKTAAQNAARETQAAKADSDRAAVKAKQAADAARAAASAAQEAIGSANAANRAARRAALAAAQTASAAASAADAANTAYNAAIAAAGNAADADKARGAAATARAAAQLAKDSAAAAEKAGIASAAAGVAAGAAKGASDHADAAAAAAED…	1339
448	A0A840QGB2	QGB2	Type II secretory pathway pseudopilin PulG	Saccharopolyspora phatthalungensis	MASAVEQLGQAIATAVSKIKAAAGALTEAIERCEEGNEHLATALQGAADDEVLAAAQAQQAVPQELATVRQQVQAIEAQLDAYRERNGIPSGAPPSATAAPASPATSSAASGSAPSAPARSDLPCPPQPGKTHGRWINSDGDTVKLESGKGGEYYEATRQLAVEHGLTRGHVNAEPAIARHVETQFVARMIDQNITEAEIEINRPVCGTTPKDQQWPNTCDQWLSRFLPEGWKLTVKDGSSPDGRRYVGRKVKE	254
344	A0A6B2W7B1	W7B1	Teneurin-1	Streptomyces sp. SID13666	MRARPYRRSARRVAFHRRWLRATAMIAFVCMALVLTTEQAAADGATLPALSMPSLSSLTAWLKDPHWGRIPKQQSGTAAGLSHRASAASTRAGKGAGRAPGKGHGELDPYQPYGKAVKPGQSRTVGGFSAKTSKRNAATSDRTSTVYDNADGSTSRQLSQTPVNYRDSNGTWQAIDTRVKSSSDGRLHEAANSLGVDFATKSSDPALASFTDGSGHSLSYGLQGAAPVTGTTTGTDVTYNNALPQTDLHLAPTAQGLKEAIVLHSAQAGNSWIFPLTLTGLVPVQAKDGSIDLKDASGKTAERIPAAYAFDSKVDPRSGDPATTHAVTYQLIQQAGHPALKIVLDAAWLKDPSRVFPVTVDPIITDGWTTTYAESGAPGDHSYEQTIKVGSYDSGPHSA…	3645
345	A0A6B2WP08	WP08	Teneurin-1	Streptomyces sp. SID13588	MRARPYRRSARRVAFHRRWLRATAMIAFVCMALVLTTEQAAADGATLPALSMPSLSSLTAWLKDPHWGRIPKQQSGTAAGLSHRASAASTRAGKGAGRAPGKGHGELDPYQPYGKAVKPGQSRTVGGFSAKTSKRNAATSDRTSTVYDNADGSTSRQLSQTPVNYRDSNGTWQAIDTRVKSSSDGRLHEAANSLGVDFATKSSDPALASFTDGSGHSLSYGLQGAAPVTGTTTGTDVTYNNALPQTDLHLAPTAQGLKEAIVLHSAQAGNSWIFPLTLTGLVPVQAKDGSIDLKDASGKTAERIPAAYAFDSKVDPRSGDPATTHAVTYQLIQQAGHPALKIVLDAAWLKDPSRVFPVTVDPIITDGWTTTYAESGAPGDHSYEQTIKVGSYDSGPHSA…	3645
82	A0A1H5K392	K392	INTEIN_C_TER domain-containing protein	Streptomyces sp. TLI_105	MRRRIPSWTSGSGALERFSARRRGLRGLLAAGLLSGLLGGPAAAADEAPTLSPQEVRAQIVDFWHNGGPGVKEAAEQALLGGPEAIQKFLDEAPSIEYDDNRVDTARMAMTGGPGVRQAAKEAMLKSPADLRRFLLYGFRDPLDEDRKVDIARIVTYGGPGVRDAGKAALLGSFADREEFLNSGQYVAQQDDNRVDVARMTNTGGPNVKAAAKVALKGTPEDIVEFLEVGQFTARNRDQVHASIAELTEQAKQAGKQAEDATKQAQEASAKAITAAELAKTAAQNAARETQAAKADSERAAVKAKQAADAARAAASAAQEAIGSANAANRAARRAALAAAQTASAAAAAADAANKAYNAAIAAAGNKDNAEAARGAAATARAAAQLAKDSAAAAEKAGI…	1367
528	V4IMP1	IMP1	INTEIN_C_TER domain-containing protein	Streptomyces sp. PVA_94-07	MPSPFRRRPRTSGLPLTLRRATLLGLGVALSVGLLPQFAPLAEAEEKPSGRPGTQTALDAPVAGKHQLAKKPPADRAAKSAMREAELSSWPKAARVETAVGAEPTRVAGTPLTVGRSGSAGPADVRLSVLGRGPAERLGVDGALMAVERTDGQQDAGPVEVTLDYEDFADRFGGEYGSRLRMVSLPACALTTPEKEKCATPRPLESTNDPAARTLTAEVVAPATGAQVFAAVAGDSGSQGDFAATSLKASSQWSVSNSSGAFNWSYPLSVPPVPGGLIPGISFSYNSQSVDGQTAATNNQGSWVGQGFGYEPGFIERRYKACADDGQKETYGDQCWGHQNATISLPGGASGELVLDDKTDEWRVASDDFSKIELLDGATNGDNDGEHWKLTATDGTQYF…	2280
233	A0A3N6I4C2	I4C2	INTEIN_C_TER domain-containing protein	Streptomyces sp. ADI96-15	MPSPFRRRPRTSGLPLTLRRATLLGLGVALSVGLLPQFAPLAEAEEKPSGRPGTQTALDAPVAGKHQLAKKPPADRAAKSAMREAELSSWPKAARVETAVGAEPTRVAGTPLTVGRSGSAGPADVRLSVLGRGPAERLGVDGALMAVERTDGQQDAGPVEVTLDYEDFADRFGGEYGSRLRMVSLPACALTTPEKEKCATPRPLESTNDPAARTLTAEVVAPATGAQVFAAVAGDSGSQGDFAATSLKASSQWSVSNSSGAFNWSYPLSVPPVPGGLIPGISFSYNSQSVDGQTAATNNQGSWVGQGFGYEPGFIERRYKACADDGQKETYGDQCWGHQNATISLPGGASGELVLDDKTDEWRVASDDFSKIELLDGATNGDNDGEHWKLTATDGTQYF…	2280
348	A0A6G2LU60	LU60	Sugar-binding protein	Streptomyces sp. SID4956	MRAQGPLSWPWRRRPASTESQRRRRRQGRAATVLLLSSALMVTSLNAEAWAVPGPGMSRGSVDLPELPEITPVDGDEEAEKNLTTAPEVPVDPYEPTAVTPWQEDTGTATLTGDAEPGSTVPVTNGLPVALGVPEGTDPAAIAGEWTVDLAGPSVSQEAGVAGLIMEVTPPATADPEAQVAIAVDTTSFRDLYGPQAADRFGLVLLPDCVLTPDEGECADDSGTQTMSAQADAAGPEQLRSTVEKVPAKEAPTDAEAPKNATTHTIVTGSVPVAELLDGTAGSPATASGASARTASARTDVVQAADSAGSRVIGAMDTGASAAGDFTATPLLSAGSWSAGASSGAFTYAYQVPVPETAGGPMPRIALSYSSQTVDGRTSATNNQASWIGDGWDYNPGSI…	2632
375	A0A7K1XG71	XG71	Sugar-binding protein	Streptomyces sp. XHT-2	MRAQGPLSWPWRRRPASTESQRRRRRQGRAATVLLLSSALMVTSLNAEAWAVPGPGMSRGSVDLPELPEITPVDGDEEAEKNLTTAPEVPVDPYEPTAVTPWQEDTGTATLTGDAEPGSTVPVTNGLPVALGVPEGTDPAAIAGEWTVDLAGPSVSQEAGVAGLIMEVTPPATADPEAQVAIAVDTTSFRDLYGPQAADRFGLVLLPDCVLTPDEGECADDSGTQTMSAQADAAGPEQLRSTVEKVPAKEAPTDAEAPKNATTHTIVTGSVPVAELLDGTAGSPATASGASARTASARTDVVQAADSAGSRVIGAMDTGASAAGDFTATPLLSAGSWSAGASSGAFTYAYQVPVPETAGGPMPRIALSYSSQTVDGRTSATNNQASWIGDGWDYNPGSI…	2632
516	K0JXG5	JXG5	Uncharacterized protein	Saccharothrix espanaensis (strain ATCC 51144 / DSM 44229 / JCM 9112 / NBRC 15066 / NRRL 15764)	MPSLGEVGATLHQVVDTTTRAQASLSQAADLAAEAADMIEIAGAGSNQADVLITSAAFREVAYDADQAVGRDLDAALQTVYRIIKSLGVVVPAKPLLEPTPSSTPTSPPLTDEERIAEIRRELPEPRRPAAGTKTNGRWFTARGPVRAQVSGDGPDARMVHDALREEGYPHSGAPIVTTHVEMKIAGQMRRDGIREATLVIDNVPCAKLLGCENLIGVVLPAGYSLTVHGTGGYRRTFKGGQKPPWRR	248
322	A0A561BJN9	BJN9	Nucleic acid/nucleotide deaminase of polymorphic system toxin	Kribbella amoyensis	MPSELQRVAEQLLACLNEAPRAVGYLHDMARKCREAAAWIGSQSNNPSARTAAMHLDDAARRCEESTHSLALAEARAKEWVEQMVSGIRTAKPAGGSTGQRRLDAGGDKLPREPQRQDDRDDKQEADKTTVAGDETIPEELSPGRRISDEEGYRLQQKLPRREESELTQPKTRGLWVDKDGSEELLVSGQHDEWFQKAADFLRDLGIPPRNGDSITTPSHVETKFAMRMRVRGLKHETIMVNKLPCPGKWGCRALIGLILPPGSTLTVFGPDGFKKTYPQPPAEREQS	288
221	A0A3D9LN61	LN61	INTEIN_C_TER domain-containing protein	Streptomyces sp. 62	MPLGLTPVAVAEDKGGLGRLELPEQRASKVKAVTGQGAKKARERVAKELSENTAQVLRARAERQQAAWPKAGTAGLTLAAGEVKATPGGLPVTITPVNGKNGLTAGTDATVTVLDQKAADRLGISGVVLTAAAEHAGTADVSVDYSTFASAIGGDWSGRLRLVQLPACSLNTPHKAECRTQTPLASHNDVKDQTVSAKVSLAEAAEGPSPQMVTAASGATVLALTASGTGQSAKGTGDYSATPLASSSSWAAGGSSGAFTWSYTLSTPPAAAGPAPTLALSYDSGSIDGRTATTNNQGASVGEGFSLSESYVERSYGSCDDDGQTDVFDRCWKYDNARLVLNGSSSRLVKTATAGVWRLENDDASKVTRSTGAENGDDDGEYWTVITGDGTKYVFGLDK…	2322
36	A0A1C4JAG6	JAG6	INTEIN_C_TER domain-containing protein	Streptomyces sp. DvalAA-19	MVRRISVAVSTVMVATLLQATTTPAPAVAAATNLPGLPESEKPIEGRRINEVKPRAVDKGPQSPAAAPQAAVPAPSRTTIKVPASTADGTTRFARPENQPIGIGRTAASSGSVKEGNGSRRSARALPTTPADVTVPTDVTSQIHDRKQAARAGVNGLLFALTPRTPDVASRTAGNGGEAPVALSVDYSAFAQSYGGAYASRMRLFRLPSCALTTPDREECREGTPVDATNDTAAQTLTADAVALRSGTATVLAATAATAGDRGDYKATSLSPSSSWSTSLNTGDFTWSYGIEVPEVPGSLKPRLGLSYSSGSIDGRTGGTNNQASWVGDGFDLWPGFIERRYKPCADDGVKNADGSKPGDMCWAYDNAFISFNGSSGELIPVSKDEFKLKRDDGTRITR…	2327
61	A0A1G9KJN7	KJN7	SCP1.201-like deaminase	Lentzea albidocapillata subsp. violacea	MRVCSRARRSAASEDLTTFADVAAVLDQVVRKVEDSIASLMQASVLAGECRSHFAETMCGTAEEAEADAAVASFDAVSDGAQALISEAKTALEGVARVRASFESVGKPGHTAPAPSTAEPMSPGEQPWVMRSRAQLPAYQTSGMYQDPDGHSDVVQSGREPDGEHDRINDHLVRLGIGRPGASLEASKHVEVKVGWRMRLTGVSHAELVVNNELCNGALSCAQLLPFVLGPGQTLTVHDPVRSRVFRGKDVR	252
428	A0A7Y4L438	L438	Uncharacterized protein	Kribbella sandramycini	MVGDTGGGSTSAGSRDAPTGDPAVSGTKPTAPAKPGSTAPRPPDDGGDSDAQTVIRRLPVRENDEGKTRGLWTDGDGRDRPLVSGNGHYQKLADEHTRRLGLPPMSSTSHVEMKFAMFMRERGLRNETIFINNRPCPGERSCSEWVELFLPPGARLTVHWPNGGPWTFYGRGKQ	174
466	A0A841S4W2	S4W2	Uncharacterized protein	Kribbella sandramycini	MPSELQRVAGDLVACLDMMPRVIDALQTRARRCREMAGFVGGLSGGSPALQAAAYQLDAAANECEKAAHLCEIARRQARDWAAQMVGDTGGGSTSAGSRDAPTGDPAVSGTKPTAPAKPGSTAPRPPDDGGDSDAQTVIRRLPVRENDEGKTRGLWTDGDGRDRPLVSGNGHYQKLADEHTRRLGLPPMSSTSHVEMKFAMFMRERGLRNETIFINNRPCPGERSCSEWVELFLPPGARLTVHWPNGGPWTFYGRGKQ	258
446	A0A840QCA3	QCA3	Uncharacterized protein	Saccharopolyspora phatthalungensis	MASAVEEVDQAIATALSKIEAAVGGLTQAIESCEEGVGHFGEVLLGCTDDEVLAAVQGQQETPEQLATVWGMLQTITTRLAEYRQCLGVHSAASASAEAPAANRSSSAASDMASSASARSELPCPPRAGKTHGRWIDSNGDLVMLESGKGGEYYQAARQRAVELGLTYGRPNAEAAISRHVEVQFAMRMHAQGITDAEIEINRRVCGTTPGRDDDLRDTCDKQLERFLPPGTTLRVKDGSSPTGRLYRGKKGER	254
139	A0A1T3NIC9	NIC9	Uncharacterized protein	Embleya scabrispora	MTVDTDHTYHVLAGATSVLVHNCEDGKLTDSARKKYEEIADSLPVRVNDEGETHGVIVDGNGKELSERIDSSQNYEYRLVNDLLRVTMEFDHPNRRLGDVATSSHVEAKVAYRMWSNRTKNADPMHVDVIINNRNGPCGEEGSLRCMQVVPYILPMNSTLRVWYRDRNGKLVSQPIVSKRTTN	183
415	A0A7W9J7H4	J7H4	Uncharacterized protein	Kribbella italica	MASELQRVAHGLISALDDVPRVVGFLQDMARRCRNNAAYVGGMSNNPAAQRAALQLDEASSRCEEAAHHLSRTSPRARGWAEQMVSGTGTPEGATGGPPKSRGAPAEGDRRGSQGTPGTSTADDSTGPGDEGRPPAVLERSPLGEAEPFDPSTREVLERLPLRKRGDKTSGIWIDASGNEHDLLSGVDEYTSDVDRLMEDLQIRIAPGADTLGSHVEVKFAMRMRREGLTDETIVINNRPCPGPYGCHRNLWKFLPDGARLTVYGPDNFKRTYPQ	275
164	A0A290Z229	Z229	Uncharacterized protein	Actinosynnema pretiosum	MPSLGDVGAALGRVAEVAAGAQACLAQAADLAAEAAELVEAAGAGSGQTDVVTAAAAFREVAHDADRVVGRDLDAALGAVRRIVERLGTGGEHSPEPPPGLPEDDRVRRIKAGLPEPDRAASRVKTRGAWFAGTGPAQPVVSGEDADSAVVHSTLLERGYPLPGAPYVTTHVEMKLAVRMVGEDLRHATLVIDNVPCGLVLGCERLLGVVLPAGFSLTVHGAGGYERTFTGGQKPPW	237
359	A0A6I1ZIH8	ZIH8	HintN domain-containing protein	Streptomyces sp. RB17	MLLAATADSSGPSGDFGASPLGPSATWEAGGSTGDFNWSYPLRVPPATAGPAPNLAISYNSGSVDGRTSSENNQTSVVGEGFGITESYIERKYGSCKDDGNDGKGDLCWKYANATLVLNGKAAELVNDCADATACDSAEKSQAAGGTWKLKNDDATKVEHLTGNTSNGDDNGEYWKVTTTDGTQYYFGKHRLPGWSDHGSDADDPVTNSTWAVPVFGDDAGEPCHDTTFASSSCNQVWRWNLDYVVDTHGNAMTYWYGRERNNYAKNGVDDPAANYVRGGYLKRIDYGLRSDSLYTKPAAQQVTFDYAQRCTASDCSSLTKDTKQNWPDVPFDLICADGTACTGRIGPSFFTRYMLTDVATSVWTGSGTTRRNVDNWHLEHSFPDSGDASSPSLWLKSI…	2044
309	A0A510CXF5	CXF5	HintN domain-containing protein	Streptomyces rochei	MHGLRRTRMWVVAVTTGALVATGLGTAPAVWATQRHGHHTVKAPTVKDGTAVPFKAKKAKEKDPASAAAARTAAQLNKQVAWPAASTATLPVAPRGSRAKNAPSGKLPVSVSAPATGTAPAKVAVKMADHRTATTLGINGTVLSMARADGKKTQGKTRLTLDYSSFANAYGGDYASRLTLVSLPSCALTTPAAKKCRTTRPVPTTNDVAHHTLTTTATLSATGVTAFAATAAAAKSGAGSYQATSLSPSAAWNAGGSSGDFTWSYPLAVPPSNGGPAPSLAISYDSQSVDGRLPSTNNQPSWIGEGFDLTTSYIERSYDSCDDDGQADKNDECWANDNATLVLGGKSSPLIKDSKTGDWHPKADDGERVVHSTGAVNGDDDGEYWTVTTQDGIQYVFGK…	2300
521	Q0JWN7	JWN7	INTEIN_C_TER domain-containing protein	Streptomyces ambofaciens	MLSGLLGTPAAVAAEPAPLPANVRADIVGYWETGGAGLKTAAEQALLGGDEAIRKFLADAPSIQHDDNRIDTARMAMTGGAGLRQAAKDAMLLSPAELEKFLLYGYEEPLDDDHKVEIARIINLGGPGVREAGKAALQGTAEERELFLSSGQYTAQQDDNRVDVARLATTGGPNVQAAAKVALRGTPEDMVEFLEVGQFTARNRDQEHATIAELIKQAEEAGKQADDARKTAEESSKKAIDASQLAKEAAQKAAEETEAAKDDSQKAAVKAKQAADAARAAADAAQEAIGSANAANRAARRAALAAAQTASAATAAAQAANKAYKAAIAAAGDAGKADEAKEAAKQARAAADAATKSGVAAENAGLASAAAATASIAAKSASSNARVAAGAAEEANQHA…	1332
62	A0A1G9RAY0	RAY0	SCP1.201-like deaminase	Lentzea albidocapillata subsp. violacea	MAMLEEIAQALRNAADKAAAATAPLVAAEELADDAADLIRTAGEGSYGLTAEIERTAGQFAQVKPVVAELLERLDAAQKGIAGIVSALMGAATPAKEPQAGAPASSRTAQPELSWGAQQRATLPTHITSGRYFDDDGHSDLVQSGGEPDGEHERINDYLIENGIIDPKRIETTKHVEMKVAWRMRQGGADRVDLVINNKVCSGVLSCAKLLPWVLGPGQVLRVHDPVRSREFRGRDTR	238
2	A0A066U7T4	U7T4	Uncharacterized protein	Amycolatopsis rifamycinica	MSVEDVARDVNTAISKLPAAALEQAGQALQEAHAALLQAVQGTGDQEASHAVGLLAGAVADLGRINQTLTTAAQGLTGYLSKVGKVEPPPSSGSRPEPSAAKDQPAVPRKLDPEKLEELRSKLPPSVPKPNPENKKTHGQWVDAQGNVHTTVSGEDQASAAAWERLQQAGVPANRKPVITTHVEAKVAAGMIQSGQRHTELVLNNRPCVGPLGCDSLLPVLLPKGYSVTVYGPDGYEETFEGGEEW	246
201	A0A347Q8G2	Q8G2	Uncharacterized protein	Actinosynnema pretiosum subsp. pretiosum	MSLEAVADELESVCERAAECRMALLSAVDGVQRAREWLERVSAGSSDPEWAELLGCLAEVERGIDEVSLALSDGVGLVLDVVADLIGGGDHRTADEPAAPPDSWSWEVLPPPVVPGTRQRTHGLWDAADGVVRPIVSGQDDKSDLAAALFAQLGLKHGTPGIIHHVETKLAAHMRKWGIRSATVTINNVPCEGGRFTCDSVLPVLLPAGSELTVHGVNGFRKTYRGGSAAPWRKR	235
129	A0A1Q9LKP3	LKP3	Uncharacterized protein	Actinokineospora bangkokensis	MSLASDYAAVVRSVIDHIEDQWGALTGALVQIDDGGRTVVELVEDFRTVNAELAKAVAHIEHAYDDIERVQARLHSVVRALASYLSAIGFPTSSGLTGDRPAPHRLDVDGVVRRQQRLPPPVTPNTGAKTHGVWVKSDGTSGTAISGEDDGVAVVAHYLKQVFSGQLSIETHVEMKVAAGLRATFDETGRTEHVTILLNHRPCPGRRGCAVYLPKILPVGCTVTVYGTNGYYRRFRGEHR	240
48	A0A1G6P6B5	P6B5	SCP1.201-like deaminase	Actinokineospora iranica	MGGVCCSREGTGNPTDYWILGTVALRPAGKTLSSLTGILVMAAVLWLLLNFVYAPSCGRFACGLEPAWWPQAEADSGVACPDSISAAAEDAEWAAARIASLREADAKVTTGLFYDSDGTEHTIRSGRDADAKRADKALVEAGVEMPRAGPHPAASHVETKIAALMRENGITYGIVVINNDRGPCGTDPDALEPFSCGVVIPAILPTGSTLAIWSPKDPDRPVMLSGRAQ	229
258	A0A496VUS3	VUS3	INTEIN_C_TER domain-containing protein	Gammaproteobacteria bacterium	GYLYAHSDPVNLYDPTGEIAPIIGIAATQYARCIAACAATNVIANAIGGAACGFVENNCWSSCLNPLNWGGGRRPKLGKPRKAAPPQGCPTLNSFPAGTLVHTEKGIKPIEDIQIGEKVLSMDENTGKTSYQIVTDLIQEKRQYRLVEITLDSGNSIEATAEHPFYLKGKGWNPASSLKVGQILELHDGTVVVAEVLTRIRHDLVYNLTVANTHNYFVGEDGVLVHNVKVQLPIRSGIHDPTEGVLYDENDNEVGRFKSGKNPYSNDKTLVRGDDKIYMIQDHVEAQVAGKMVACQMSSGTLVINNRPCPGKAGCDNSVERMIPIGSKLRVIVPKSLDRYTKYPELERTGFDHTYEGK	358
257	A0A495XA56	XA56	Nucleic acid/nucleotide deaminase of polymorphic system toxin	Saccharothrix variisporea	MASIGAVVAALKAAVEQLPFAALADALDLAQDAKVLIEQAAAGTGRDEFSQVLDSLDKVVEGITHLQGRLTAIQRTTTAAINRMEGHGDTRTVAPQPNQPGSGSAVAGPSGDELPVQVKRLLGVLPQRDERNQKTQGFWVDERGHERGPVTSGQDHLSTQATAELRRLGVAPPRGMLMTADHVEVKVAVQLRGLPDRAVMLVVNNEPCARGPFSCDRLLPRILRPGQTVTVYWPGGVKTYRGRAA	245
259	A0A4D4JAE3	JAE3	Uncharacterized protein	Gandjariella thermophila	MSVGEIREALRRVTALVSEAIIALVAAEDGLRQAAETTHMLEFGSATGELHEAAQGYEHARQQVVAAIQTAQAVIAAIERYPEYAPGDPVTARPSSPPASRPDAVTRRAAQRSTLRSWVEEERSKLPGYVTSGRYFDPDGHGDVVQSGRASDGAHEKIADFLRENGFLLRSRGSPAMTKHVEAKVAWRMRETQDPALQVELVINNEMCVGPESCLEYLEDILFPGQVLIVHDPARRRVFRGRQQ	244
414	A0A7W9J379	J379	Uncharacterized protein	Kribbella italica	MLSELQRVAQGLVDSLNEIPRVIAALDTRARICRDHAAIVMQLSGGSATMAAQQLDAAARACEGAAHYLSLAPPKAHGWAQQMVDGIRTAGPTGDGAARRPDAPGGSMPPADRRPDDDQAEPEGGKLGKAAGSGDEASPEDEPSTLGTSDEEAWRLFGKLPVRDESKPVRQKTRGIWRDDDGTEQPLISGQLASEGEGDDPYYQQVKAFMRQRRIGRQDGEPMVASHVESKFAMFMRERGLTRATIAVNKLPCTGDLSCDDLLPQFLPAGGTLTVFGPAGFKKTYRGLDENGHLR	295
104	A0A1I4R1U2	R1U2	INTEIN_C_TER domain-containing protein	Streptomyces sp. cf124	MAALDHTRVRIRLRRVRLRRFRFRAALVGTVATALIIGSAPATPAGTGEARPAAAAEPDTSDPREGWRPASELAEDEDDPGLLDRLFGDDEDDDEIDRGDGHKPPRIGLDRSRGSSSLTHRGVTGEAGSVRIAAPRTTHSTGADLSWSAYRGKDLREYEVHRATKKDFTPTDETLLAPVDRDTRTFADRTAPPALHGAGKSESGGRSRSEGKGEGRTYHYRIVVRTQQGKLLAGPARTVELPPPGKVTEGAKLLAAPEDETYFLPYTPARMIPGEKATVEATLTNTTDTVWKKGERVLSYRWTLDGKDVTNLLNKDATGLPEDVAPGEAVTFDAELKAPVLVDPLDKRLTFGLEWDLREKATGDWLSETDGVPPSKHQVTAEYPTSDQLGLEDFHSYAG…	2359
289	A0A4R6SI15	SI15	Nucleic acid/nucleotide deaminase of polymorphic system toxin	Labedaea rhizosphaerae	MRKFLFIVALGVLAWIFVVPSCSTKFGCESAPAVANADSGDCPSDIEDAESDAVWAAARLDKIKGEKPTVGLAYDDDGTEQRYDSSKDATAKRVTEILRDLGVLPPRGTTDAANHVEMKVAADMRDGEVDGIVLVINNQNGPCPAGDPQPLTCRSLLPKVLPEDATLTVWWRPPGGKMTSTTFTGDDE	188
326	A0A562V9J6	V9J6	Nucleic acid/nucleotide deaminase of polymorphic system toxin	Stackebrandtia albiflava	MAAVPPDTGTAPDTTRGLRPPKPRQLPHRDHTRTPATGLTLAGLRPLWCNESLPGQVCHHEGNLGMGSIEELQSFIDAATTAAETLVSALTQSRQYGDDLAEELDGMSVHGTADQIREAVIKLDEAIALLGSIQRKADEAHTTAEAAKETLRPDLGQNTRAAPARPVSESPIPTEAATAKTCDPNPHLIDMPTMPPKTKRGRGMPQHPTHGRWVGRSEFDRKLQSGADEETRAVDELWSRVRRPDEVPSLMIATHVEPKFAVRMRRQELKNETIVINNPDGPCGYATSLRYGCDQILPRLLPPGASLTVYWPDGNQHTYHGVEES	325
290	A0A4R6SKL5	SKL5	Nucleic acid/nucleotide deaminase of polymorphic system toxin	Labedaea rhizosphaerae	MRKFVVAVVVAVLAWIFVVPSCSTTFGCESAPATAHADSGSCPDDIDEAAEDADWAADRIASIEDDPVTTGLLYDEDGTEMRIESGESGDAYDLALEYLQVYPSSVVGDQPKGRQAAGHVESKAAALMRSAGQTSGVLVINHPRGPCPYASRVGCGAAMQLILPEGSTITVWWPGGHRAYRGRAEG	186
267	A0A4R0HYX7	HYX7	Uncharacterized protein	Kribbella sindirgiensis	MVSGIRTAEPGGGSAGRRRLGPGGSTPPAERRQNENQEEPDAGASDKIAGAGGDGTPEEVLPAPRISDEEGWRLFGTLPIRDGSVVSRPKTRGLWKDADGKEHPLVSGQRSSDGQGVDPYYQQVKEFMREQRIGRQDADPMVASHVEAKFALFMRERGLRHETIVVNKIPCPGRFGCDQLLKLFLPPGSTLTIFGPNGFKKTYASQDRTGE	211
254	A0A438M4P5	M4P5	RHS repeat-associated protein	Nonomuraea polychroma	MVIALAMLASLAPPSPALAQTTSAPAGPSLVSRFASWVSGAVAGTVAGTVAGWFTEDPKGEMRPAQEKITLPGRDGGPAPLKLEPVKEPGKRVKELTDQRTASSRTFELEDGRRQVEISPVRRHVRDESGTWQPVDTRVREHAEDGFTLAAERVGFVARFGERSDRLVRVGIGTAQATFGLPGEARTIKPEVDGAKVTYRGAFGEGVDLVYEVTASGVKESIVLARAPQGNPSYQFTVSMSGGLQAKANPDGSIGFVTPSGKGTVLTIPKPFMIDSADDAASPYGKRFSAAVTQTLGEQSTLTVIPDPGWLAAPERAWPVIIDPTVVIAPDGSTSSDAMIVSTSPTTNYDSDLRLSAGRSGTSVYRGLVQFNLTGAVPEGTTIDKAELGMYYDQTLAGS…	2934
423	A0A7X5V4U6	V4U6	Uncharacterized protein	Kribbella shirazensis	MPSELLRVAEQLLACLNEAPRVVGYLHDRARKCREAAAWIGNQSNNPNARMAAMQLDDAARRCEEAAHYLSQAEARAQQWVEQMVSGIRTAEPSGGSMAGRPVGPGGSTRPADRRQDEDHQPGADKPDRTTGAGDETSPEEASPGRRISDEEGHRLQQTLPRREESELTQPKTRGMWVDKDGNEEELVSGRHDEWFQKATDFLRGQGIPPRHGDSITTPSHVETKFAMRMRVQGLKHETIMVNKLPCPGKWGCRALIGLILPPGSTLTVFGPDGFKRTYPQPPSEQEQS	289
513	H5X663	X663	Uncharacterized protein	Saccharomonospora marina XMU15	MSAVEEVREALGTVLGKLAEARGHVNTALVAQDEAGAGFALLRGTNDVEALQSLTAHDASREELIQIPAILDRCAERIRSYASGIGANPAARTVGATTDSVPTQPGGRARSAPPRPPRPGKTHGRWCDSDGNAVVLESGKGGEYYEATRARGVALGLAKGIPNAEPSIARHVETQFVSRMIDQGIEYAEIEINRPVCGTTPKDQQ	205
495	C6W9F1	W9F1	Uncharacterized protein	Actinosynnema mirum (strain ATCC 29888 / DSM 43827 / JCM 3225 / NBRC 14064 / NCIMB 13271 / NRRL B-12336 / IMRU 3971 / 101)	MPSLGDVGAALDRVAEVAAGAQARLALAADLALEAAELVEAAGAGSGQTDVVTAAASFREVAHDADRVVGRDLDAALGAVRRIIAALGTSGAERASPGANGSERVDELAERLPPTVVPNTSAKTHGWWFTGQGAAQELISGEGPDARAAYEALREEGYPRPGMPFVAMHVEIKLAAHMRRNDIEHATVVINNIPCPLVWGCENLIGVVLPEGSSLTVHGSNGYERTFTGGRKPPWPR	237
447	A0A840QG57	QG57	Uncharacterized protein	Saccharopolyspora phatthalungensis	MIELISTYRRSLEVRQAVESTPPSAAHPSTAGRIPTDTAHDRDWAEHARSRLPKRKKGDQTTGFGYDRDGTEHHITSGRDPAFSEEARLILHNSPRFLTDHRGAPTVVLHVEVKYALMMRRAGQTYGVVVLNKAICDLRRGCGAAVRAILPQGSVLVVWEPGATKPIELLGEARP	175
88	A0A1H9A6X8	A6X8	SCP1.201-like deaminase	Lentzea albida	MASIGEVVAALRHSVADLPFTALAEALESAEDAKALVEQAAEGSDQAEFAQVIASFEQAVHGIGELQRQLTDIQRSVTQTANQLEGNQVSRPPSEDVAKPQAPERLLRALPEREEPGGKTTGYWQDHDGRVRGPVVSGRGQLRDQAVDGLRRLGLVSGRGTLTVADHVEVQIAVQVEISGMGNTTLAVNNRPCDVGPFSCDRVVPRVLRPGQRLTVYWPGGVKTYVGKER	230
108	A0A1I5WTH9	WTH9	SCP1.201-like deaminase	Amycolatopsis arida	MSKSVGNLAAAVEAVLTLVERCRVALREAAAALEEAGTVLEPLTRGTADCEFGQLPAVAARSAADLDRLTEPLDTVNRHLRAYLDRLGATRPPPSNPTAPMSAGPVKSTSTEVPPHLAERVERSRARVGQRPPGTVPARGEWLRSDGWTVRMASGDSDEHFRAGQRFVLDHLPPAKRPAEQLARHVEVKVAMAMRREGLTDETVVIDRQVCGTRDFDRRRNYSFTCDRYLSEFLAPGARLRVVQGDGTIRVYEGGSPS	258
155	A0A223RU27	RU27	Uncharacterized protein	Actinopolyspora erythraea	MLLVSLDAEAQQVLASAEQAAEDMVRADQILKRAYDLITRYRCSIATSVPSQCSAPSVSAESQAPVLSRPRFNTASWADDVRQDIQHRNPTVGLVFDDHGSPALTDLDDLRSGPDIAAQEIDIFLKNHPQFPKQRRADVPIASAEHVETKIAMEMRKRGLEHLTVVINNPRGVLSAILPQGSSITVWLPGADVPSELYGGSTI	203
192	A0A2T0R887	R887	Nucleic acid/nucleotide deaminase of polymorphic system toxin	Kineococcus rhizosphaerae	MSTATAAEAFAPITGDPGALRAAAATFTDHADTLSRTSSRLVGASTVAGWSGQAATAHGAMTLDTSGKASRAATACEATAHDLTVAARLLEQAQDRMRSLAVQADATDRDLSAAQGRSAMAAAVLDPAAAATADGDVQHATARLQHLRREAEGLRATCEADLRRCANLIDDSADHLRSITPPAPSAGTVDTDVPWWEQALSAAAAVASLPVLNTVHTWDVLTGVAEHYRDDPGELLDLLAHSSELLGGMTLMLGGGALFLGGVGADITGVGAVVGVPANAAGAAVAVGGAGITAAGGAGLAGDFSTLDRSLKDRQADPGWQGRPGNNDGSTPATPAGGRPYDPKIADDVPPWGTKDPKTRGTLVTGDGTRRVVQDRASGIDPTVEAIARPRPGMNGRLK…	464
276	A0A4R4Q3X9	Q3X9	Uncharacterized protein	Kribbella albertanoniae	MPSELQRVAQQLLATLDEIPRVVAYLHDRAGKYRESAGWIGSTSNNPNARLAATQLDVAARRCEEAAHYLSLAPPKARAWTEQMVSGIRTAEPVGKSAGPRPDEPDRSAPPAERKQNGPEATKSGKTLGSDERSGLPDASARPRLTDAEGRRLLGKLPVRGQKFGQREKTRGIWRADDGTEYDLVSGRGEDSIGDDNQDLYRQAEEFAIEHRLGNPPGTLSITSHVEIKFAMLMWKRGLRDATIVINNPPCKGDSSCDEWLDKFLPPGAKLTIYGPDNFKGIHPKPPPGEGA	292
42	A0A1D8BS30	BS30	Uncharacterized protein	Actinoalloteichus hymeniacidonis	MKSVETIVAAVRASLDDVTPSEMAAYRELILGELLPPLTEAASGSASPELHTAVALLHEVAEDLARAWTRLEAAGHHAESYAQSVLGSDPAAPQAIIPTTDPATGAPAPRPSPKAPEQPASTTPARELTEQESADWAARQRVRLPPRVQGSKTTGRYRDASGEEYEIVSGADAECDRVNEHFRDHGPIPQSKLPNSLSRHVEIKTAYRMVEEGCSRADLVINHRMCARALYNCERIVPRILYVEQILIIHDPVKTHVIKGRRTR	264
376	A0A7K2PWP2	PWP2	INTEIN_C_TER domain-containing protein	Streptomyces sp. SID5470	MGQRPSGTARRHARVRRRALRGGDHPAVHCRRTAHRHWLNLYRCASSEAQPRFPRCAGQSDPARCLVSRPKEPTVTRRRFVLPSWSWHRAGRRRLAAVSLPVVAAVTATLLGAAPADDVSRSHTKLPKPQYGKATAFLAKVNKINDPTVSAAARTRRAATTKPVWPTPGSVTVELPTEAGKGAKASGLPVTLTAPVKPKSKAKATTAKLLKAPDRAKVRVLDRKLTKKLGVEGLVLSVQRADGDTNASSMSIRIDYSRFANAYGGAWASRLRAIQLPVCALTTPHKRECRTTAVLPTSNDTQSDTITTQVTTPKGVSGAATTMVVALAAAASSDQGSYQATSLSLSSSWAGGGSNGDFTWSYPMDVVPAAAGKAPQVTVGYSAQSVDGRTSSSSAQPSW…	2413
489	B5I5M0	I5M0	INTEIN_C_TER domain-containing protein	Streptomyces sviceus ATCC 29083	MTLTAPVKPKSKAKATTAKLLKAPDRAKVRVLDRKLTKKLGVEGLVLSVQRADGDTNASSMSIRIDYSRFANAYGGAWASRLRAIQLPVCALTTPHKRECRTTAVLPTSNDTQSDTITTQVTTPKGVSGAATTMVVALAAAASSDQGSYQATSLSLSSSWAGGGSNGDFTWSYPMDVVPAAAGKAPQVTVGYSAQSVDGRTSSSSAQPSWVGEGFNLPTSYIERSYASCDDDGQDGKADLCWKEDNASVVLNGKSSPLIKDANGWHLKSDDGEKVTRGTGAVNSDDGDDSDKGEYWTITTTDGTQYVFGKNRLPGWSDNGTAADDPVTNSTWVAPVFGDDSGEPGYSSGSDFAGRAKNQAWRWNLDYVVDPHGNVTSYWYTKEGNYYAKNASTGNGTSY…	2224
56	A0A1G8W2W8	W2W8	SCP1.201-like deaminase	Actinopolyspora mzabensis	MSSLEKLGEQLALVLTKLAESQTALVQARQRIGESGQTLAAVVDEHTHHDLSAGIPAYREAWSTTTEVGKTLVSVDKAIRTYMTSIGAPGAETAGVPSDDEANSPSAAMPTGLEPHQPDATAHRDDEPEFSTPEWAEHEVTSLTDLSETAGNVFDDEGNQINTEPWRSGEHDVWFEQNDQELRASPAFPAISPRAKAVPSASHVETKVARWLDSQPNLNHVSIVINKPVICQGRFGCEAAVRALLSAGKSVSVWPRGSGVPYELKGAKKA	270
265	A0A4Q8AYG4	AYG4	Nucleic acid/nucleotide deaminase of polymorphic system toxin	Actinopolyspora sp. DSM 45956	MSSLEKLGEQLALVLTKLAESQTALARARHRIGESGQTLAAIVDEHTHPDLSAGIPAYREAWSTTTETSETLVSVDKTIRTYMTSIGAPGTETAGVPSDDGANSPSAAIPTGLEPHQPDATAHRDDEPEFSTPEWAEHEVTSLTDLAETAGNVFDDEGNQINIEPWRSGEHDVWFEQNDQELRASPAFPAISPRAKAVPSANHVETKVARWLDSQPNLNHVSIVINKPVICQGRFGCEAAVRALLSAGKSVSVWPRGSGVPYELKGAKKA	270
262	A0A4Q7J7B6	J7B6	Uncharacterized protein	Amycolatopsis suaedae	MSVADVAGRLRQVLGACARARSAIQAAGDLASGARDLWANAVVGATGDIAREVDLTVGDCARLLDLVREVEDTLTRYSAALGVDIGRRPPSHLVTAPANTPLADRISTARRRVGKGRDGLAARGEWVCSDGSAIRVNSGHGDPHAAAAARFVRDQMPVTERAARRLATHVEIKIAVLMRAANLTDEVVVIDRQVCGTRDYDREDPVTCHRYLPRFLPPGARLRVAEPDGTIRTYRGEGTAS	241
149	A0A1V9A567	A567	Uncharacterized protein	Saccharomonospora piscinae	MSAIEHLAKALGDVLARLGEATQHLETARVTVQESRANLAVLDGTSDGEAQRALAQHGMVPDQVEQVQGLLDRCAEQVRTYGLSVGAISAPASRTRPRYPAAEPDSHARSVPPRPPRPGKTHGRWIDGDGNAVVLESGRGGEYYAATRTRAVNLGLARGIPHAEPAIARHVETQFVSRMIDQDLPHAEIEINRPVCGTTPKDRQWMETCHRQLPRFLPAGWTLTVKDGTSPTGRTYVGREVEE	243
84	A0A1H6E102	E102	SCP1.201-like deaminase	Saccharopolyspora jiangxiensis	MASAVEQLGQAIATAVSKIEAAAGALTEAIDRCEEGNGHLATALQGATDDEVLAAAQVQQTVPQELAAVRQQVQAIATQLGAYRERNGIPSGAPPGTTAAPASPATSSAPSSSQPSAPARSELPRPPRAGKTHGRWINSNGDAVMLESGKGGEYYKAARQRAVELGLTYGRPNAEAAISRHVEVQFAMRMNDQNITDAEIEINRRVCGTTPGRDDDLPDTCDKWLERFLPPGSTLRVKDGSSPNGRLYRGKEGDR	255
475	A0A852YZ88	YZ88	Uncharacterized protein	Actinopolyspora biskrensis	MSVGDVVERLRQAREQIPSSRLAEAADTIDQIRYTLAELGSEQDDAVEAYACAERIAELVEQARQVDATVRGKIETYLAQIGGSSGTSEPAAPTVISTGSDSTSSGTSEPTSEFVADDSSRYPIEAQWARPLLEPRVVVGSGRPTIGQAKINGRHIGEMRSGRDGLSERVDERVRAVGIRTRRQLGNHVEMKLASLLIDSQARHGEIVINNAPCGTEPGAFAGCDQHLERFLPSGYSLTVYGTTAQGRKFAQTYHGKASS	260
432	A0A7Z0WP13	WP13	Uncharacterized protein	Actinophytocola xinjiangensis	MALKPAGKTLSSLTGIAVMAAVLWFLLNFVYAPSCGRFACGYEPSWWPRASADSGEACPDSLSGAATDAGWAAARLESIADKKVTTGLAYDQDGTEHSYTSGEKDDHYQRAVKVLREVGAKPSRGGTYPSASHVEVKVAALMRENAISEMVLVINHPGGVCSAGYGLSCSEVLSSVLPVGARLIVWAPPYVEEGRPRVIEGAAP	204
297	A0A4R7VVU5	VVU5	Nucleic acid/nucleotide deaminase of polymorphic system toxin	Actinophytocola oryzae	MTLRPAGKTLSSLTGIVVMAAVLWLLLNFVYAPSCGRFACSYVPSWLPQASADSGDACPDSITAAASDAAWAADRSESIKDAKLTTGLYYDPDGTQHRITSGHEGISDRVEEILRSSGMVSFPPVGRHPAITHVETKIAMTMREAEVTTVVAVINNEEGPCPGPYSCQAVLGVVLPAGYTLTVWWPGRATPETFTGQE	198
27	A0A0N0A3D3	A3D3	Uncharacterized protein	Nocardia sp. NRRL S-836	MVTFAEVVAQLDRVGEKAGQAIAMLQQVCELAGDAQALVKSASAGTAEDDAAVVLAQLEQVRSGAQKLINVLRTALEGVARIRGAFASTDPPNSGGSGGGGTDTSGRGGGGAGAGAGSRGGGLGKSHAWVAWARSQLPDYKTSGIWRDADGQSDVVQSGREADGEHDRINDHLAVQGVLWPGQKAEVTKHVEAKVAWRMRQSGINLVELVVNKEVCEGMLGCRATLPYILQPGQRLIVHDPVGSHVFQGRDAR	253
87	A0A1H8YPE2	YPE2	SCP1.201-like deaminase	Amycolatopsis saalfeldensis	MAGVGAEVVDPVSGTVEKVNVVTKHLTSAGEPLAEFQRLLELAAQGTAADEVGQAMGLAAEAAQAIPGIMGLLSRVSADLAAYAAGLAGDSAATTTPRVEPKPPAPSVPPGPRNEPEHVRKARQEVAPPVQPRSGQKTHGRWAAGDGAAGMQAIVSRQDEYQLAGLGIANGAVAAHVETKIAAHMAANSLTDVTLTINNVPCKGPWSCDKVIPALLPEGSALTVYGESPAGTRIIKRYTGGATL	244
268	A0A4R0KUX9	KUX9	Uncharacterized protein	Kribbella pittospori	MVSGIRTSEPAGGSTPRRALEDRQGTGTRPDKGSDAGRQTGSPGGQGGGSPREGFKQDPSANETEIDPRAQAIIRRLPVREENTGKTRGLWFGRDGSESPLVSGYDRYQEMADRYADERLGLGPLAKATHVEIKFAMFMRERGLRDETIYLNNDPCKGPASCRRWLGSFLPPGAKLTIHWPDGGPETFDGKS	192
295	A0A4R7PPT1	PPT1	SCP1.201-like deaminase	Glycomyces sp. MMG10089	MASVAEVAVSLGANKSEAEGLAGQLSASKQQTEELQGEIAAVGAEGAANRASAAVQTIEGLMAEAAGLAERIGEAQDQVLAIEQAGLLTTTTGVTRDARPTAAPRSTSEPAVTSIPSGRPPRFNPEHAAKVRPFQGRAKTIGQAYTADGKALGEPIWSGLQGPGNGGPGLTEEYRRKEVATIHVEGHLAAKMRIEQIRDVVVYTNRPPCDYVPDGCRWILSDVLPEGYRMTIYCPQRGATPTVFVGNGKGVQGDE	255
51	A0A1G6X2Y2	X2Y2	SCP1.201-like deaminase	Actinokineospora iranica	MATRTNSGLGFILKILVAAALAFLVLNVFAPGCGAKFGCGPSSWLPSAQAADEHCPSSVKVAASDNQWAAARYETIKDRKRTTGLSYDEDGTEHVFTSGIDGDAEKAAAILQSQGAPAAKDGTHPVATHVEVKVAARMRDGNAKEAVLITNNTGGTCSYQPGQGFGCRQALPMVLPGGAELHVWDPGTRKFETFVGK	197
288	A0A4R6SHI9	SHI9	Nucleic acid/nucleotide deaminase of polymorphic system toxin	Labedaea rhizosphaerae	MAQNGSGCVGKLVGWAVAAILVVIVAKSCGLDLNPFGGDDTACEASGSSSSGAVAYADDDSCPDYLREAVGDSAWAHDQQEAIRDLKLTVGRYMTSASAAPQTMTSGYDHFSDLADAYLRDSDFNYPERGQPTVISHVETKIAAKMRHDGVTAAVVAINNPQVCGPAMGCQQAVPAILPEGSVLYVWELDADEPVTLEGRATP	203
355	A0A6H1R5M7	R5M7	Uncharacterized protein	Saccharopolyspora sp. ASAGF58	MGDDVAAVAAKIRAAIATMPPAALQQAGECLDEACTVLYPLAEETNDAELAEAIAAMGSAREEIDLAWQLCTRIRDICQHYLVSIGAAGDPLETASPSQQTSSTTTMQTRVRRARDALPKAKPGARTEGWRLRSDGNDEPIRSGERLSNGEYDPAFVAAARRAWELKLVPPTAPPRLAGHVEIKMAVQMRAGQRETIVIDRPPCGLADQEWLRCHRQLPRFLPPGAELTVITSAGETYTYQGEQRNEA	248
412	A0A7W9HQR0	HQR0	Uncharacterized protein	Saccharothrix ecbatanensis	MEADVAEVVSLWSHVSRDVERLRDALAMGIACAERYLNHLRLDSGGRADTSPEPPWDEQQRKSLPAYITSGRLFDEDGYGELIQSGREPDGEHQRIADLLIEQDEVPRSGFPEVAKHVEMKAAWRLRESRAGSAMLIVNNVVCTGPISCVELLESVLLPGQVLTVYDPVKARRFEGRSDDR	181
89	A0A1H9GH32	GH32	SCP1.201-like deaminase	Lentzea albida	MSFSGVTAALNRVAELAEQALQALRQASDSAGDCGKLLSGSTAGTTNEDEASAVTADFEAVRAGALRQCEALEAVLRGIDQIRARFEAGTAPEPPTWAEQQRERLPPYITSGFYLDPDGHAELVQSGREPDGEHERINNHLIAVGAIPPIKIESATHVEMKVAWRMRQGGVDRVDLTINNKVCTGDLSCTRLLPYVLLPGQKLVIHDPVKSHEIRGKDVR	220
101	A0A1I1XNM7	XNM7	SCP1.201-like deaminase	Actinopolyspora alba	MSPLQDVLDALDQCLAKTYEGQDALRSALEAIEEAGQPHAFGVLLVSRDTEAQQVLSSAEQAAEDMVRADQILKRAYDLITRYRHTIAASAPRQCSVPSASAESQAPMVSRPRFNTASWADDVRQDIQHRKPTVGLVFDDHGSPALTDLDDLRSGPDIAAQEIDIFLKNHPQFPKQRRADVPIASAEHVEAKIAMEMRKRGLEHLTVVINNPRGICRGDWGCRPAVSAILPQGSSITVWLPGADVPSELYGGSTI	255
366	A0A6N7HKV1	HKV1	Uncharacterized protein	Actinophytocola sp.	MQQSHLRSALSAMGIGVSATPILPGQRALLLSRHTPGDNPRGGSRLRPAGKTLSSLTGILVMVALLWFLLNFVYAPSCGRFACSYVPSWLPQAQADSGDACPDDITAAATDAAWAAERGETIKDAKLTTGLYYDPDGTQHRITSGHEEISDRIEALLRSSGKVSFPPVGRHPAITHVETKIAMIMRETEVTTVVAVINNEEGPCPGPFSCQAVLGVVLPAGYTLTVWWPGMNKPATFTGQEA	242
285	A0A4R6KB61	KB61	Nucleic acid/nucleotide deaminase of polymorphic system toxin	Kribbella sp. VKM Ac-2527	MPSDLQRVATALVECLDQMPNLVAHLQRLAAKCRENAGMIADFGSANSSARTAALQLDAAAQACDRAAHLASLAPPTARQWAEQMVSGARTVSGSGPSRDPVGGPSEPTPAPFIEHIFKRLRERVDDEGPTRGILTAPDGRGMTHLISGARGPGAGAPRLIGRTADLKVARDHVEGHVAALLRRAGSPKDATLYLNNRPCPGRYGCDKTLEDQLPNGTKLTVYWPGGHKVYRGNGKGMA	239
116	A0A1I7A484	A484	SCP1.201-like deaminase	Actinopolyspora righensis	MSHVEEVGNTLAAMLGRLPPEQLHPARAWIEEYALPTLTEIGQGSTSPELAEAVALLDQARELIDDVLALSDNTRGHLVSYLATLGVNSERPPPSLPHPSTRPRVPTDSSRDRSWIDQVRERLPEHTGGQTTGLTYDQDGTELTETSGREEVSERARLNLHDSTWFSTDDRGAPAVYTHVETKYAQRMKERGQTHGVIVLNKDMCSGQRGNCYQAVRAILPRGSTLVVWEPGKQHPVTIHGEARP	245
154	A0A223RNL6	RNL6	Uncharacterized protein	Actinopolyspora erythraea	MSESDVERLANQVSGALGQLPPEQLHRVRSWVEEFALPTLAEIGQGSTSPDLTEAVTLLEQTRELIDDVLALSDTTRGHLVSYLATLGMTGEQPPPSLPHPSTHPRIPTHTSHDHSWTEQVRQRLPEHTGGQTTGLTYDQDGTELTETSGREEVSDRARLTPHNSTLFPADDRGAPAVSTHVETKYAQRMRERGQTHGVVVLNNRICPGEQNCEAAVAAILPQGSTLVVWQPGASRPKEIHGKARP	246
72	A0A1H0PQZ0	PQZ0	SCP1.201-like deaminase	Lentzea jiangxiensis	MFEEIADGLDRVLSKADETNAALLRAGGLADEAAKLLTEVMRGSDHLEEEFTLAVQAWSEVVNRVAELSEIIARGCRRVESYRETLRGVGSTLQPALPGQAAPPSATTVPTVAARTPLEPTWAERQREQLPTYVTSGFYRDPDGNSDVVQSGQDAWGEHHAIAEHLRAEGFPPTGPGRVTIGEHVEGKVAWRLRTSGDTHVDLVVNFPMCAGPYSCRNLLPFILKPGQSMTVHDPMKTRTFHGRSTR	247
517	L1KL43	KL43	RHS repeat-associated core domain protein	Streptomyces ipomoeae 91-03	MKNRGRLPGTATVVLALLLSGLQPLLVRDGPDGPNGGERISADSSVTTIDRSEVRPGERPRLTPAATDGRPLGETTGAARVDWPEPGTATLAVPDRGERAAGKGIDLAVAAPRTKIAKANAPERIRLTALGPDTARDLGGHATAFIVKATDTKASGAETDAPESDPEAPESDLKTSKAPEAPKAPDAPEKGSAPSVGIRVDTSGFADAFGGNFESRLRLVAKPAVCAENPDAERCERGTPVPSRIDLTSHTLSADVPVTEATVYVIAAAPNGETGSATATKLSSSSKWQVGLQSGDLSWSLPLPQVPAIAGDAPDISLGYSSQAVDGMVAAENNQPSWVGQGWDLALPYIERRYNGCADDGGDTGDLCWAGEHYMISLKGTSSTLVKDTAAGGDTWRAQ…	2175
315	A0A540PER7	PER7	Uncharacterized protein	Streptomyces ipomoeae	MKNRGRLPGTATVVLALLLSGLQPLLVRDGPDGPNGGERISADSSVTTIDRSEVRPGERPRLTPAATDGRPLGETTGAARVDWPEPGTATLAVPDRGERAAGKGIDLAVAAPRTKIAKANAPERIRLTALGPDTARDLGGHATAFIVKATDTKASGAETNAPEKGSAPSVGIRVDTSGFADAFGGNFESRLRLVAKPAVCAENPDAERCERGTPVPSRIDLTSHTLSADVPVTEATVYVIAAAPNGETGSATATKLSSSSKWQVGLQSGDFSWSLPLPQVPAIAGDAPDISLGYSSQAVDGMVAAENNQPSWVGQGWDLALPYIERRYNGCVDDGGDTGDLCWAGEHYMISLKGTSSTLVKDTAAGGDTWRAQEDPGWRIQRKTGAENGDNDGEYWVVT…	2149
102	A0A1I2A4H1	A4H1	SCP1.201-like deaminase	Actinopolyspora alba	MSHVEEVGNTLGGMLGQLPPEQLHQARAWIEEYALPTLAEIGQGSTSPELENGYALFERARELIDDVLALSENTREHLVSYLATLGVNSEPPPSLPHPSTRPRIPTDTARDRTWIDQVRQRLPEHTGGQTTGLTYDQDGTELTETSGHDDESERARLNLHNSTFRYADDRGAPAVTIHVEVKYAQRMREQGQTYGVIVLNNTVCDLTKGCGAAVRAILPRGSTLAVWEPGAREPIELRGEATP	243
431	A0A7Z0WNF6	WNF6	Uncharacterized protein	Actinophytocola xinjiangensis	MALRPAGRTLSSLTGIVVMAAVLWLVLNFLYAPSCGRFACSYIPSWWPTASAEGTTGDGCPDSLTDAVTDAAWAADRYDSIADATITTGLFFDEDGNAFRFDSRRDDDSERVLSTLYDLGVVRSPVRPNVVDHVEAKVAALMRENELSSGVLVINFPRGVCGTEIQLPYTCAALVPALLPDGATLAVWSPREIADGRPSVKLTGNAS	207
23	A0A0M8WCD9	WCD9	Uncharacterized protein	Nocardia sp. NRRL S-836	MATFAEVRAQLDQVMGMADRAIAMLQLACELAGEAEGLIRAASAGTNEADAAAVLVRFEQVRSRAQTLINELREAREGVSRIRDAFASTSAPASSGSSGGGNSGGGSGGSGGLGGGLGKNPAWVVWARSQLPHYKTSGIWRDADGHSDLVQSGREADGEHDRINDHLAGQGVVWPGQKAEVTKHVEAKVAWRMRQSEVDVIELVVNKEVCAGMLGCHVTLPYILRPGQALIVHDPVGSHVFQGRDAR	247
209	A0A367H3N7	H3N7	INTEIN_C_TER domain-containing protein	Streptomyces sp. SDr-06	MVSGLLGAPSALAAEAPAVPADARSEIVSYWQNGGPDLKQAAEEALLGGDDAIRKFLADAPSIQYDDNRVDAARLAMTGGPEVRQAAKDALLKSPSELERFLLDGFEAAQDEDAKVDVARMITLGDSSVREAGMEALKGTPEDRERFLASGQYEARQEDNKVDVARMTNTGGPNVKAAAIVALRGTPDDIAEFLEVGQFVARNRDQEYASVAQLTEQAKEAGKQAEDATKQAEEDSKKAIEASNLAKAAAKKAAAEMQGAKTDAKKAAVKTKEAANAARAAAQASQEAIGSANAANRAARRAALAASQTAAAAAGAADAANKAYNAAIAASGNADEAENARKSAVGARAAAQLATASATAAHQAGLASIAAKVASSAAKSAASNSNDAADAAEEANNYA…	1337
438	A0A840PVZ6	PVZ6	Uncharacterized protein	Saccharopolyspora phatthalungensis	MSAVGDLDQALAQVVDRITAVLGLLVTAQDACDEAGEVLGFALDGTADPEALEVLAAVEPTSDELIHAYQAAHHVIELIVTYRRCLEVQHAIDTTPPSAAHPSTAGRIPTDAAHDRWWVEQLRQRLPRWEGGQTVGFGYDREGTEFRIASGREDISERVRLTLHNSDVFPPTDDRGPPAVFTHVETKYAQMMKESGQTYGVVVVNNRMCPGDQGCEAAVRAILPCGSVLVVWTPGRDRPIEIHGKARP	248
401	A0A7W7WS36	WS36	Uncharacterized protein	Micromonospora polyrhachis	MSIAEIGAALQAVVDAVTEQRKGLVHVADSLQQARDRFHAITATSGHHLVGETLRQQTQAIDRLREAETLLSAVPAALAEFATAIGATVRLVGQHRPTVPSSYGDSPTPVAVTSEPPVPAAVVRLAGWLTPWREGENVRGYAFDSDRRHLNNELFSSGRLKAAAHGLRPVRGGGHPVTVTDHVEGHVAARLRAENGPRDVTLVINKRRVTTGRSAVTSSYRTSSRQVHVLPCTWWTPVDFGYTASMRAPGRESHRDLTDDLDRQPPNGVDSQRGRGGS	278
98	A0A1I1V9A0	V9A0	SCP1.201-like deaminase	Actinopolyspora alba	MSHVEEVGNTLGGMLGRLPPERLHQARAWIEEYALPTLAEIGQGSTSPELAEGVGLFERARELIDDVLALSDNTREHLVNYLGLLGVHGDQPPPSLPHPSTTPRIPTDASRDRSWIEQVRERLPEHTGGQTSGLVYDQDGNEQILTSGREEVSERARLNLHNSRVFGDPDTRGAPGVVLHVEAKYAQRMKEAGQTRGVVVLNNTMCTGEFNCKQAVRAILPRGSVLVVWQPGRETPIEIRGQARP	245
125	A0A1M5MJH9	MJH9	SCP1.201-like deaminase	Streptoalloteichus hindustanus	MIISPIGSVLSPLAATLLVAKAGLVMKEGAVSALAEVAQAVRSVADQLPSQEIVVAESCLRECQTAVVAATEGSWSDEPVQIVAMLASTNDRLDELRLLLAELTKRLHDFADRLASDGSPTGRPAPDSAAAPAQRPFPVDRGWGQRARARLPVRPGGKGPTTGVYVDEDGIEHTVRSGAQEDGLDEELKRFMVEASLVPTKYTNLETSKHVEVMVAYRMRLSGTDRAELAINNRIDRMKYGCRRLLPGVLAPGQMLVIHDDDGTHIFKGKDTSQG	275
109	A0A1I6DXQ9	DXQ9	SCP1.201-like deaminase	Lentzea waywayandensis	MASLGDVGDALRRVLHTIDQSITAHHEASELAEHALELLRAVGSGSSQADVEQACSWFTRVIEGISEPEGQVSTLATIADEIRSYLHRHGLAQEVSPPQPSQSTAEQVEALRRQLPPPVQAGSGQKTHGRWFTPGSVEPRSIVSGEDAESAEVWRVLQETRFPEKGPPLTITHVETKLAVRMRRENVRHASVVINYTPCRMKVGL	205
117	A0A1I7C0U4	C0U4	SCP1.201-like deaminase	Actinopolyspora righensis	MSHVEEVGNTLAAMLGQLPPEQLHPARAWIEEYALPTLTEIGQGSTSPELAEAVALLEQARELIDDVLALSDNTRGHLVSYLATLGVTSEQPPPSLPHPSTTPRTPTDSSRDHSWIDQVRQRLPEHTGGQTTGLTYDQDGTELTETSGREEVSERARLNLHDSTWFSTDDRGAPAVFTHVEVKYAQRMKERGQTHGVVVLNNPICDMERGCGAAVQAILPQGSTLVVWEPGATKPIELRGKARP	244
78	A0A1H1ERB4	ERB4	SCP1.201-like deaminase	Actinopolyspora saharensis	MSAVEELGNTLGGMLERVPPEQLHQARAWVTEYALPTLDEIDPGSTSPELAEARALLEHTRELIDDVLALSETTRGHLINYLAELGMHAEQPPPSLPHPSTLPRVPTDTAGDRSWIEHIRARLPDHTGGQTTGLIHDQDGNELTETSGREDISERARLTLHNSTAFSTDHRGAPIVFTHVEVKYAQRMKERGQTHGVIVLNNPICDMEQGCGAAVPAILPRGSVLVVWEPGATKPIELRGKTRP	244
441	A0A840Q4N8	Q4N8	Uncharacterized protein	Saccharopolyspora phatthalungensis	MASAVEKLDQAIATALGKIEAVAGGISQAINHCEEGNDYLAAALQGATDDEVLAAAQAQQGTPTELATAQGKLRIVATQLAEYRQRLGVSSTAASASSSPAAPSSSRSASSGSASSAAARSELPRPPEVGKTHGRWFNSDGEAVMLESGKGGEYYQAARRRAVELGLTYGRPNAEAAVARHVEVQFAMRMRDQGITDAEIEINRRVCGTTPGRDDDLPDTCDKQLEKFLPPGTTLRVRDGSSPDGRLYRGKEGQR	255
71	A0A1H0NT19	NT19	SCP1.201-like deaminase	Actinopolyspora xinjiangensis	MSESEVERLANQVSGTAGQLPPEQLHRVRAWIEEFALPTLAEIGQGSTSPDLTEAVTLLEQTRELTDDVLALSETTRGHLVSYLATLGMTDDQPPPSLPHPSTHPRIPTHTSHDHSWIEQVRQRLPEHTGGQTTGLTYDQDGTELTETSGREEVSDRARLTLHDSTLFPADDRGAPAVSTHVETKYAQRMKERGQTHGVVVLNNRICPGEQNCEAAVAAILPQGSTLVVWQPGASRPKEIHGKARP	246
59	A0A1G9DPD1	DPD1	SCP1.201-like deaminase	Actinopolyspora mzabensis	MSDSDVRHLANEVSGALAQLPTEQLQQARVWLDEYALPTLGEISDGSRNPQLYEAIDLFHQARELIDDVLALCGSSRKHLVDYLAGLGMSGDQPPPSIPHPSTFPRVPTDASRDRSWINQVRERLPEHTGRQTTGLIYDQDGNEQILASGRDQKLSDRIRLTLDTSSVYPPHRGDASPVVDTHVEAKYAQRMKEAGQTYGVVVLNNRMCPDPWGCHAAVRAILPRGSTLAVWEPGETRPIEIHGEATP	248
113	A0A1I6YVS7	YVS7	SCP1.201-like deaminase	Actinopolyspora righensis	MSDSDVRHLANEVSGALAQLPTEQLQQARVWLDEYALPTLDEISDGSQNPQLYEAIGLFHQARELIDDVLALSDNTRGRLVNYLATLGMSGDRPSPSLPHPSTLPRVPTDASRDRSWIDQVRERLPEHTGGQTTGLIYDQDGNEQILTSGRDQKLSDRIRLTLDTSSVYPPHRGDASPVVDTHVEAKYAQRMKEAGQTYGVVVLNNRMCPDPWGCHAAVRAILPRGSTLAVWEPGEIRPIEIRGEATP	248
442	A0A840Q9J7	Q9J7	Uncharacterized protein	Saccharopolyspora phatthalungensis	MSALGDLDQTLAQVVDRITAALGLLATAQDACDEAGEILGFALEGTADPEALEVLAVVEPTSDELIHAFQAAHRVIELITTYRRCLEVQQAIDSTPPSAAHPSTAGRIPTDAARDRRWVEQARKRLPRREGGQTTGFGYDRDGTEFRITSGREDISESARLILHNSDRFTPHSNRGAPTMITHVETKYAQMMREAGQTYEIHGEARP	207
357	A0A6H1RAF0	RAF0	Uncharacterized protein	Saccharopolyspora sp. ASAGF58	MAAVVGSTSGSAPQPVPPRRGTCHAIRRGELQEGDGVSAVGDLDQALAQVVDRITAALGLLTAAQDACDEAGEVLGFALEGTADPVALEVLAAVEPTSDELIHAYQAATCVIELITTYRRGLEVQQAVDKTPRSVAHPSTAGRIPTDAAHDRRWVEQIRKRLPRWEGGQTTGFGYDRDGTEFRITSGREDISESARLTLHNSDRFTPHSDRGAPTMITHVETKYAQMMREAGQTYGVIVLNNAVCNMDTGCGAAVRAILPLGSVLVVWQPGATKPIEINGEARP	284
474	A0A852YYE3	YYE3	Uncharacterized protein	Actinopolyspora biskrensis	MRDDIRKRLPQITEATPTGELPAAMRAAEHVRSFSAVLQEPAMSAVEEMGNTLAGMLGRLPPEQLHQAPAWIEEYALPTLTEVGEGSTSSELAEAVALLERARELIDDVLALSDNTREHLINYLAGLGLNTDQPPPSLPHPSTLPRVPTDTAHDRSWIDQARERLPRYEGGQTSGLIYDQDGNEQILTSGREDLSERMRLDLHNSRIFGDPDTRGAPGVVLHVEAKYAQRMKEAGQTYGVIVLNDTMCRGEFNCKQAVRTILPRGSVLVVWQPGQWY	277
115	A0A1I6ZV78	ZV78	SCP1.201-like deaminase	Actinopolyspora righensis	MSHVEEVGNTLGGMLGRLPPERLHQVRAWIEEYALPTLAEIGQGSTSPELAEAVALFERARELIDDVLALSDNTRGHLVSYLATLGVNGDHPPPSLPHPSTTPRIPTDASRDRSWIDQVRERLPGYTGGQTSGLVYDQDGNEQILTSGREEVSERARLNLHNSRVFGDPDTRGAPGVVLHVEAKYARRMKEAGQTRGVVVLNNTMCTGEFNCKQAVRAILPRGSMLVVWQPGRETPIEIHGQARP	245
304	A0A4V2GBD3	GBD3	Nucleic acid/nucleotide deaminase of polymorphic system toxin	Actinopolyspora sp. DSM 45956	MSHVEEVDNTLGGMLGRLPPEQLHQVRAWIEEYALPTLAEIGQGSTSFELAEGVALFERARELIDDVLALSDNTRGHLVSYLATLGVNGDHPPSSLPHPSTTPRIPTDASRDRSWIDQVRERLPGYTGGQTSGLVYDQDGNEQILTSGREEVSERARLNLHNSRVFGDPDTRGAPGVVLHVEAKYAQRMKEAGQTRGVVVLNNTMCTGEFNCKQAVRAILPRGSMLVVWHPGRETPIEIHGQARP	245
58	A0A1G9AQS9	AQS9	SCP1.201-like deaminase	Actinopolyspora mzabensis	MSHVEEVGNTLAAMLGRLPPQQLHPARAWIEEYALPTLTEIGQGSTSPELAQAVALLDRARELIDDVLALSENTRGHLVGYLATLGVSGEQPPPSLPHPSTTPRIPTDASRNRSWIDQVRERLPKYTGGQTTGLTYDQDGTELTESSGRDDESERARLTLHNSTVFPSFDPRGAPGVYTHVETKYAQRMKERGQTYGVVILNKDMCTGPQRCMIAVRAILPRGYTLVVWEPGKQHPVTIHGEAQP	245
189	A0A2T0GRH2	GRH2	Uncharacterized protein	Actinopolyspora mortivallis	MSHVEELANGIAALLRQIPPEQLHQARAWVEEYALPTLAEIGQGSSSPELAEAVALLQHTRELIDDVLALSATTHQHLVNYLATLGLNNEQPPPSLPHPSTLPRVPTDAAGDHSWIDQIRERLPAYTGGQTTGLVYDQDGTELQITSGREEISERARLNLHDSTWFSTDDRGAPAVFTHVEVKYAQRMRERGQTHGVVVLNNPICDMERGCGAAVQAILPQGSTLVVWEPGATKPIELRGKARP	244
26	A0A0M8WKS3	WKS3	Uncharacterized protein	Nocardia sp. NRRL S-836	MTTLEEVVAALRNAADRAAAALAPLVIAEELADEAAALIKSAGQGSSALETEVDQTAGQFARIKPGVSELLGLLNAAQKGISGIVAALMGDGSPVPAAAPAITPTPSPAISPAAGPEPSWAQQQRPNLPSYITSGIYVDQDGHSDMVQSGSEPDGEHERINAFLIEQDLVTVPDGALATVSMHVEMKLAWRMREGDAHRVEVVINRVVCGGPMGCEELLEDVLPPGRELTVHDPVGSRVFRGRDAE	246
126	A0A1M5PPF7	PPF7	SCP1.201-like deaminase	Streptoalloteichus hindustanus	MTLGPVSAVEEAAAGVRAAAERLPAQEITVASDALRDCHEAVVTATEGSGAEEPAQAAAWLASAAERLTEVAQLVAELRTRLHRFADHLANPSPPARTSTPVPPTRQTRSPVDRQWGQRARARLPVRPNGRGPTLGTYVDQDGIEHSVRSGAEEDGLDQELAYFMWSEGLVRPDMTRPDGSRHVELKVAYRMRVSNTPHAELAINNEIDKELYGCHRLLPRVLAPGQVLVVHDDLGTHVYRGKGGRQR	248
57	A0A1G8WUD7	WUD7	SCP1.201-like deaminase	Lentzea albidocapillata subsp. violacea	MATLGDVIAALRASVERLPFTELADALDAAEEARSLIEQASAGSGQAEFHRVLDWFSQVISGIDQLQCQLSAIHAGVTGAANRLEGSGRTSEVLHPVSPVPSRTQGASLLGKLPKREGGKTSGIWVDESGVEHDIVSGEHDWQQARAVLAELRIGPAHGTLWVAAHVEVKLAAALRGLAAKRVTLAVNNEPCNEGRWSCDRLLSRILKPGQTVTIHWPGGEQTYRGKEAQT	231
16	A0A0H5CQY4	CQY4	Uncharacterized protein	Alloactinosynnema sp. L-07	MSVRNVASELARVLGDLETLPLTQALDAIDQAQMVIANATRGSPQPEARQAVALMGHAKGQVRQVHQAVAMAKKLIHAYIAQLGIDESGPVQSVATSQPVRSASLTTKREPLTRDEAESVRNTLPPQVPKPNPDGKKTHGKWFDGTGRAIPLASGYDDDAAEAWRLLQSAGMPAIREPASTAHVEMKAAVRARKLGERHTEVVINNVPCRGIYGCDQLLPVLLPEGYSITVHGPNYRRTFTGGIKWLS	248
476	A0A852Z1D4	Z1D4	Uncharacterized protein	Actinopolyspora biskrensis	MRDDIRKRLPQITEATPTDELPAAMRATEHVRTFSAVLQEPAMSAVEEMGNTLAGMLGRLPPEQLHQAPAWIEEYALPTLTEVGEGSTSSELAEAYASFERARELIDDVLALSDNTREHLINYLATLGVHGEKPPPSLPHPSTLGRVPIDTARDRSWIDQIRERLPRYEGGQTSGLIYDQDGNEQILVSGRDRELSDRIRLALDTSSVYPPHRGDASPVVDTHVEAKYAQRMKEAGQTYGVVVLNNRMCPDPWGCHAAVRAILPRGSTLAVWEPGESRPIEIRGEEAP	288
484	A4XC97	XC97	Uncharacterized protein	Salinispora tropica (strain ATCC BAA-916 / DSM 44818 / CNB-440)	MSMASVAAGLRTVLDGIARTRAGAAAGVEAAIRARDRLTAVTASSRHPLVDQALQHVTAAIERLQVADRDAALAASALVAYGRTLGISLPVPPPVSAPTRGAAPVPSWIRQTGQDLPTRPDDHGPTHGQAFDSTGRPLSAEPWRSGRNIASTSDLRPIPGLKGFPWTLTDHVESRAAQQMRRPGAPREVSLVVNKEPCTDDPYGCDRILRHIIPAGSRLTIYVRDPDAPAGVRTVGQYEGTGKGIVS	247
163	A0A248YPV2	YPV2	Uncharacterized protein	Plantactinospora sp. KBS50	MDRYAALSPQQGVRSVSVAEVGAALRAILDSISRERGRTAGVVRDLQDSRSRLGVTLRGSGHPLVGRALAGFAAAIERLREADHLAAQSAEAVRAYAHAIGIDIPASSSQSADNVGQTGTSAQRSAGGVPPTQGQGWVEDAVGRLPRRPGGKGPTHGLLFDTSGTPLTGPPLTQSEGYLRSGGAPGARDGLRPDWHPLAQVTREHVEAHAAALLRRPGAPREAVLVVNKPTCVSKGEYVGCDEVLPGMLPRGSRLAIYVSDGAATRLLKVYTGTGEGIAS	280
183	A0A2P8I9N1	I9N1	Nucleic acid/nucleotide deaminase of polymorphic system toxin	Saccharothrix carnea	MVAALRQAVKDLPFTPLADALDLAEDAKALIELAATGSGQDEFLQVVARFDEVVNGIGELQKLLTTIQQTATAAASRLEGAAAPQTVTPQPKQTEPNQPAAAQPDSPKPPDRVRELLSKLPVRDSSNQKTHGYWLDGQGNAHGPLPSGRDELSEAATAELRRLGIAPSRGALMTADHVEVKLAVSLRASPEQEVTVVINNDPCARGPFSCDRLLPRILRPNQVVTVYWPGGVKTYRGRAV	240
41	A0A1C6UWK2	UWK2	SCP1.201-like deaminase	Micromonospora yangpuensis	MSVSEIAAVLQAVIEGVADQRRRLAAVTDDLQRDRDRFHAVTAASGHRLVGETLRQQTEATQRLRHADHLLSVIPQALAEFAAAIGATVQPSSTTGEPQQPTKPRSQPTEPATPTTVGDPAGIPAAVTRLARRLRPWQDGENAKAYAYDSNHQHLTDEPFTSGRIASAAHGLRPVRGGGHPVTVTDHVEGHVAARMRTPNGPREVTLVINKTPCDDRPFGCDRLLPHLIPTGSRLTVYVVEADGPRFHRTYQGTGKAITT	260
177	A0A2N3XU22	XU22	Nucleic acid/nucleotide deaminase of polymorphic system toxin	Saccharopolyspora spinosa	MSAVGDLDQTLAQVIERITAALCLLTTAQDACDEAGEILDFALEGTADPEALEVLAVVEPTSDELIHAYQAAHRVIELITTYRRALDVQQAVDATPPSAAHPSTVGRIPADAAHDGRWVEQIRRRLPEFTGGQTTGVVYDRDGTEFRITSGRDSDISERVRLTLHNSEVFVPIDSRGAPAVFTHVEAKYAQRMRDIGQTYGIVVLNRAICDMERGCGAAVRAILPRGSVLVVWEPGATKPIELHGEARP	249
15	A0A0H5CQH3	CQH3	Uncharacterized protein	Alloactinosynnema sp. L-07	MAGADDVAADLEHGLSLLPSELITVALGHLRDAHALLAPLAATSGQPDIHQAAAGLSDVLGELERLHGMFASVRNTVGALVSHLIGPDVDIAPGAAPTRPAVAQPPPRTADTDAPRIADLMARLPVRSGSGQKTSGYWIDDDGGEHGPVVSGEDEDYEHAKEILRALQIGPPRGELFAASHVETKFAARLRDSERKRVTLVINKRPCDDGRFSCDRLLPRILRPDQEVTVYWPGGSGTYRGRRQ	244
397	A0A7W7SZE6	SZE6	Uncharacterized protein	Saccharothrix violaceirubra	MTSLSDVAHTLRTAADTLPIALLADAADAAEAAATLLAHTTVGTSDPEIIATTDTFAEAYRRCTELLQTAQALHTHINTLADHLAPDTTPSAPRIEKTSQALPRRPRGTEAQGRWVRADGDTVVLRSGKRDEWHDRALDFIRATTGTVKHPVSRLATHVEVKLAMRMRHERLTDETMVIDREVCGRRPEDRDDDYTCDRYLKYFLPRGTRLTVVERTGTRVVYEGEG	227
318	A0A542XM71	XM71	Nucleic acid/nucleotide deaminase of polymorphic system toxin	Salinispora arenicola	MSMASVAAGLRTVLDGIARTRAGAAAGVEAAIRARDRLTAVTASSRHPLVDQALQHVTAAIERLHAADQDAALAASALVAYGRTLGISLPAPPPAPPPASAPTRGAAPVPSWIRQAGQDLPTRPDDHGPTHGQAFDSTGRPLSAEPWRSGRNIASTSDLRPIPGLKGFPWTLTDHVESRAAQQMRRPGAPREVSLVVNKEPCTDDPYGCDRILRHIIPAGSRLTIYVHDPDTAAGVRTVGQYEGTGKGIVS	251
324	A0A562V204	V204	Nucleic acid/nucleotide deaminase of polymorphic system toxin	Stackebrandtia albiflava	MAGIEDFTAAIAIAFDRLNDAIAGMESARSAAGESATSLQAAGAYGAADIMARVAEVIGEAVDTLATGKTNTEEAAAIARAAMETTDGGDTPAGTTPPPDGGPPAPTPTRPHPNAADTRHVAAVRRIGWPKNAQGRTNARALVFDKNGEQVGDVWKATPDGEANDPRHYREPWRSDVRYTIRYHVEGQVAAMMRRTGITEAEVYLNIPPCGTRDDDWSYQCHDNIKKILPKGYTMTVWAVREREAPTWSPQKYTYKGNGEALA	263
332	A0A5M7BQ96	BQ96	Uncharacterized protein	Saccharopolyspora hirsuta	MHRPIAGNAVSALGELDQALAQVIGRITDALERVTSAQDATDEGAEALRSALDGTNALEAHELLGTLGSINDNLIRAYQAGRRVLDTVTAYRQNLEVREAVDSTPPSVAHPSATKSQGIQAAARDPQWARNRLAELPKREHDGPTHGTFIDTDGTRTPLVSGTDQESHTAAVMLINSEHFPDMPSPNGSPAAASHVETKAAQRMRDSGQTFGVVVVNNSVCGGDYGCRSAVQAILPQGACLVVWSPNATSPITLNGKAKP	260
214	A0A384IEX2	IEX2	INTEIN_C_TER domain-containing protein	Streptomyces sp. AC1-42W	MISGLLGVPAAAAGTPEIPVDMRAQILQYWETGGAGLKIAAEQALLGGDTEVQQFLDEAEAIQFDDNRIDAARLAMTGGPGLRKAAKDALAKSPEELEEFLLHGFESPLDDDRKVDIARLVALGEYGVREAGKQALQGTADDRELFLNTGQYEAVEDDNRVETARLATIGGPNVKAAAKVALRGTPVDIQEFLDVGQFVARNRDQEHASIAELIDSAKASGKLAEDATKQAEEASAKAVTASELAEAAAKKAAKETEAAKNDSKKAAVKAQQAADAAHAAADAAQEAIGAANAASSAARRAAIAAAQTASAAAAAGKATNKAFKAAIAAAGDKSKADEATAAAKQARVVAALLVTSAGAADAAGQASAKAAEAAEAATRATAHSRAAANAADEANSYAD…	1349
140	A0A1T3P6I4	P6I4	INTEIN_C_TER domain-containing protein	Embleya scabrispora	MWLNSITRTAWDGTRKIDVPSVDFTGTFKHNRVDIAGDLAPPMNRRRLTGITNETGGQTTVTYNDPECTPTTLPAPDANTKACYPMWWNYADGGEPVLHWFHKYTVAAVTEHDILASVPNRSTRYEYLGGAAWHRDDAELTEDKEASRPKSKDRRTWNQYRGYGQVITRSGAAPDAVTQSATFYLRGMDGDVKKDGTKRAVTLTDSTDTPILDANEHAGFAYETQTFTGDGGTVATTTLNTPFSSPVTATHTRARGLPPLTARRTATEKTRTRSLLADNTTWRQTSKTTTYEPEHGLPETVSDKADGLPEYCVKTTYAHNTAAWIIGKPVEVQSLVGDCDTTATKETVYAWARTQYDNKPQGEIGTIGDATSTDAVIDYKADGTPNRVTTAKTVYDTYG…	1668
320	A0A552QVV8	QVV8	INTEIN_C_TER domain-containing protein	Streptomyces sp. 130	MLSGLLGAPAAVAADAPELPVNIRAQILQYWETGGVGLKAAAEQALLGGNAEMQQFLDEAQAIQFDDNRIDTARLAMTGGPGLRQAAKDALTKSPEELEAFLLYGFEVPLDDDRKVDIARLVTLGDYGVREAGKKALQGTADDRELFLNTGQYEALEDDNRVETARLATIGGPNVKAAAKVALRGTAEDIQEFLDVGQFIARNRDQEHASIAELIDSAKTSGQLAEDATKQAEEASAKAVTASALAKEAAEKAAKETESAKNDSKKAAVKAQQAADAARAAADAAQQAIGAANAASSAARRASIAAAQTAAAAAAAGEATNKAYKAAIAAAGDQAKASEAATAAKQARDVAAALESSAAAADLAGEASANAAIAAKAAKSATANSRAAADAADDANAYA…	1343
488	B5H328	H328	HintN domain-containing protein	Streptomyces clavuligerus	HPKQIRAFHTTGRHQAANVEYRVEIGRIHHSGGPSVKAAAEKALTDGSPGALTGFLNSGQYQARHVDERVIAGALFNDGGPEMKAAAKIALAGPADQLHTFIEIGRHMADRKDQLADTHIAQVQQLIHEADAVAAKARHHRWTAAEAAARANKAAADALTAAEQATAAAGQAAGYAGQARLSAEQAAQSADRAAASARTARTAADRAGHDAAAAEQSAAQAEFSATYARDSADIANRASSEAFVSALLADLSAEEARTHARQAWDGAMKKREAELAEARRKAEEQRKKAAEEARNKNKRYCNVNPYRDFPPGCLLASLSDPDKWTVEFPATDPSVLKLAGEMFGVNDALECFTNPSITGCAIASFGLLPVIGKLKHLKHLKHAGKPASGNVEDIASGTR…	695
393	A0A7W7SML3	SML3	Uncharacterized protein	Micromonospora polyrhachis	MGPLAEVAATVRAKVTDLNLVVTALYTARRKLDQARWRLAAAGEGAVGPGLSEAVAAISQASGRADESAALIMRAAEALADYSTTNMGFPLSSMGRAVAARSTGSPSASTVPDWVHGIAGELRKLLPRGSKTAAVLATVDGRTRSGPIWSGAQGPAAGAPGLRRDDRTNQWHRLKSAIEHVEGHAAAVMRRPNGPKDAVLVVSMPPCPGPYGCATILPALLPADSRLSVYVVGADGQPRFWKTYIGTGEGTAE	253
110	A0A1I6F630	F630	SCP1.201-like deaminase	Lentzea waywayandensis	MASLEEIGQRLREVLFKAEQLINALRQAESLAKDACELLGPAGRGSRHEDDYSAVLRQWNDAHVGIGDLVTQAQQVSERIADHLRSLLGAGAETVPPDLSWSTQQRATLPVYDGKTTGKYVDPDGYTESVRSGYEPDGEHDEIAEFLFARGYPPGPAGARVTLGVHVEAKVAWRMRAGGVDRVELVINNPMCRGPYSCTKLLQEILLPGQTLVIHDPRATRVHRGKEAR	229
131	A0A1Q9LQ04	LQ04	Uncharacterized protein	Actinokineospora bangkokensis	MSVEQVAGAIRAALQRLPDGAVAQAEQDVDEARQSVTAAVAGSTQAEAHQSVTLFAGAQQALAGVAGVFAQVRALMEGYLARLSGTPAAGSPVAPASWPAALRPAGPDAAQTPPPPPHIQEILDRLPPPVPKPNPQGRKTHGRVVGDPADEVVISGSDSDSAEIWRLLQERGVTVKFKPMTINHVEMKVALRMIREGTRKITLVINNRSCPGELSCEALLPVLLPEGYCIEVYGPGYHDEFPGGRRWPS	249
301	A0A4S8PED0	PED0	Uncharacterized protein	Glycomyces paridis	MRKGPALARVDDISAALGVSRSEAEGLAGQLAVSKQQTEDLQAGIAALGAEASANRASAAARSIEGLMAEAARLAERISEVQAQVVAIGQSGLLSTGTGTPAQSAAPTGRARRLADFNPRRSHPEAVQEIRRVGYPRNAEGRTSARALVYTADGEQLNREPLKPHRKGEAPERPELHEPWASSEDMKTTWHVEGDAAAMIRKDRLQDAAFYLNVPLCGSRQGESELPDPEGCAENFRHVIPRDTVAYVHVVREGRVPYRQKITGTGEGIKE	271
400	A0A7W7T8Y7	T8Y7	Uncharacterized protein	Saccharothrix violaceirubra	MLGVVWRQVGAALDRAALVCVELGVVTGALGEANDLLGSLRVEGFARAVVAAWHLQERYLVAERSLESYFGRLGMSRPPRTVEFPGRPAVVGVDPRIYFRPVVIEVPRIAAGVPDLRGAGWAERVRWELPAWDLGDKTEGKIYDESAKCWKLLSGVDRAESLTGEARYRVLKAIRDGLAPGDPKYAKGLGIAATHVETKAAVWARRTGRALVDVVTNRNYVCGQAYRPGISSVTAGCAQAVRLILVKGQTMRVWCDGREVPLIIEGEG	268
52	A0A1G6YBD0	YBD0	SCP1.201-like deaminase	Glycomyces harbinensis	MASIGDVAAVLRAAIATAEEATRTAKGANDQLGGAQTSLHADLEGSANPLTQDGLGQLSAAREGIAEALALITSGNATMGQYVASIAGGAPSASGAGGGSTPPPPPPRSSGGPSPLPNFDARRPDPRCMAKIKEAGWPTNREGKTAARGYLYTGDGRQLNSKPLKAYPPGKAPVRTDLKEPWSSDEAMTTTWHVEGDVAAKVRSDQLDGAAFYLNVPLCGAGPGTQAADPKRCTENFQHIIPRDTTVYVHVVPPQGLPYRQKIIGTGEGIKADG	274
509	E4N7F6	N7F6	Uncharacterized protein	Kitasatospora setae (strain ATCC 33774 / DSM 43861 / JCM 3304 / KCC A-0304 / NBRC 14216 / KM-6054)	MAAVPSAEALAAKRARDTIWTPPNTPLGSQTKSVDGENLVPGRLPGPLEPEPADWTPGGPASVPAPGSADVTLGFDSAEAAAARKATGGAAPASDGAALRAGSLPVVIGAAKDAKSGAHRIRVELVDQAKSRAAHLDSPLIALTDTEPDTPPSGRTTKVSLDLKGIGAQTWADRARLVALPACALETPDRPECQQQTPVQSSVDLRSGLLTAEVILPAATEGTAPPTKSSLGSGTASGVVQAGLTTAAPAKAAPTVLAATAGASGSGGSFSATSLSPSAAWGAGSNVGNFTYSYPIQTPPSLGGTAPSVGLGYDSSAVDGKTSAQNSQSSWLGEGWGYEAGFIERGYKSCNTAGIANSSDMCWGGQNATLSLAGHSGTLVRDDTTGVWHLQSDDGTKIE…	2427
280	A0A4R4Y5X9	Y5X9	Uncharacterized protein	Saccharopolyspora sp. 7K502	MSAVSDLDQLLGQIIAKLTEALETFTAAQNALDESEQALSVLHGTNAPEALEVLTTAQTISDQLFEQWDLVKGVRTIVETYRHNLAVEEAASTPPSTPHPSTTPRLAADPATNSRWARTAQWRLPKWTMGNPTKGLFLDPDGHEVEITSGRDEQRDDVAARAELVLLNSTRFPKHPLSSHASPEVAKHVEVKAAQRMREQGIPYGVIAINNAVCEEEYGCRTAVPAILPRGFALAVWEPGAEHPIVFRGEA	251
65	A0A1G9W8A3	W8A3	SCP1.201-like deaminase	Lentzea albidocapillata subsp. violacea	MVSLGEVGQRLREVLLKAEQLINALRQAESLAKDACELLGPAGRGSRHEDDYSAVLRHWNDAHVGVGDLVTQAQQVSERLADHLRSLLGAGAGAGAEPVPPDLSWSAQQRATLPAYDGKTTGKYVDPDGYTDSVRSGYEPDGEHDEIAEFLFARGYPPGPAGARVTLGVHVEAKVAWRMRAGGVDRVELVINNPMCRGPYSCTKLLQEILLPGQTLVIHDPRATRVHRGKEAR	233
119	A0A1L7F6H3	F6H3	Putative deaminase	Actinoalloteichus sp. GBA129-24	MKSVEEVVAALRAALEDVSPGELAACRELVLGELLPPLIEASAGSSSPELHAAVALLQEVGEDLARAWARLESAGHHTESYAQAVLGPAVSSGPASDFPGDDDRGAPASQPPDQTTIPSRPAAAKKCPQDFTEQDSADWARRQRENLPQRGKKQKATGRYVDPSGDVHEIESGQDGDFDSINEHFRGHGPIGQSHLPNALARHIEVKVAYRMARDGVDHVEIVINLEVCDQKLYNCRRTVPWILYSGQVLIVHDPAGRHVFKGKRRR	267
67	A0A1G9YCW6	YCW6	SCP1.201-like deaminase	Allokutzneria albata	MPSYFAEVATRLLQSRDQLAPDELRGLAEQIRDEIWEPLGHVAEGSSSDALQEALGLLSSIMTALDETAAKLDLAAEKVIDYLADTYTVAADRGLATTVPDWTSAPESRSVPHPSTLPPEAMPASHDLNWAQGQQTKLEDRPNNKGPTTGLVFFGNDTTTERVITSGAPPSPTPGTPDSVEDRADRELIAAATLILANSIRLRLRIPGAVPAVRDHVEVKVATVMRQRGITYASVVINNRKVCEDEFGCINAVPAILPHGYTLVVWPRGATKPVILKGKAQP	282
530	W7SSH7	SSH7	Uncharacterized protein	Kutzneria sp. 744	MASIGDVVARFRAVLTSCGRGTARLRDARQELRSSLDTLTQVMAGAGDDESIRLLVHALAAVDAARDAVLAAADGVQREVSRLDPHASTSNATTSGADTAPAGWAQTPVPPASHHSRPSTELIQQLRDELPPPVVRGSGQKTHGRWVTPDGTAQPLISGRDELTEQVNDVLRRMGCPTLPVVASADVELKLATLMREQGRTNPDMRHLTVVINHRPCRGRLGCEGLLPAVLPEGYTLTVHAPNYQKRFTGGAKPWWR	257
255	A0A495JIH8	JIH8	Nucleic acid/nucleotide deaminase of polymorphic system toxin	Micromonospora pisi	MSLVAEVVARLNAVRVDLHQQRQSALSLAVQLDETTRRLTAMIGTSTNPYAQMALARLAAGARRLREGAQLAGGAEAAVAAYVDLITGTTVAAAGGEATASVGPAVAQTRPQKSAVDEIRPHVGRDVAAGRLYDTEGRPLTPLAGPGDTGAGTGLAAPLPSLRFITHIESNATAHMRRHRIRHAVLYTNMRPCLGEDGCTQNIKATLPAGYRLTVYQVRPNGGVRVWLFDGTGEGIADDRS	241
11	A0A0H3D002	D002	Uncharacterized protein	Amycolatopsis mediterranei (strain U-32)	MAGVEDLAAAVRTALGKLSPASLEQAAGCLDEAVQALTQTGSQQPEMQQAISGLMSVAEGVTSVQQLVARASGLLTTYLDRLGTEQPADGSTSSSAPASDEAADTPQPDSNPLPARDGQRLDREQAEAIRAQLPPTVKPGTGQKTHGCWVDEQGQPQSVTSGQDNSAAAVWARLQALGIPLSGPPTATADVEQKVAIQMIQQGRQHVDVVINNEPCRGRFSCDTLVPIILPEGSSLTVHGTNGFRKTYTGGAKPPWSR	258
511	G0G1V9	G1V9	Uncharacterized protein	Amycolatopsis mediterranei (strain S699)	MAGVEDLAAAVRTALGKLSPASLEQAAGCLDEAVQALTQTGSQQPEMQQAISGLMSVAEGVTSVQQLVARASGLLTTYLDRLGTEQPADGSTSSSAPASDEAADTPQPDSNPLPARDGQRLDREQAEAIRAQLPPTVKPGTGQKTHGCWVDEQGQPQSVTSGQDNSAAAVWARLQALGIPLSGPPTATADVEQKVAIQMIQQGRQHVDVVINNEPCRGRFSCDTLVPIILPEGSSLTVHGTNGFRKTYTGGAKPPWSR	258
199	A0A347PWZ2	PWZ2	Uncharacterized protein	Actinosynnema pretiosum subsp. pretiosum	MASIGEVADRLALVVELVGRCRDALAAARVLVREARAGLAEALEGAAGVEGDAARALDAFAGVADGVRDELGPLLDGIAARLEAVRAALLGEGGGAGDDEPPAVPWDRVERLRRELPPPVVPNTGQKTHGRWIGPDGQARPIVSGRDDKSVLVNPLLRGKGAPGPTRRDSDVEMKLAAHMAARGIRHATVVINNTPCRGPLRCDTLVPILLPEGSTLTVHGINENGTRTRIRYTGGARPWWS	242
497	C6WEA2	WEA2	Uncharacterized protein	Actinosynnema mirum (strain ATCC 29888 / DSM 43827 / JCM 3225 / NBRC 14064 / NCIMB 13271 / NRRL B-12336 / IMRU 3971 / 101)	MASIGEVADRLALVVELVGRCRDALAAARVLVREARAGLAEALEGAAGLEGDAARALDAFAGVADGVRDELGPLLDGIAARLEAVRAALLGEGGGAGDDEPPAVPWDRVERLRRELPPPVVPNTGQKTHGRWIGPDGQARPIVSGRDDKSVLVNPLLRGKGAPGPTRRDSDVEMKLAAHMAARGIRHATVVINNTPCRGPLRCDTLVPILLPEGSTLTVHGINENGTRTRIRYTGGARPWWS	242
306	A0A4V6MGP0	MGP0	Nucleic acid/nucleotide deaminase of polymorphic system toxin	Actinopolyspora sp. DSM 45956	MSLLQDLAARLAAAHAALPAEHLHRARRVLAEAAERVATLSRTSQDHSLTHAYTGLAEAGREAEAAAECLTRAAEHLAAYLADPAGIPSPETRNPPPSAVPTIEARPIPAPYYRRHADSLPERPTRRSPTTGILTTTTGETIEQVESGRQGAGAGGPGLNGDWQTLASVNDHAEGHAAAVLRALYRDTGSTEATLYVNNRPCPGEFGCDATLPGQLPAGTRLTVYWPTGYQVYTGTAEGMDP	242
282	A0A4R4YVZ5	YVZ5	Uncharacterized protein	Saccharopolyspora sp. 7K502	STPDAPRPRADAGGSRPGGAPPRGGPDTPGGSRSPGAPGGRSGGPSSSEVPSPRTPGGSTPNTPGRGPDTNGPSTTKTPDGASPGSPKPDGSSPGSPKKPDGTSPDTTKKPDSGSPDSTKKPDGTPPDSTKKPDGDSPESTKKPDADGAPDKSKDGPDSQSDPNSPDAGDKPNDPDADNPEKGTPEYDQKIDDGVNNSHRTDAGMSGHTDPNMQDLANKVPNDGKHFTVDAHMGPDGRIQIGGRSYSPDELADVLRRSGWDGKSPIRLLSCDSGDFASDLAKKLDVDVTAPSGKAWSDGNGNVFASSTAPDGGPTWPPDGGWDTHHPDGSNSPASDDAFHPSRDGADPGERPEDAEARGDDNEQINPDSPHYQNWKHFQSEVPPGAPGFQTVGRVYDSP…	517
294	A0A4R7PP16	PP16	SCP1.201-like deaminase	Glycomyces sp. MMG10089	MTSVDEFSAAIGNAASSAESAITAIGAAKSNGEELAGAIDSIDAEAAAARVRAVGGRLESEAGVLALRLKDLLDELQQQAQSAGEALKRSAGGSSLVGTGTGTGTGTGTGTGTAGAAAARNRPPPSFDPAPALASLPEFERKRGSTPRTHGVVRFADGTRMTFVSGEDETTPRIREHMWQHTGPVRSPKGFWSESHAELKAALAMSDHNVNRAEMVINNPNGPCEGPIGCNGLIARYLQPGAVLTVHWPGADGTMQSKRYTGTKQ	265
462	A0A841FTQ1	FTQ1	Uncharacterized protein	Phytomonospora endophytica	MTVTSGSDEPRHMVGAIGQACEAIDRALRELDGAARDVNAYAVQVGGSGDFAPGGTAGILPGQAIAPALRPGAPTGRAAPAEWIERLPVWEKRRHARMRTRGLRIVDGFAVSDLCSGGDEYTDKVDHHWKSVRRPGEPPVLTVSKDIELKYAMRMRDSGLTDEIIVINKPDGPCAEEYGCDSLLSRFLPPGSSLTVCWPNGESRTYKATEAV	212
176	A0A2N3XRI5	XRI5	Nucleic acid/nucleotide deaminase of polymorphic system toxin	Saccharopolyspora spinosa	MSRLEDLAARLTAILAALPTTQLTHAHEKLTAAANRLTSIGTGSQNELLHRSQQRLADAAHHADQAAANLRTTAEHLTSYLADPVGISAPDTTSWKPPSYRPTMNAPARPAPLHRRHLAALPERSNRRSPTTGILTTADGTKLDIVRSGRHGPGTGGPGLIGRWQHMASANDHAEGHAAALLREHAFTEATLYVNNRPCPGELGCDATLPAQLPAGARLTVYWPGGYQVYEGTGEGLQR	239
28	A0A0N0A3E9	A3E9	Uncharacterized protein	Nocardia sp. NRRL S-836	MNRVLDKAAQAGGALQQAAELAEEAQEHLLTAVEGSAQGDVETTNAQFAAVVSGAKQLHAFLGAGISGVEAILHGLELGRAASALPVQTEPAALPQAEPASAAPQRGSREHIEQLRRAQPPPVQPRSGQKTHGSWFTNSDEPVRELTSGEDEWYEAAKQHLKDMGLPGTPVTVVDVEVKLAVHMARNGIQHATVTLNNTPCKGRFGCGALVPVVLPEGSTLTVHGITSDGRIMRKTYSGGAPASWT	246
54	A0A1G6YYA2	YYA2	SCP1.201-like deaminase	Actinokineospora iranica	MSHPRRSLTLVASIEELTARLAGELARLTALKAAVMAAVLPPLDEVRQAVDALLHGTATHETIATPLAHAHQGMGELYQALTVAQESISAAIAHQGVTTPATRPPQPTRTSTPAPPPAVSAERIDQLRRELPPDVIPEERRPRGTPRPKTHGRWIDPDGNTHTEVSGKDEKYEQAVAYFDSTPDQRVPLRAYDVEMKLAVHMRVNNIQPRPLQ	213
456	A0A841CS32	CS32	Uncharacterized protein	Saccharothrix tamanrassetensis	MASLDEVAKQVSGACDKASECKDALAAARDLVEDAHAALATALTDSVSDEAAVAQVLAAFTRVTVGIAELWSVLNGAMNRAQAIVDALTGGASPSSPRDAPPLGSSAARAVRSPDSSERIEALRREFPPSVVPRSGDKTHGRWIGPDGSARPIVSGKDEIYGEAIQVFKEMGSRHVPQRASDVEMKLAAHEETWNTRSCADRQPRAVSRSAGM	213
120	A0A1M4EAI9	EAI9	Putative secreted protein	Nonomuraea gerenzanensis	MNDIYITLTGNVALPIPCCVSQAGRYAGEASAEAKAAFAAAARAGASAERAKRATAETVRQADIAKDAAGKARDAATRAVSYAEQAASAAASAAQHAGNAVNAAELATQHADNAYRAAEDALRAAETAQVVYKAARTADAERLRHELELELSFARHISQKAAQARLGDARGFGVPIRRYHTPQIDALIAEVADPRTEAAVAARKAREVARYFATVPGTWTSSAAMKALGEDDDVRAVEFVRSGLAAAQEQDDRTTLTGLMVTGTPAMRAAAQRALDGAWAGVVAFLDDPDYPERAAEQRERVGRILAEARDAGHAQTEEAANLALRSGDPAALEEFLEVKHNTAYTMDVRAKVGAIAGDGSHGTEVRNGAQVALAGTTAMQAEFLEVGRHRAAERDYAT…	959
150	A0A1W2FFG4	FFG4	SCP1.201-like deaminase	Lentzea albidocapillata	MATFGEISTQLERACELATKARDFVESARESASDAITLFANAMDGSVDPEAETTHEQWQHASNEMQALGELLGAAIASVRRYQCTLSPASDRSAQAATAPTDPRGHTGTSSIPSAVSAERANELRRELPPPVNPMTDPGRKTHGRWVGPDGQAHAIVSGKDDDSLAAGALLQRLGMPVRRITKSSDVEMKLAARMVRDGISHVTVFINNVPCRGQLSCDTLVPIMLPEGATLTVHGVNRDGTLFRKRYTGGARPWWR	257
250	A0A428YGI3	YGI3	Uncharacterized protein	Amycolatopsis sp. WAC 01376	MSEFEAVAAALGAAVTSLEQAGQAMRQAAGGFEESALQLGEAVYGTTDQEMGALPGRYDELKQTAEQAISHFEAVKAKISAYRDSIGASAAPENTEVTGARREDRPRGRHGVHTTTTPTKPDPISQDRVDELKRDLPPRVDRGEGQKTHGQWVTDSGEGDAGHIVSGRDDMEAAAVQFFKDQGARRMPSTTADVEVKLAVHMQNKGITSATVAVNNEVCKGPFGCETLVPKILPQGSALTVYGTTPDGTPIGTTYLGQRKKP	262
395	A0A7W7SYB1	SYB1	Uncharacterized protein	Saccharothrix violaceirubra	MASLSDVAHTLRTAADTLPVALLAHTTTGTSDPEVIATTDTFAEAYRRCTELLQTAQALHTHINTLADHLAPLPSKPPGRDVDRIRQEIPAGVRGARAQGRWLGPGTDSTVLRSGSADEWHRPAFEFLAAAFGRRAPELELAKHMEIKLAVRMRTEGRRRETLVIDRMVCGREPHNRRFQATCDKILKYVLPPGATLTVIEHDGTPVTYRGVQ	213
510	F2Z8U3	Z8U3	YD repeat protein	Streptomyces rochei	MPGHPRSPFVSSLTACAWHDTAWRRVGRTALKTFGIPRQTPGRRSRRDRSRWTRRIAATTGLALLPGLLTPVALAAGTGPLGRPYLKPPQATKVSPFTAKVNKTAAATVRKAADADRTAAARARHDQQRPVTWPKAGKALLTVPHTGAAKATPGSLPVTVTAPGTGRTAKSVTIEVLDQKTAATLGVKGVVLKLTGPQTGGKVRLGIGYAAFAAAYGGDWAGRLQLTRLTDCTAKEPEAAKCHKRVALDSVNHRSKDSISAPVTLASGRQSTLLAVTAGTKSGAGDYKATPLSASSTWEAGGSSGSFTWSYPLRVPPAAAGPQPDLTISYDSGSIDGQTANTNNQGSQIGTGFDLTSSYVERKYGSCDDDGQDGKYDLCWKYDNASLVLNGRATELVKD…	2181
319	A0A543ASP2	ASP2	Nucleic acid/nucleotide deaminase of polymorphic system toxin	Stackebrandtia endophytica	MFATELVASVRLSLRSDDMGMRENVESAIRTARDAAAAGREALIRVAQAVTETAAEENARGHEGIARWYAEAGDRLSQAASKIDSSTALCEAAAAEVARTDDGASLRGSGGLPRQPATPATEQGRPRAIPGFTHRRPAKEAIDAIKREGWPKTAEGRTSARGHLYNPDGNRLDTGTLRPHRKGAALPCTDLREPWRSDPNYTTTWHAERDAAKIMRDNNLREAVLYLNIPPCGRYTEDPKRCDLNLEKILPKGATLWVWTISETGSRGQRRYRGTGEAIT	280
86	A0A1H6F0Y6	F0Y6	Uncharacterized protein	Nonomuraea solani	MKVLRDRALWRTASVIGVVLSLVAVGSPMGETRAAAAPSGTPVCERQVVLDAWVTGGVNVRPAAEKALLGDRAAVCAFLDALPRLVAQDDREQVGRVKAHGGPEVAAAANAALVSDNAGAVTAFLDGGWERAREIDLRASVNEMKAAGGPEVKAAANLVLRNGSREELGRFIESGWRVPYRMDLRAVVNRAMAEGGPEVKATANRALQDGSLEMQERFVQIDWGVAQARDNENQTLSDLRASAAEATRLAALETVAAIAQADRAEAESLAAKNDALEAERLAAAAGRESAEAKRQALRAAEAADRAASASRVAVQAARAAAGAARAAAGAAGRAATAAARAHTMSDEAWAAAAAAELDADAAAAAEEHNRIMLKVGPKISAWITPIDQINAVTQEAYVA…	1356
455	A0A841CRW1	CRW1	Uncharacterized protein	Saccharothrix tamanrassetensis	MDHAQDALTALTGDAKPPPVLNAPRPAQPPHRPFEQQPPAPHTDRRAEPNEPPVIPPEQIEQLRRGLPPPIAPGERGRKTHGRWITPHGNAEPIVSGKDDDSDAADTMLKNMGMRAASAKTADVEIKLAAHMVREGIQHATVVITTCVRRSFRLRHSRAYPAATRVYAHRARRERRR	177
263	A0A4Q7WUK6	WUK6	Nucleic acid/nucleotide deaminase of polymorphic system toxin	Kribbella soli	MPSELQRVADRLLACLNEAPRAVGYLHDRASKCREAAAWIGSTSSNPSARMAAMQLDEAARRCEEAARYLSQAEARAKQWVEQMVSGIRTAEPSGGLRGERALGPGGSTPPADRRRDDHDDEPEANKPDKPVQAGDETSSEKDEPPSRGTFEDRPQDGSAGDEAEDQPEPSPFIEQIFRRLPERPGDVGPTSGILTRPDGGGLIHVRSGTRGPGGTAPGLGGRTASLDAAREHAEGHAAALMRRSGMPREMTLYANKRPCGGRYGCDNTLPWQLPPGAKLTVYWPGDYKVYIGDGRGLA	299
421	A0A7W9MYH6	MYH6	Uncharacterized protein	Kribbella italica	MPSELQRVAQGLVDSLNEIPRVIAALDARVRICRDHAAIVMQLSGGSATMVAQQLDAAARACEAAANYLSQAPPKAHGWAQQMVDGIRTTGPTGDGTARRADAPGSSTPPTDRRPDDDQPEPEGGKSGKTAGAGDKLRREDERSPRQGVRSGREVVDKLPRRVVVQGQRVKTRGRWIDGDGGEHDLISGQHEEEYGEAQRHAERLGRVRRGAKLSTAADVELKFAMKMRREGITRATIYLNNRPCVKDMSCTTLLPEFLPPGSELTIYGPDDYEKTFRGVPETP	284
298	A0A4R8DLH9	DLH9	Nucleic acid/nucleotide deaminase of polymorphic system toxin	Kribbella sp. VKM Ac-2566	MPSELQRVAEHLLACLNEAPRAVGYLQDRARKCREAAAWIGSTSSNPSARMAAMRLDDAARRCEEAAHYLSEAEARASQWVEQMVSGIRTAEPSGGSRDERSQGPGGSTHPMARRRADHDNEPDGNKPDKPARAGYETSSEEDEPPSRGTADDRPQDTGDSDEIGDQPAPAPFIEQIFRRLPERPGDVGPTSGILSRPDGGGLIHVRSGTRGPGGAAPGLGGRTASLDAAREHAEGHAAALLRRAGMPREMTLYVNKRPCGGRYGCDNTLPWQLPPGAKLTVYWPGGYKVYIGDGRGLA	299
458	A0A841DW66	DW66	Uncharacterized protein	Kribbella solani	MPSELQRVAAELLASIQQIPAMSGYLLRMAARCRDHAGYLAGFGSSHAAARTAALQLEAAARACEKAADEAGRVPDIALGWVQQMVSGERPAAPGGGGSGGGNRPDPSRQHRSDVDPSEPSEDIVAAVMRRLPQRGQHGPTTGLYIDENGTAAEFISGRGELQKKALDLCKEKRWPVYDRITHTEIKFAMHMRDRGIKYARLYLNNIPCSAKLFNCVTLLPPIPATWSQASNLWSWWVQEDL	242
236	A0A3N9WNL2	WNL2	Uncharacterized protein	Micromonospora inaquosa	MNLARRSEPHDKTEAFLLADAAITRDPDFSAEPDGRLRNRQIRAGRLPAAGVGLKPPLAQAIVMDHAEAQAAAVLRRPGSPPEATRVLNHTPCDDPIRSLVCEKILATILPQGTRLTVFLTDGDRTWLHKLYVGTGEGIRR	141
195	A0A317D280	D280	Uncharacterized protein	Micromonospora sp. 5R2A7	MHQAAMSLARRREPQDKTEALLLANGTILRDPDFSAEPDGRLRSRQIRVGRLPAAGVGLKPPLAQAIVMDHAEAQAAAVLRRPGSPSEATLVLNHTPCNDPVRPLVCEKILSAILPQGTRLTVFLTDGDRTWLHKLYVGTGEGIRR	146
300	A0A4S8P6V6	P6V6	Uncharacterized protein	Glycomyces paridis	MSSVDEFSAAVGSAAASAESVITAIGAAKSNGDELASAIDSLDADAAAARVRAVGGRLESEAAAMALRLKDLLDELRQQAQGVGEALTRVSGGGSLLAARNTPPPFDARPVLASLPVFERKRGSTPRTHGEMRYPDGTRTRFASGEDATTPRIREHMWEHTGPVRSPQGFWSESHAELKAALAMSDHRVKRADIVINNPGGPCEGRIGCDGLLARYLQPGSVLTVHWPGGDGSTRSKRYTGTRR	244
49	A0A1G6T1M4	T1M4	SCP1.201-like deaminase	Actinokineospora iranica	MTIADDARRLVTLAGQVGRIQAQLVAISDALNAVDNDTARILGTGHRAAGVNHAIGEAEARLRDLHAVLDLLSRHITDTAMRHLHGTSPPTPSAAAAPRPPASSGPSAEVERLRAGLPPDIIRSDNRPRGTPQPKTHGRWIDPDGNTHAEVSGWDDKYRAAVNWFAAQPGTKVPSTVADVEIKLAVHMRQNAIRYATRAINHVPCKGDFGCDTLVPHILPEGYILVVHGAGGFRKTYHGRAK	242
459	A0A841F9B5	F9B5	Uncharacterized protein	Phytomonospora endophytica	MGAFEDFLDGARRALELLTEAQGLLRSARERNGEARVRLTEAAAGSGNDRVAASLTRLESVGEALNRAEVASVGGGDTFREYLVQIGAESALSATASSTAAEPPAAVKRSPLQLQDFRAGRFHRDAVKAIEREGYPRNKSGKTSARAHLYDADGREVQPTTYKAYVKGEQPDRPELTHPFNDADRTTTAWHAEADIAQAIRDGGMPEATIYLNVPLCGKSSKDNPNVPDPRRCSENLRHIIPRDVVVYVHVVPERGTESRRRIVGTGEGIKGD	273
418	A0A7W9KQW8	KQW8	Uncharacterized protein	Kutzneria kofuensis	MGEVLSALGSVAGLVDGAVRGVADAQQEFGGAYSVLADVLAGHSAPEAGQALAGMAMAAERADDVACLLGSIAGRLTDFVERIRSADGTSVPSGARAARSPVAGRTHPTNIPPPPVDQRDWEWAAQVGAQLTEWKEGHSTEALVFDAAGQDWQVNSGVDTELTAAARVVAETMIANGDVGTAGDAATNQAERTAVRRAATHAETKAAVWAAANGKQFVDVVTNRDFVCGDDYAPGVARKPPGCAQAVAAILPIGYSMRVWRRGVAEPFVIMGAARRADDGGH	282
144	A0A1V2QCM9	QCM9	Uncharacterized protein	Actinosynnema sp. ALI-1.44	MSIGGLRNDVREIKDKIVAGRATLAEVTAHVDEARSIAQGAMQGASAPEAGQVIEQHTAALDIVAMVSNHLDRVVQILEDYVKRLGPGAAAAEATRRAPPEPAAAPSSPGTDFGPVPAEKIKQLREELPPPVTSGVGSKTHGRLVVGDKVRNLVSGKDSMSDKVISILASMGSPGKPQRASDVEMKTAAWQRTTGTKHATVVINHVPCKGRMGCDTLVPVILPTGYSLTVHGQYTDGRTFYKKYTGGAEPWWR	253
460	A0A841FQV5	FQV5	Uncharacterized protein	Phytomonospora endophytica	MPDTPGDIAAALRAALADLPVESLRQARSTAEDSGSAVHGVTAGTNHPGPARMSAAFGEICEAIDRALAEFDHAARAIEEYNAILTGSGGAATDTGGGQANGSPTPSLADITTRSEPLAAIRRAGEALPVRAAGDKTHGSLLTVGGKTITDDTFTTKNGQLRSDELPSSRDGLDPRWHPTSPMFNHAEGHAAAMLRKPGAPKEAILVINNEPCVGRGRMRGKGCDDMLEGAMPAGTKLAVYLNTDGQQTTLYKVYTGTGEGIKA	264
273	A0A4R3IH40	IH40	RHS repeat-associated protein	Streptomyces sp. BK335	MSGRRARHNSGPARIWSRRRIRRLLTAWAAIVAWSLCLSLALGSTASALPLATTAAAKPKADLGRSVTGLKPIPHKHVHISTATRHTVVPTRTAWPAAHAGSLKLTAPARPGTSGAKAAAAGTPVWAQAIAPRKGTYTGPDTLGIQVRPRSLSQRLGVSGPVWSLTPGPSAAAASGTGRVKVGLDYSSFSQAIGGNYASRLHLVELPACALTTPQLAKCRKQTPLSSRNNPQQAAVSAEVSLAGTAAVNSAAATGVRRTATASADAAVYTGSMSASAQTASTSGAATVIAATDSTGQEGGAGGNYASTLSSAGSWGQSGSSGDFTYTYKVQTPTASTSLVPDASLSYDSGIVDGQTANTQAQASWVGDGWSTQDSFVEQEFTPCDDSPEGSAGSVTTPD…	2239
153	A0A222VRP8	VRP8	Nucleic acid/nucleotide deaminase of polymorphic system toxin	Prauserella marina	MSVGDLPNSIGSAVDRIRLARAAINDASSATTEAAVHLAEVTASSHDPDVHAATGALHQATSELGERANLLDIIESNLTTYCERLRGSGGDTGFPGPAPHAQGHAKSEASRPQPAPSRVERVRGELPTRVASGRGQKTHGRWWSTDVEAVPITSGVDARSKRVNDILLQQGCRYVPVTTSADVELKVAAQMRDEGIMHASLVINNRPCRGPLGCDSLLPMVLPRGAVLTVYGEDGFERRYEGGAG	245
167	A0A290ZBL8	ZBL8	Uncharacterized protein	Actinosynnema pretiosum	MGSIGDVAARVAVVVGEVERCAAALVRARESAEEAFSLLAVALEGAVGLEWESALALSAIADVVDGIADELLPALAGVAARLEAVRARLVGEGGAAGVVPEVGDGPPAVPAEEVERLRRELPPPVVPGAGQKTHGRWIGPDGRVRAIVSGRDEDAGLVLSQLAAKGMPDEPTRNSDVEQKLAAHMVANGIRHATVVINHRPCRGFDDSCDTLVPIILPEGCTLTVHGQSDKGMRVRVRYTGGAQPWWS	248
494	C6W948	W948	Uncharacterized protein	Actinosynnema mirum (strain ATCC 29888 / DSM 43827 / JCM 3225 / NBRC 14064 / NCIMB 13271 / NRRL B-12336 / IMRU 3971 / 101)	MGSIGDVAERVAVVVGEVERCAAELVRARELAEEAFSLLAIALEGAVGLEWESALALSAIADVVDGIADELLPALAGVVARLEAVRARLIGEGGGPGAVPEGGDGPPAVPAEEVERLRGELPPPVVPGTGQKTHGRWIGPDGRVRAIVSGRDEDAALVHAQLAAKGIPDEPTRNSDVEQKLAAHMVANGIRHVTLVINHRPCRGFDDSCDTLVPIILPEGCTLTVHGQTDKGMRVRVRYTGGARPWWS	248
63	A0A1G9SAW4	SAW4	SCP1.201-like deaminase	Allokutzneria albata	MPQKRDEVHTQLERAKDTLTEVRKLLRELPERVETWIAGLGGTTGAHSPPVTTVDPATRPGLPPGVAAAVADLPPPVPKRQSGQTQKITHGRILDVDGAIVGRLVSGTDADSAAADRLIADAGFRQQLGIGLHVALKALAQMHASGQRHLTLVVNNRPCPGPFGCDKILPRLLRPDETVTIYGPEGFHNTYRRTAP	196
361	A0A6L5GAR3	GAR3	Uncharacterized protein	Glycomyces albidus	MSSVDEFSAAVGNAASTAESVIAAINAAKANGDELVGAIENAGAEGSAARARAIGARLESEAAAIALQLKDVLDEIREQAHGLREALTGALRGSGVHRPVSGAANLPPPRFDARRVHGSMPGFERRRGHQPRTHAVLHSGDGTRLEFTSGDDESTPRIREHMWQHTGPVRPPNGFWSESHAELKAALAMSDKDIKRADLVINNPGGPCEGRLGCDGLLAKYLQPGSSLTVHWRNANGSMSSKTYTGTLR	249
436	A0A839XPR3	XPR3	Uncharacterized protein	Prauserella sediminis	MTVLREVIERLRGALEYLPTGAVKETRARVVDGVTPGFVELTKGTANHDLVTAQAALQTLSGSLGRVDELLASAHESTGAWLAEHGERTEPSLSPRPDTSPQKPAGDVAARVAGYRGKLDNPWPYGKPLRGWRLDDQGDGDTAVSSGTRLESGQTDPAYTAAVAKATELGLARGGFVPDIARHIEIKEASTMQAGETRTIVIGKDPCGIDPVTNVSCHRFLKHFLPADATLIIYGPTGRPYRYEGKRVS	249
430	A0A7Y6HX78	HX78	RHS repeat-associated core domain-containing protein	Streptomyces sp. CAI-21	MPALALALLVPVGEAPSAVAKEQGLGQPELPKPRVSKVAEVKAPGAKKARQKVAEGKQRGEAQSRRAATEQKTSWPERGTATARLVQGAPRKLSLDGTTVTVTPRKVKRERDAAGEARVTVLDQKAARRAGVTGVLLTATAETAGSAKISVDYGDFASAIGGGWAQRLRLVELPACALTTPEKAACRKQAPLESENDPGDQSVTAQVAVSEQASGAVAQKSAGAPTVLALTAQAAGAGESPQGSGDYSATELSASSSWTAGGSSGSFTWSYDFSLPPAAAGPVPSLALSYDSGSVDGRTATTNNQGSAVGEGFSLTESYIERSYGSCDDDGHDDVFDRCWKYDNARIVLDGRSSRLIKVSDKEWRLEDDDASTVTRSTGADNGDNDGEYWTVVTGNGAK…	2147
191	A0A2T0M5F9	M5F9	Short repeat uncharacterized protein predicted to be involved in signal transduction	Nonomuraea fuscirosea	MNALCNRARRQKAGVVGVVLSLLLMGAPISGVRAATTADPPACERQVVLEAWVTGGVNVRPAAEQALLGDEAAICAFLTQLPRLAAQDEREQAGRIKARGGPEVSAAANAALIADAPDAVAKFLDGGWARAREIDLRASVNEMKAAGGPEVKAAANAVLRNGSAAELGTFIESGWRVPYRLDLRAVVNRAMADGGPEVQAAANRALQDGSQEMQERFVAIDWGVAQARDNENQTLDDLRASAAEATRRAAFEAISAVAQSERAKVESEAALRDAQEAQRLAGLAGRESAEARRQAQRAAEAADRAAAASRVAVQAARAAADAARAAAGAAGRAATAAARAHTKSDEAWAAAARAELNANAADEAAAHNRTMQQIGPQITAWFSPINQINDVTQKAYTAI…	1355
91	A0A1H9U360	U360	SCP1.201-like deaminase	Lentzea flaviverrucosa	MATLGDVIAALRASLERLPFTELADALDAAEEARSLIEQVSAGSGQAEFHRVLDCFSQVISGIDQLQRQLTAIHAGVTGAANRLEGSGRTSEVLKPASPVPSRPQGASLLGKLPEREGGKTSGIWVDESGVEHDLVSGEHDWQQARDVLAELRIGPARGTLWVAAQVEVKLAAALRGLAAKHVTLAVNNEPCNEGRWSCDRLLSRILKPGQTVTIHWPGGEQTYRGKEAQT	231
68	A0A1H0DVT9	DVT9	SCP1.201-like deaminase	Allokutzneria albata	MASLREVAEAARAVVDALPVQQLADAEQALDDAATQWQEHTAGSTDSAADEVHGLLHNAKDDLDNVLHAVTRTVPEAIAGFVAHLGVDSTAPAAPQSAAVADPAPVRVSPAEQERLLERVRGQLPPTVEPGTGEKTHGRWTAADGTVRPIISGRDEDADHVDQLLVERGLPPRRRTTRSADVELKLAARMVATKTRHATVVINNQPCVGPYGCDTLVRIVLPAGYTLTVLGSDGYRETFEGGATPWWSS	249
299	A0A4S2IWC3	IWC3	INTEIN_C_TER domain-containing protein	Streptomyces sp. S816	MTAKTRTRLRRRVALTVSAVLVGTLIQATMADPAEATGVKVPASEKPLSGHGVKPLPRRTDGEPRVPKTAPKRSWPNAGTATATLDPHNEIKTVRSGDLPVLLAAAKDQAANGKQDMKSSGRTPLSGNASVHVFSRKTATRAGVDGVLFSVQRRPGAKGDGVGVSVNYSKFAQAYGGAYAARLKLVQMPACAATHPGTKKCSTTHTLAFRNDIKTKTLTATGLSLPAVSSASGPMLLAATTGTSSDQGDYKATQLSPSSAWQTNLNTGDFSWSYDMPVPGVPGSFAPSVSLSYSSGEIDGRTSNTNNQASWVGDGFSLWPGFIERSYKPCLDDGEKNADGTKPGDVCWAYDNATLSFAGHSGELIPTGTDSFKLKGDDGTKIDRIHGTSRDNGDNDQEY…	2304
160	A0A229SIU3	SIU3	Uncharacterized protein	Amycolatopsis thailandensis	MAGVDGLAARIHAASTAAARAIAALRRSRGLLIEALAEYRVALAGVRDLDTAAVPGVFDEALAEVEATTARVQEALSRIEVYLRHLTGPAGAPVPVVAGAGASGAGESSERIARLRARLPPPVKPASGQKTHGLWFARGRGEAESRHLVSGKTINNVPCAGIAGCDRLLARILPEGTTMTVYGVTEDGTRTVDYYRGEPG	200
165	A0A290Z3D1	Z3D1	Uncharacterized protein	Actinosynnema pretiosum	MASIGEVADRLALVLELVGRCRDALAAARALVEEARAGLAGALEGAAGLEGDAARAVDALAGVADGVRDELRPLLDGIAARLEAVRAALLGEGGGAGDDEPAAVPWERVERLRRELPPPVAPGAGQKTHGRWIGPDGQARPIVSGHDSKSALVNPALREKGMPGFTRRHGDVEMKLAAHMAANGVRHATVIINHTPCRGLLRCDTLVPILLPEGSTLTVHGVNQKGIRIRIRYTGGARPWWT	242
347	A0A6C2YH96	YH96	Uncharacterized protein	Tuwongella immobilis	MAGQLIETTAEHPFWVVGRGWTPVWELSKGDSLTTMSGETISVEGVHETARWETVYNFRVNEFHTYFVGCDEWGFSVWAHNANCVIITEAGGQHSLIDVVTGKTLKTGTQAEVQAFATSGGHTILPGTTTTPAAGYAGYAPRPATVSATFDAEAALPGPLGTNPVGARATGSRQTTGVAVWTDGNGRQSMTLTSGNGNAITPPGAYSGPNRIPGMTSQNYHHPEGQMASFMRENPHIREAEMWINHPTGPCGAGVQGSMGCNPNLNQTLLPGQRLTVRWRDASGKVQFAVFENPALP	297
96	A0A1I1R5T2	R5T2	SCP1.201-like deaminase	Micromonospora sediminimaris	MGGGSNDRPPAVSAAADDATRPQHDPGGDAGGPSGKPTAGVPRPVGPDWVPADPATLPERVRHAVDHFQPRPAGATRPTLGLFNGEEIYSGGGDRSLAADLDHDPLRGPPVTFYDHAESKAAARMRRTHAQEADLAIDNTVCGSNDRDQSYPWTCDKMLPAILPAGSRLRVWVTRDGGTTWWHRVYTGTGERITP	195
29	A0A0Q8P0N9	P0N9	INTEIN_C_TER domain-containing protein	Kitasatospora sp. Root187	MDAGAEVGAAGLPVSLAPVAGSPAAGQNVRVDMADPKAAASAGLTGPAVALSRDGTADTATVRVSLDTAKLGTGYGADWASRARLVTLPACSLATPQVPGCLEQTPVASHFEAATKKLVGDVALPASGGPAKTAIQSLQSGGSTSSATVVAAVSGSSSGAGTYAATSLNPSQAWTAGSSSGSFSYSYPFQAPPALAGSAPQVGLSYDSASVDGKTSSTNAQASWIGDGWDYSTGFVERSFQPCSRDGIAKSGDQCWAGANLSLSLAGHSGELVPNDTSCQTSPPGTTEQSNCTWRLKDDDATKVQFLTGATNGTWNKSYIKVTDTGGTVFYFGLNHLPDASGNPTTKGPDSGSAWTVPVYSPNPGDPCYDPAKGKASWCQSAWRWNLDYVVDPNGNLTT…	2307
256	A0A495VT11	VT11	Nucleic acid/nucleotide deaminase of polymorphic system toxin	Saccharothrix australiensis	MASIGEVAKSVSQACDKASQCRDALGQAQDLAEEAHDLLAAHLRGTVELESDTEQALAGFQEVITGVKDLWKTLGTGMDHAQAALTALTGPAAPAPAPAAQRPAQPPLQPPPARQSGPDQPPVVPPERVEALRRELPPHRAPGGPRQKTRGSWIGPDGAAQPIVSGRDEYADAADATLRDMGMPRQSAKTADVEIKLAARMIAEGIQHATVVINAKPCVGQFGCDTLVPILLPEGATLTVHGVTPAGERFRKRYAGGARPWWR	263
172	A0A2A9FIS5	FIS5	Nucleic acid/nucleotide deaminase of polymorphic system toxin	Amycolatopsis sulphurea	MASVEELAAAVRTALDKLPPAGLEQAATLTDEARQALLQVGSEQPQLQQAVGGLGETAENIGVLRQLVERTAGLLTGYLDKLGVSAPPSENSSTAGSSTPRADNRPAVAPAKPDGQKLSREHAEALQADMPLPVVSNTGVKTHGRWVDEHGQAHEITSGRDEDAAEAARLLQEHGIPPRGDLAATADVEQKLAARMVREGRKHLDVSLNNRPCRVHTAVTRWCRLSCPRATR	232
135	A0A1R0KD13	KD13	Uncharacterized protein	Amycolatopsis coloradensis	MGPVEEIAGGVRTALAKIEEATAALKRAGQELEEAGGKWSEAASGTSDPTVAGLPGMVAEVGASSETVSGLIGRSSDLLDGYLHSLGVPAESTSVGASGQSAPPSPATSSSDPEEDEDLVEQARRELPPPVTRRRGVKTQGRWFAPGKTIEPISSGRDKYTEQINQVLADARCPYVPVTVAADVELKIAAEMREKGITEATVVINNTPCEGPASCDALLGVVLSEGSTLTVHGTGGFTKTYKGGAQPW	248
422	A0A7W9NG82	NG82	INTEIN_C_TER domain-containing protein	Kutzneria kofuensis	MVGLLVVVLVVGVFGPTASQVTPPLFGDLHALADALSLAPKQRWGSAADGAAQQPGEHDHVVATTAGNQQAARGLRADYPSITFPAAKAKPNTASAGAGPSAVRGFDPKTSKELPNEGGRFQSTYRNADGTETTAFSKNPVNYRKPDGTWQPIDTTLVPDNGGWRNGADEVAARLAGHAGGSGMVSFGLDSDHVFGYGLDGARTVAGQAQGSTVTYPGVLADTDLRLDVQPGGIKESLVLASPNAPHSFLFPLQLKGLTAKLLDGRVALVDAAGKERASIPAGSMSDASRNPHTGDPATSTGVTYHLVSGGLRVDLDQSWLADPARKYPVVVDPSVESPNASASMYVQNGSQNDGRTELRTGYDGTDNIHAATYLKFDGIENTLRNHKIFGAKLYIVND…	3283
95	A0A1H9XRS9	XRS9	SCP1.201-like deaminase	Actinokineospora terrae	MTRPQGGTSINAHVARLAALGITAERAHAIVVALADEVTAVLADVEHLLGDAARATAIHHALGDAEQHLRDLDNLIDLLEERLRAAVRHHGGALVPARTTPPGKPTAPSSADWLTSARAELPADVVTVDQREPGAPTPKTHGRWVADDGLVHAETSGKDDKYTAAVDYFRSLPGRRVPLRAPDVEMKLAVHMRLNGITTATLVINHVPCLRHDVACVKWMHRYGGLIMSEV	231
514	H5X665	X665	Uncharacterized protein	Saccharomonospora marina XMU15	MSVQETVAAVNLAVEKAAAAGARLQQAGQAAEEAALALAQAAEGSSDQELGQAVGALAQIVQDIGSIGQLVARASGGLPAYVTSLTGDQGQDEDGGQSSGRSAPSGKKDDEPDDPVEKARRELPERGTGRGVKTQGRWFAPGKTMSAVTSGRDGWTDRVNQVVKEAGCPYVPLTAAADVELKIAAEMRDTGITNATVVVNNQPCTGRMSCDGLLGVVLPEGSTLTVYGTGGFKKVYKGGQRW	242
142	A0A1V2Q4T1	Q4T1	Uncharacterized protein	Actinosynnema sp. ALI-1.44	MPSVSVAELRTQIQEAITQLANVRAVINSAATHIDEARSIGQFTFQGSTQSEATQHETAHTEALDTLSSATDLLDRVTQDLAQYIKRLGPSDVSTDAAIRPTPEPTKLTDAGPVAVPKESVERIRAELPSPVVPGTGAKTHGRLITGGKELPVTSGADSMSAKVEAELKKMGIPASPVRATDVEMKTAAWQRTSGTQHATVVINHVPCTGDWSCDTLVPVLLPEGYTLTVHGQNKNGVKFRKRYTGGAAPWWH	253
193	A0A2T0TE79	TE79	Nucleic acid/nucleotide deaminase of polymorphic system toxin	Umezawaea tangerina	MLGEVVARIQAALAKSAAAIAALGRAADHLDDAHAGIAATPAGSGDSEGAELVAAFEGIRPRGTDLQALLGNADDTARRYLDGVIADAVPVDRLRADLPPDVPAMRRGAGTSRPKTHGRWVGPSGRSEVIVSGKDELYDQAVEVFRGMKSRHILQRVSDVEMKLAAHMRKNGIRSATVVINNQPCGGPMGCDELVPVVLPPGYRLVVHGTNGFFRVYEGGGKSSWVP	227
4	A0A099CZZ9	CZZ9	Uncharacterized protein	Actinopolyspora erythraea	MSSLQKLGEQLALVLAKLAEGQTALVHARHRIGESGQALAAVVDDDTHPDLSSGISAYREAWSTTTEAGKALGSVDKVIRTYMTSIGAPGAETAGIPDEDEASPPMVATPSSENTARPDQSHEFTPEFGSPEWLAAVGRRIPPSNNYSPTRAIAFDDHGNEIMSLSSSTEQELGDAAQDFLTKSKQFPPVSPPGSKIDSTDHAETKLAMWLRQQRERGSTITHMTVVINHPYVCGPPLGCQRAVRALLPREVTMTVVSAVSQREWPLKGVAPQ	273
103	A0A1I2BR87	BR87	SCP1.201-like deaminase	Actinopolyspora alba	METETHSEFGARRAAQPPVAGLPLPAITTASAADERATGRQATPFTRAETETQAGTVSSLEKLGEQLALVLTKLAESQTALARARHRIGESGQTLAAVVDEHTHPDLSAGIPAYREAWSTTTETSQTLVSVDKTIRTYMTSIGAPGAETAGVPSDDEASPPMVATPSSENTAQPDQPHESTPEFGSPQWLAAVGKRIPPSNNYSPTRAIAFDDHGNEIMSLSSSTEQELGYAAQDFLTKSKQFPPVSPPGSKIDSTDHAETKLAMWLRQQRERGSTITHMTVVINHPYVCGPPLGCQRAVRALLPREVTMTVVSAVSQREWPLKGVAPQ	329
264	A0A4Q8AY76	AY76	Nucleic acid/nucleotide deaminase of polymorphic system toxin	Actinopolyspora sp. DSM 45956	MSSLEKLGEQLALVLTKLAESQTALARARHRIGESGQTLAAIVDEHTHPDLSAGIPAYREAWSTTTEVGKALVSVDKTIRTYMTSIGAPGAETAGVPSDDEASPPMVATPSSENTAQPDQPHESTPEFGSPQWLAAVGKRIPPSNNYSPTRAIAFDDHGNEIMSLSSSTEQELGYAAQHFLTKSKQFPPVSPPGSKIDSTDHAETKLAMWLRQQRERGSTITHMTVVINHPYVCGPPLGCQRAVRALLPREVTMTVVSAVSQREWPLKGVAPQ	273
76	A0A1H0W0Y7	W0Y7	SCP1.201-like deaminase	Actinopolyspora xinjiangensis	MSSLEKLGEQLALVLAKLAEGQAALRQARHRIGESGQALAAVVDDDTHPDLSSGISAHREAWSTTTEAGKALVSVDKVIRTYMTSIGAPGVETAGVPSDDEASPPMVATPSSENTARSDQSHEFTPEFGSPEWLAAVGRRIPPSNNYSPTRAIAFDDHGNEIMSLSSSTEQELGDAAQDFLTKSKQFPPVSPPGSKIDSTDHAETKLAMWLRQQRERGSAITHMTVVINHPYVCGPPLGCQRAVRALLPREVTMTVVSAVSQREWPLKGVAPQ	273
252	A0A429FBG0	FBG0	Uncharacterized protein	Amycolatopsis sp. WAC 04182	MSEIEAVAAALRVALTSLEKADKATQQAAGDFGESAAHLGEAVYGTADPEMRALPALYDELRQSAEQAVSHYGTVKANISAYLGELGVLEAPEIPQVSAPKAEDGARGRPGVHTTTGPQKPDPVPQDRVEELKQDLPPRVQPGEGQKTHGQWVTNSGDEEAGHIVSGRDDLEAEAVQFFKDQGARRMPSTTADVEVKLAVHMQNKGITSATVAVNNEVCKGPFGCETLVPKILPQGSALTVYGTTPDGTPIGTTYLGQRKKP	262
411	A0A7W9HKR4	HKR4	Uncharacterized protein	Saccharothrix ecbatanensis	MASTGDVVAQIRAACEKAEHCRTALEQAEDLAEEAHDMLAGALAGATNLESDVAAMLAAFVYARDGLKGYLWPLITEALRAAESITASLEGEHRLPAPDTPRPAQPHPEQQLSTPPPVGEREPFVVPQERVEAIRKTLPPPVVPRSGQKTVGQWIGPDGTAEPIASGFDRRSALVQGQLARMGRPAGSSRSGDVEQKLAAYMAANGIRHATVIINHVPCRQGRDSCDTLVPVLLPEGSTLTVHGQNSNGTRTRIRYTGGAVPWWR	265
504	D3Q0G1	Q0G1	Uncharacterized protein	Stackebrandtia nassauensis (strain DSM 44728 / CIP 108903 / NRRL B-16338 / NBRC 102104 / LLR-40K-21)	MGSIEELTAAVRAALSTIAEGKTLTDKSRAALVDGTAALTGISRGSTSYRLRTMLEALTAAIQATERAEDVEAAVLDAMDAYLSEIAGGNAPARAGPKAPEPKQPGGSSSPRARDGRIDFRALLERLKAQGVVGLEGRSDDPIPDFDPKKQNPACYQGLAPRQKGKPVRGNLFFPDGRRWNDVALESSRGEPAFDLNIIKPEYRSLSPARGHLEGNVAAWMRSTFHQEMVLYINESPCRKHGKGCLYTLEHFLPRGYVLHVWSRNDRGEWRGNTFRGSGEAFTEGA	286
231	A0A3N1IL06	IL06	RHS repeat-associated protein	Streptomyces sp. PanSC9	MNPFGIPRPPTGRGPLPKRPWARRVAAVTGLALLPSLLTPVTFAAGTDPLGRPHLKAPHATKVSPFTAKVNRKAAAAVEKAALADRTAAARARQDQQRKVTWPKAGKAQLDVPRTGTHAAQPGSLPVTVAAPSKGKAATSVSVDVLSQKTANRLGVKGVVLRLTGPKAGGRARLGIDYSAFASAYGGDWAGRLQLTRLPDCSLKDPSAAKCRKRTVLDAVNHREKDSISAPVSIASGGQPMMLALAAGTTSGAGTYKATPLSASSTWEAGGSSGSFTWSYPLRVPPAAAGPQPDLSISYDSGAIDGQTANSNNQGSQIGTGFDLTSSYIERKYGSCDDDGQDGKYDLCWKYDNASLVLNGKATELVKDDETGTWRLKNDDASTVTHSTGADNGDEGSTG…	2158
434	A0A810N0H2	N0H2	Uncharacterized protein	Polymorphospora rubra	MSAAAELLSRRTGPHDKTEAVLLAGYTVVHDPVFAAEPDGRLRSRQIRDGNLPAAGVGLRPPLAQAVVMDHAEAQAGAVLRRPGAPTDATLVINNAPCDDPNLPLVCEKILAEILPAGSRLTVYLTDSDRTWLHRVYTGTGEGIRR	146
81	A0A1H4KGN9	KGN9	INTEIN_C_TER domain-containing protein	Streptomyces sp. TLI_105	MAVVNYWEEGGAGVKQAAEQALFGSDEDITHFFDTVEQIELADNTIAVSRMFAVGGTGVREAAYQALGGTADQLNTFLQTGWQGPLDADRQVEISRLISNGGVGIREAGIAALNGTREQREKFLAEGQYIAQQADDQVEASKIYAQGGPNVRAAAKLALGGTPEDVSEFLAIGQHVARSRDQEHSTIAQLTKQAQQAGKKAADAAKGAEEASKRAIDASVEAKKLAEIAAAETEKAKGEADTASVKAQQAAEAARAAGAAALQAVNAANAANEAARTAAFAAAQTAAAATAAADAANKAYNAAIAAGQDAAKSAEAKTAAATALMAATLAEGSAAAAEMAGKASAAAAAAVRAATSAGANANLAANAADQAADSAAAAGGYSADARAAATEARRQANVA…	1307
238	A0A418KLN9	KLN9	Uncharacterized protein	Jiangella rhizosphaerae	AAGAAGRAATAAAQAHLKSDEAWAAAAAAELDANAAAAAADHNRFMQQYGPQITALISPINQIEDVTEQALAAVAAAESASANTEAAGRAAEAAGRYAGAASAEAQAAFAAAGRARASAEEARRATAETVRHANIAKDAAGKARDAATRAVSYAEAAARAAESAAEHAGSAVNAAELATEHANNAFRAAEDALRAAETAQTVYATAREGDAARLQDEFEIQLSFARYHSAEAAQVRLEDANGFDVPMREYHTAEIDALIAEAADPRTDEAVAVGKARQVARYFATVPGTWTSAAAMAALGEDDDVLVLEFVRAGLAAAEEQDDRTTLTGLMVTGTDAMRAAAQQALDGDWAAVVAFLADPDYPERAGEDRLRVGRILAEARAAGHAQTEEAANTALRST…	1029
525	S2YSD7	YSD7	Uncharacterized protein	Streptomyces sp. HGB0020	MKSLEAGTSRTGTWGRRLAAALGFALLPGMLTPVAFASASDPLGQPHLTPPHPTKVSPFTAHANKKTAAVVTKSAHADRVAAARAHHDQQTKVTWPHQGTASLRIPAKGAASATPGSLPVTVSAPAKGKRGAAVTVQVLDQKTATQLGVKGVVLKVTGRERGGRTRLGIDYAAFASAYGGDWAGRLHLTRLPDCALRTPTAARCHKRGALPDVNNRAADSISAPLTLPPGGQPMLLALAADTKSGAGDYKATPLSASSTWAAGGSSGSFTWSYPFRTPPAAAGPQPDLSISYDSGSIDGRTANTNNQGSQIGEGFDLTSSYVERKYGSCDDDGQDGKYDLCWKFDNASLVLNGKATELVKDDTSGTWRLKDDDASTVIHSTGADNDDDNGEYWTVVTGD…	787
210	A0A368VG48	VG48b	Nucleic acid/nucleotide deaminase of polymorphic system toxin	Halopolyspora algeriensis	MAESALERLAARLRGVLVSVEIARAAVHSAAESAGESRDGLVAATYGTEDAELVEGIGGAAQVVLDLEYEIDRADAARSLIERYLASLGVDGSSPGVEDGTGDGSVPAAGRPEFGSPEWVAEVGRRIAPEEGTHVTTGIGFDDHGTEVGRIRSTEDHLAEQTYTFLADSVQFPKPLGWRVGDKLATVAHTETKFAMWMRQHGIRNLTVVINHRKVCGRPHGCQVAVRTILPRGSTMTVISSMSGIRWELKGVATP	255
249	A0A428WAR4	WAR4	Uncharacterized protein	Amycolatopsis balhimycina DSM 5908	MAGVTELVAAVRTALGKLSTASLTQAASLLEEAAQALSQTGSQQPEMTQAVGGLSTAAQGASEIAGLVGRASGALSGYLERLGATNPPDGGGDPAGTPTQPPAAAAPASAVPDGQRLTREQAEALQAGLPPPVVANSGVKTHGQWVDEHGQAHPIASGRDEDSARAWAILQERGIPVPAETTRVSDVEQKLAARMVHEGRKHLDVALNNRPCKGPYGCDTLVPVILPDGYSMTVHAPRYRKTFTGGAKPW	250
330	A0A5D0PMF7	PMF7	Uncharacterized protein	Nonomuraea sp. PA05	MKVVRALCAAGVVGVVLSSLLVGVPAGAAARAVRADPPAGPACERQVVLDAWVTGGVNVRPAAEDALLGDEAAICAFLANLPRLAAQDDREQVGRIKARGGAEVSAAANAALTSDDAGAVTAFLGGGWETAREIDLRASVNEMKAAGGPEVKAAANAVLRNGTRETLGKFIESGWRVPYRLDLRAVVNRAMAEGGPEVQAAANRALQDGSLEMHERFVQIDWGVAQARDNENQTLTDLRTSATEATRRAAFETIGAVAQADRAEAESLAAKNDALEAERLATLAGRESAEARRQAQRAAEAADRAAAASRVAVQAARTAAEAARAAAGAAGRAATAAARAHTKSDEAWAAAAAAELDADAAADAEAHNRVMQQIGPAISAWLSPIDQIAAVNQKAFAAV…	1355
138	A0A1R0KTB3	KTB3	Uncharacterized protein	Amycolatopsis coloradensis	MLEYFDLRECSRELISGRATLWGGAVGLVEEIAAGVRTAVVKAKAAIAALKLADQELEEAGVKWSEVAAGVSDPDFIRLPNLPGEVKSSSEVVSGLIGQSSDLLDGYLLSLGVPAESTSAGASGQTSPPGPASSSGDRDVDEQDDDALVERLRRELPPGPTPGVRGVKTQGQWFSPGKEAEPITSGLDDRTDRVDEILKESGCTMRPVTAAADVELKLAAEMRDSGITEASVVINNVPCTGKTSCDGLLGIVLPEGSKLTVHGTNGFKKIYEGGKTWQW	279
132	A0A1Q9ULV5	ULV5	Uncharacterized protein	Saccharomonospora sp. CUA-673	MSVEQLAAAIGCALGQLAAARSAIAQASQTMVEARETYAYCVDGTRDPDAGQAPAAASEAVEQTDAQHGRLTQIEHMLRGYLEQLGATTAPAPGASPARDAAPAGNGPPVAAASPQEQVERARAQLPPRVGSDSVRRKTHGRWWSSSGGEPAALTSGRDEAARRVDERFAQMDAPWPIAASADVEMKLAQYMADNNITEATVVINNRPCQGALSCDNLLSVLLPTGSSLTVYGTEPDGTPFKQTYRGGRKPPWQ	254
410	A0A7W9HDK1	HDK1	Uncharacterized protein	Saccharothrix ecbatanensis	MASLGEVNAAIAAACDKASKCKDALGTAGDLAEDAQAVLGSALEGDTTGDKDKVLASLQAVVDGVRELWKVLSKGVDHAQAALDAIRGTGAPPPEAPSRPPSAAQPPAAPASPPPPLPPERVEELLRDLPPAVIGGTGQKTHGRWTAPDGSTQRAVSGHDEWTPKVNAALAAEGCPRLPVVTDADVELKLAARMREQGTLDPAMRHLTLALNYAPCVGPFGCDSLLPAVLPEGYTLAVYGPDGYYKKFTGGKPPWRR	257
370	A0A7D5YJJ8	YJJ8	Uncharacterized protein	Micromonospora carbonacea	MAAGGGVSRPPATRDGAANPTRVPNPPEWLPGWLTEAARDLPRRQAKDPTSGVALINGERIPMRSGRDPAAAADLKAAYKLIATTTDHLEAKLAARMRRDQVMHAEVLTNNPPCDYEPYGCEKILSRLLPAGAQLSVYVRDDDDQVRLWRTYIGNGKAIA	160
491	C4RQM5	RQM5	Uncharacterized protein	Micromonospora sp. (strain ATCC 39149 / NRRL 15099 / SCC 1413)	MAAGGGVSRPPATRDGAANPTRVPNPPEWLPGWLTEAARDLPRRQAKDPTSGVALINGERIPMRSGRDPAAAADLKAAYKLIATTTDHLEAKLAARMRRDQVMHAEVLTNNPPCDYEPYGCEKILSRLLPAGAQLSVYVRDDDDQVRLWRTYIGNGKAIA	160
473	A0A850DFM1	DFM1	Uncharacterized protein	Mycobacteriaceae bacterium	MAEPPPLPPDQVEALRRDLPPTVIGGTGQKTHGRWVAPDGSTQREVSGRDEWTPKVNAALAAEGCPRLPVITEADVELKLAARMREQGAADPAMRQLTLVLNYAPCEGPFGCDSLLPAVLPEGYTLAVHGPDGYYKKFTGGKPPWRR	147
323	A0A562I8B1	I8B1	Nucleic acid/nucleotide deaminase of polymorphic system toxin	Micromonospora olivasterospora	MALINGERIPMRSGRDPDAAADLKPAYKLIATTTDHLEAKLAARMRRDQVMHAVVLTNNPPCDYEPYGCEKILSRLLPAGAQLTVYVRDDDGQVRLWRTYTGNGKAIA	108
496	C6WDT2	WDT2	Uncharacterized protein	Actinosynnema mirum (strain ATCC 29888 / DSM 43827 / JCM 3225 / NBRC 14064 / NCIMB 13271 / NRRL B-12336 / IMRU 3971 / 101)	MDGPHGTPVLDRIAKLREELPPPAVPGKGQKTDGRWFDGNGAVRDSVSGKDVDSEEAWRLLRESGIPLPRPPVVAHAEMKVAAAMRRLNVRHAVLVITNVPCDERWSCENLLPAVLPVGCSLSVHGPGYQRTFHGRTPKW	140
403	A0A7W7WTS8	WTS8	Uncharacterized protein	Saccharothrix violaceirubra	MDLVVNSVVCQGRYSCATVIPDILLPGQTLTIHDPVGSETLTGRNEP	47
327	A0A5B2WTY5	WTY5	Uncharacterized protein	Goodfellowiella sp. AN110305	MDRSGRPGASNRQREGGKSLQAELHLDRLGVPGKPYTAADVETKLAAYMAQHGVKDVTVVINNVPCKGPLGCDTLVPILLPEGSTLTVYGVTPQGTQMVKRYTGGATPWWR	111
399	A0A7W7T4K8	T4K8	Uncharacterized protein	Saccharothrix violaceirubra	MEELRREPPPTFERNTGRKTHGRWIAPGGSAQPAVSGHDEWTPKVNEILADQGCPRLPVATSADVELKLAARMRVQRADDPAMRHVSLVLNRAPCEGTLGCDKLLPVVLPEGYTLSVYGPNGYYEKFSGGKSPWRR	136
417	A0A7W9KCM9	KCM9	Uncharacterized protein	Kutzneria kofuensis	MELKLAALMREQGQTDPGMRHVTLVINNRPCKGDLSCDELVPVILPAGYSLTVHAPNYRKRFTGGAEPWWR	71
424	A0A7X6CY65	CY65	Uncharacterized protein	Streptomyces lonarensis	METEVGWLIRQAGVTLLDVLINHSGGPCTGRVSCSSAVPTTLPQGSSTTVWPRGRG	56
529	W7SQJ4	SQJ4	Uncharacterized protein	Kutzneria sp. 744	MFDAAGADWQVNSGVDATLTAAAETVIESMIADGEVGASVNFATNIGERTAVRDAASHAETKAAVWAAANGNQFVDVVTNRDFVCGQTYRPGDRLNLPGCAQVVAAILPVGHTMRVWRRGVPTPFVIAGRGQKG	134
182	A0A2P2FVL0	FVL0	Uncharacterized protein	Amycolatopsis lurida NRRL 2430	MFKQAGVPPSKKLAITAHAEVKVVVQMVQANQAHSEVVVNNRPCPGPLGCDALLPVILPDGSSLTVHGPNYRKTYTGGKKW	81
363	A0A6M1LCM1	LCM1	Uncharacterized protein	Verrucosispora sp. CWR15	MFNGVEIYSGGGDRSLAADLDHDPLRGPPVTFYDHAESKAAARMRHTNAREADLAIDNTVCGSNDRDQSYPWTCDKMLPAILPAGSRLRVWVTRDGGTTWWHRVYTGTGERITRDTTAT	119
325	A0A562V2K8	V2K8	Nucleic acid/nucleotide deaminase of polymorphic system toxin	Stackebrandtia albiflava	MGAALTPDEIADYLALLGTRDTKTRGAWIENGQLVEIISGRHDLAYEQAINYWRVGWQHHYPTVRGWQGDLATHAEVKAAIQMGWEGTSNRHRTMVINHAGGPCGGDLGCQDYLDTFIPPGCSLTVYYPGGYRIFGGRER	140
216	A0A388T5F4	T5F4	Uncharacterized protein	Streptomyces spongiicola	MGEREELHIMINKNCVCPKVSSPNSMGCKQAVPAILHEDQTMWVHYPGMKEPIPLKGKAKRSANG	65
180	A0A2N3YXZ6	YXZ6	Nucleic acid/nucleotide deaminase of polymorphic system toxin	Micromonospora sp. CNZ309	MGGGSDISRPPVTHDTSASATEAPAPPEPLPDWVTDAARDLPRRQAKDPTSGVALIGGERIPMRSGRDPAAADDLKPAYKLIATTTDHLEAKLAARMRRDHINRAAVVTNNPPCDYTPYGCEKILSRLLPAGAQLAVYVRDDDGQIRHWRTYTGNGKAIA	160
121	A0A1M4Z5B2	Z5B2	SCP1.201-like deaminase	Streptoalloteichus hindustanus	MHGRWVGPDGTAHAIVSGHDDVLTPRVNNVLREAGCPMLPASTAADVELKLAVLMRDSGIRHAIVVTNNTPCQGPLGCDTLLPVVLPEGYALTVYGPNNYRRTFRGGAEPWWR	113
230	A0A3N1GR80	GR80	Putative HhH-GPD family protein	Couchioplanes caeruleus	MHPTQRLKRRFRPVSVDHAEGEAAAILRRSFFQEASLVLNNEPCQGPYDCDVSVPQMLPPGKILHVYVRYPDGPTGTPPEVCRALVGGYDGDAANLWRDAADAHELLKRVAALPGFGKQKSQIFVALLGKQCGVQPPGWREAAGAYGEEGSHRSVADIVDGDSLARVRSFKIEMKAAAKSASAG	184
352	A0A6H1QZF8	QZF8	Uncharacterized protein	Saccharopolyspora sp. ASAGF58	MIAINNSVCEEEYGCRSAVPAVLGRGFTPAVWEPGARKPIVFEGEAETWQRERGRWSLHCSGGSVDSPSTRLAFES	76
351	A0A6H0CHK2	CHK2	Uncharacterized protein	Streptomyces sp. DSM 40868	MIDIVHKTLRDKGVTETRSACAGDVGQGMAAIVIRDDVSKVEVVINNPSGPCRQRLRCHRTLDALFTNEKVMVSFDPLAGRPEVCYSIMGSATEFPSCSEIPISLVRQAVKEFLLSGGRQPTCIEWQEPEFW	132
47	A0A1G6M7E0	M7E0	SCP1.201-like deaminase	Actinokineospora iranica	MIGNRLANPGPSNAPTPTTAPRPPPAPANVTREQVERLRAELPPTVKTRSGQKTHGRWIDPNGNVHNEVSGKDDKYQAVEDYFDEIKVSQRPMRSADVEMKPAVHMRKNDIRSATLIINNRPCFGKFGCNALVPVLLPEGYTLTIYDPDGFQRTYHGGKTSLWFP	165
92	A0A1H9W8S0	W8S0	SCP1.201-like deaminase	Lentzea flaviverrucosa	MKLAAHMAERGIKHATVIINYQPCKGRFGCDTLVPILLPEGATLTVHGVAPDGTWFRKRYSGGARPWWR	69
80	A0A1H3TTN0	TTN0	SCP1.201-like deaminase	Saccharopolyspora shandongensis	MKLAAIMIDTRQTEAELAINYTPCGVEQQRAMLDVCHRVLEEFLPIGYTLIVYGTTQSNEPFRHTYRGRA	70
178	A0A2N3XVA0	XVA0	Nucleic acid/nucleotide deaminase of polymorphic system toxin	Saccharopolyspora spinosa	MLDPDGTELVYLGPGPDDRQQVRLRRQGGGDMLATYTTANCRAAWALSVKMAVQMRAGQRETIVIDRPPCDLADQEWLRCRRQLPRFLPPGAELTVITSVGETYTYQGEQRNEA	114
454	A0A841CPW1	CPW1	Uncharacterized protein	Saccharothrix tamanrassetensis	MVAQINAARDKAAQARAALEHAEDLAGEAHHILAGALAGVVHLEPDTARMPAAFDAVTDGCKGHWWPMLNEAMKGAETIAARVEAAATVSPAVRPPAQPQPRPAPARRVEPDDPPTVPPERIEAIRRALPPPVVPRSGQRTVGQWIGPNGQARTVESGWDQRSAQIQTQLARKGLPEGTKRSGDVELKVAADMVARGIRHAEVVINHVTCKGPDSCDTLVPVLLPEGSTLTVHGINQAGTRTRVRYTGGATPPWQV	256
335	A0A5P9PXC1	PXC1	Uncharacterized protein	Amycolatopsis sp. YIM 10	MMRTYQIKKASLVINNEPCAFPKGCEDLLPAILPEGFELVVYGANDFYQVYRGGARSPWAS	61
429	A0A7Y4L9F1	L9F1	Uncharacterized protein	Kribbella sandramycini	MQPERRQLDNAAEPRHATAPELSDDFDQKAIEILNRLPVRKPTRSYSPKTRGTWREDDGTEHDLISGRHDPEFGEAQRHAEQLGIVDPPSILSTAADVELKFAMRMRRDGIRNARIVLNNRPCPGDLGCNKLLPSFLPPGSQLTVYGPGGFKQTYYGKSDPE	162
162	A0A246REK8	REK8	Uncharacterized protein	Micromonospora wenchangensis	MQPRPAGSTRPTLGLFNGEEVHSGGGDRSLAADLDHDPLRGPPVTFYDHAESKVAARMRRTGTVQADLAIDNTVCGTNDRDQTYPWTCDKILPAILPQGSRLRVWVTRDGGTTWWHRVYTGTGERITR	128
498	C6WF05	WF05	Uncharacterized protein	Actinosynnema mirum (strain ATCC 29888 / DSM 43827 / JCM 3225 / NBRC 14064 / NCIMB 13271 / NRRL B-12336 / IMRU 3971 / 101)	MRAGCGVPDGRTRSAISGKDEGFALALRTIRELGMTRGFPLRAADVEMKVASEMRANGITSATLVINHVPCDDGMFSCDRMVPVLLPAGSTLTVFGAGGFRMTYHGGEQLPCPTP	115
202	A0A347Q8I2	Q8I2	Uncharacterized protein	Actinosynnema pretiosum subsp. pretiosum	MRARLIGEAGAADPETPPDYPADRIERIRESLPPPVVVGAGQQTRGRWIAPNGRDYPISSGLDSRSELVDAQLAAKGLADRETIRKGDVEMKLAADMAATGIRHVTVVINHRPCRGRYNCHTLVPILLPEGYTLTVYGITSSGTRTRVRYTGGAEPWWR	159
53	A0A1G6YRE5	YRE5	SCP1.201-like deaminase	Actinokineospora iranica	MRDLGFAPDRAGRYPAASHAEVKLACWMRETGVKHVVAVINNSKGVCADEDQTCDALTSALPPRGYLLEVWSPGKAKPTKLPGGA	85
336	A0A5S4FY08	FY08	Uncharacterized protein	Nonomuraea zeae	MREFGLPIEPPAWHLETQLAYRVSKREVALRENTLRLVMNNPGGVCDAVPAKDRGPDGQRQVVAGCVQAIQMLLPAGTTMIIYYPDPANPAKLLQVTVRGVGRWLD	106
211	A0A373L621	L621	Uncharacterized protein	Ruminococcus sp. AF37-20	MRKEGITSANLYINKPPCSTGAMCRFNLNKILPENSTLNVHFPNEFGVETIWQFKSGTARWKLIEF	66
161	A0A243S8J2	S8J2	Uncharacterized protein	Streptomyces swartbergensis	MRLVSGNKRADAALIDIVNDRLRKAGFLKGAAKSARASDVEQKMAATMIRDGVDKAKLVINNPAGQCAQPLGCHRVLDAILGKRQLTYTGPTERAAGRIGPMEARSDDP	109
212	A0A373UB04	UB04	Uncharacterized protein	Ruminococcus sp. AF21-11	MRQEGITSANLYINKPPCSTGAMCRFNLNKILPENSTLNVHFPNEFGVGAIWQFKSGTARWKLIEF	66
486	A8M873	M873	Uncharacterized protein	Salinispora arenicola (strain CNS-205)	MRRHRIRHAVLYTNMRPCLGEDGCTQNVKATLPAGYALTGAYGSGCSMEPGKESPMIQADEHPVQGDTAAVADLHERAHSLDTAALTAHALALGICPPDARPGWLIVLEYDEDGADRGLFWIGPDDQ	127
317	A0A542EQK4	EQK4	Nucleic acid/nucleotide deaminase of polymorphic system toxin	Kribbella jejuensis	MRRLPKRNPDNNDPTTGILVDETGKRQSFVSGRGDYLEEKALDLCKEKGWQPFDRTRHTEIKVAVHMRLTGVERATLYLNNEPCDIPGANCRILLPRFLPPGAELVVYGPNGYRETFKGKSEG	123
274	A0A4R4KTE1	KTE1	Uncharacterized protein	Micromonospora sp. KC721	MRRTGSTESDLAIDNTVCGTNDRDRSYPWTCDKILPTILARGSRMRVWVTRDGGATWWHRVCVGTGERVTQ	71
269	A0A4R2ADL0	ADL0	Nucleic acid/nucleotide deaminase of polymorphic system toxin	Micromonospora sp. CNZ303	MRSGRDPAAAADLKPAYKLIATTTDHLEAKLAARMRRDHVTEAAVVTNNPPCDYTPYGCEKILSRLLPAGAQLAVYVRDDDGQVRHWRTYTGNGKAIA	98
392	A0A7W7SKV7	SKV7	Uncharacterized protein	Micromonospora polyrhachis	MRSGRDPAAAADLKPAYKLIATTTDHLEAKLAARMRRDQVMHAEVLTNNPPCDYEPYGCEKILSRLLPASAQLSVYVRDDDDQVCLWRTYLGNGKAIA	98
433	A0A810MYX7	MYX7	Uncharacterized protein	Polymorphospora rubra	MRSSRTPDAAADLKPAYRLIATTTDHLEAKLAARMRRDHITDAAVLTNNQPYGCERILPQLLPAGSRLTVYVSDDDGQVRHWRTYIGNGKAIA	93
349	A0A6G5RRY9	RRY9	Uncharacterized protein	Streptomyces hawaiiensis	MRVERQTGVGSTSSGHAIRLVSGNKRADAELIDIVNDRLRKAGFLKGAAKSARASDVEQKMAATMIRDGVDKAELVINNPAGPCAQPLGCHRVLDAILGKRQLTVHWPNGKGGWEGWT	118
232	A0A3N2NWF2	NWF2	Uncharacterized protein	Micromonospora sp. HM5-17	MSQTGIGDSPTATSSPSTDSGFSALVEQARVTLPPGRVGSQTRGRWIGTDGVTQDLRSGDGDEWYVKARQLAAGFPPQLRAASRLAVHLEVKFAVRMREEGRQREKIVVDRQVCGQRPFDRTAPFTCDKFLDRFLPPGAVLTVVEPDGTRRVYRGKSE	158
251	A0A429DCA9	DCA9	Uncharacterized protein	Amycolatopsis sp. WAC 01416	MSRGARNHVVYVFVSLRSHTSIDDDLVEQARRELPPPVTRGRGVKTHGRWFAPGKNTAAVTSGRDDRTDRVNEIVKEAGCPFVPLTAAADVELKIAAEMRDTGITDATVVINNVPCQGQASCDDLLGVVLPDGQHVDGSRDGRVHEGVSGRQAVVTFDGWFDPGQREPLAVSTSAEVDELLDRMVAEAESPEVEVGLVAQLDRRDENGWSILQFGVRAADTMCGFVGYASKGETSVISTSGATSPEPVAYDYQSHEREVPSNAEISWSSVRQVVHDYVSSAGARPARVTWLEVG	294
146	A0A1V2QU83	QU83	Uncharacterized protein	Actinosynnema sp. ALI-1.44	MTGSGAKTHGRLIVNGKAVPVVSGEDQMAAKVRSELTSMGLPVEPTRATDVDMKTAAWQRTSGTKHATVVINHVPCKGKLGCDQLVPILLPEGYTLTVHGETANGVKYKKRFSGGAAPWWS	121
501	D2PZV0	PZV0b	Uncharacterized protein	Kribbella flavida (strain DSM 17836 / JCM 10339 / NBRC 14399)	MTLYVNKRPCGGRYGCDNTLPWQLPTGTKLTVYWPGGYKVYIGDGRGLA	49
40	A0A1C6TSX6	TSX6	SCP1.201-like deaminase	Micromonospora citrea	MTMGGGSDTSRPPVTHDTSASATEATAPPEPLPDWVADAARNLPRREAKDPTSGVALIGGERIPIRSGRDPAAADDLKPAYKLIATTTDHLEAKLAARMRRDHINQAAVVTNNPPCDYTPYGCEKILSRLLPAGAQLAVYVRDDDGRIRHWRTYTGNGKAIA	162
137	A0A1R0KJ27	KJ27	Uncharacterized protein	Amycolatopsis coloradensis	MTSGRDDRTDRVNEIVKEAGCPFVPLTAAADVELKIAAEMRDSGITDATVVINNVPCKGQACCDDLLGVVLPEGSTLTVHGTGGFTTVYRGHKQW	95
39	A0A1C6T207	T207	SCP1.201-like deaminase	Micromonospora aurantiaca	MTTGGASDISQPPTPRDTSRSATEDPAPSERLPEWLTDAARDLPRRQAKDPTSGVALINGQRIPMKSGRDPAAAVDLKPAYQLIATTTDHLEAKLAARMRREHVTHAAVVTNNPPCDYTPYGCEKILSRLLPAGAQMDVYVRDDDGQVRHWRTYTGNGKAIA	162
181	A0A2N7T8D7	T8D7	Uncharacterized protein	Verrucosispora sp. ts21	MTTGGGGPISQPPTRRDTFSSVTEDSAPSEPLPEWLTDAARDLPRREAKDPTSGVALINGQRIPMKSGRDSAAAVDLKPAYQLIATTTDHLEAKFAARMRREHVTRAAVVTNNPPCDYTPYGCEKILSRLLPAGAQLDVYVRDDDAQVRHWRTYTGNGKAIA	162
37	A0A1C5GXL6	GXL6	SCP1.201-like deaminase	Micromonospora coxensis	MTTGGGSDISRPPATRDTSASATEAPAPPEPIPEGLTDAARDLPRRQAKDPTSGVAFIGGERIPMRSGRDPAAADLKPAYKLIATTTDHLEAKLAARMRRDRATHATVVTNNPPCDYTPYGCEKILSRLLPAGAQLAVYVRDADGQVRHWRTCTGNGKAIA	161
465	A0A841G2J1	G2J1	Uncharacterized protein	Phytomonospora endophytica	MTTTWHAERDAAKVMRDRGLSEGALYLNIPTCGKEFGHPKRCHANIEKIMPRDGDPLGLVVSHS	64
443	A0A840QAF8	QAF8	Uncharacterized protein	Saccharopolyspora phatthalungensis	MVDSPGRHKGPIERVVDLRTHAKNGASVRPGQTYGVVVVNNAMCPGEQGCANAVRALLPLGYTLVVWEPGATKPTVIQAEARP	83
93	A0A1H9XEC0	XEC0	SCP1.201-like deaminase	Actinokineospora terrae	MVREEVSGWDSKYYEAVEWFYGQPEKKVPLTAADVEVKLAVHMRNNKIMRVELAINNIPCVGEWGCDTLVPRILPRGYTMTIHGSGGFHAIYHGEANP	98
242	A0A421AXM2	AXM2	Nucleic acid/nucleotide deaminase of polymorphic system toxin	Actinokineospora cianjurensis	MVREEVSGWDSKYYEAVEWFYGQPEKKVPLTAADVEVKLAVHMRNNKIMRVELAINNIPCVGEWGCDTLVPRILPRGYTMTIHGSGGFHAIYHGEANP	98
124	A0A1M5I417	I417	SCP1.201-like deaminase	Streptoalloteichus hindustanus	MVSGRDDDARYAAKLLADRGVKRTPMAVDHTETKIAARMVRDGIAEATVVINHQTCRGRPPFGYGCGDLLPVILPAGSRLTVWDYDEHGHPRGISYLGGASRQ	103
17	A0A0H5CW38	CW38	Uncharacterized protein	Alloactinosynnema sp. L-07	MVSRHTAGGSTPTARYTEVSGADAKGKQALRFFAEELKARRIPTTVTDVEIKLAVHMRKNGIRSATLVLNNVPCKGPMGCDALVSVVLPPGYMLTVYGTDGFRREYRGGGTSKWVP	116
293	A0A4R7HKT0	HKT0	Intein/RHS repeat-associated protein	Streptomyces sp. BK161	MGGRRRWFASAQYRIWGRTLTLAAAAVALLALLVPVAVAQGVVGPYHFKGVVWRPKALPKTPAVGSHSLRRPSAVHVKGYKALGRYHAATPVWPQAGTKTVALPRTAPATDATRTTGSPVVPVTQPVKAGSLPVWVAPAPATGGAAKAASTAVPESVRVKVASHTQALRAGADGMLLGFSRVDPKTDHGRVRVVIDYSSLAKAYGGGFGSRLGLFQVPACALTSPQVARCRTRTPVAFTNRATADQLTATLTLGSSAAPAPRSSSDVAAPMTMSADTTAVEVTSGSSGSQGDYAATSLNPSGSWQASGTGAFTYSYPIDVPSAVGGNAPSVGLSYDSQSEDGETSARNSQASWVGDGWDYQPGFVERAYRPCGGLLDGSGNKILKGSGDECWGGDNAIL…	2833
334	A0A5N5EG99	EG99	Uncharacterized protein	Streptomyces sp. TRM68085	MKHPAHRRSPFSGVRSRKPSAGGGTYRFASLVLVTSVLAGVLGSSPAAAEEPAVIGVDKWDRDYIVRAWKEGGPGVRQAAEAALVGTDDDILTFLATEESLAQYHDERVAAGQMASTGGIGVREAAKKALLGSQDDLEQFLIDGWKAPQEQDRRVRVGQIISTGGSGVRDAGKAALLGSPADVQKFLDEGQYEARATDQRVEVGQIMAVGGPATKAAAKLALRGTEQDVAEFLATGQHVARARDGEQATLAQLAKQAAYASRLAQKESDQAIEGAQRAEAASVLAKQAAAKAAEETKAAGKDSVRAANAASRAAQAARGAAAEASNAIGAARAANAASRIAASAAAAAASAATKAADAASRARFAAAAAASDAGKADDARKLAAAARKAADLADDSAAA…	1375
79	A0A1H2KG15	KG15	SCP1.201-like deaminase	Amycolatopsis keratiniphila	MGLVQELASGVRTALAKMKAAGASLERAGQELEEAREKWSEVAVGVSDPDFTRLPSLSAEVQSSSESVSGLIGQSSDLLEGYLRDLGMPAESTSAGVSGQSAPPGPGSPSGDRDVDEEDDDALVERLQRELPPGPKPGIRGVKTQGQWFAPGKKAEPIASGLDDRTDRVDEILKESGCSMRPVTAAADVELKLAAEMRDSGITEASVVINNVPCTGKTSCDGLLGIVLPEGSKLTVHGTDGFKKTYEGGKTWQW	254
173	A0A2G7CZS8	CZS8	Nucleic acid/nucleotide deaminase of polymorphic system toxin	Verrucosispora sp. CNZ293	MGGGSDTSRPPAVPAAADDAARPQQGSAGDAGGPSGQPAAGVPRPVGSDWVPDDPATLPDAYAPPSTISRLAPPARPAHPRPVQRRGNLLRRRRPVPGRRPGPRSATRTTSHPHDHAESKAAARMRHTHAREADLAIDNTVCGSNDRDQNYPWTCDKMLPAILPAGSRLRVWVTRDGGTTWWHRVYTGNGERITP	195
502	D3PVT1	PVT1	Uncharacterized protein	Stackebrandtia nassauensis (strain DSM 44728 / CIP 108903 / NRRL B-16338 / NBRC 102104 / LLR-40K-21)	MTTFEQLVAAVNNAVAEVGEARTLAAQGIQHVARSSTRMENIACGSSSYRLRDVLAALTAAITAIEHSNTAAASASAQLNTYLAAIGNSTTTVEAQPEAAPPPAAAESLDSTPRLPDGGIDFHALAKRLGLLEARPTEQPPFDPRRFNPACWQGLKPYDQAGTAEGNLFIAPGKRWNTRPMQASKLEVGPQSDLHPQWRSRKAPWHIEGKIAAYMRQKGFTDGCVYLNARPCSGPDGCARNLPDLLPVGSTLHVHARYIDRTGETRFYYREYRGTGKALT	280
508	D9T1U4	T1U4	Uncharacterized protein	Micromonospora aurantiaca (strain ATCC 27029 / DSM 43813 / BCRC 12538 / CBS 129.76 / JCM 10878 / NBRC 16125 / NRRL B-16091 / INA 9442)	MTTGGGSDISRPPATRDTSATATEAPAQPELVPEGLTDAARDLPRRQAKDPTSGVALIGGERIPMRSGRDPDAAADLKPAYKLIATTTDHLEAKLAARMRRDHITQAAVVTNNPPCDYTPYGCEKILSRLLPAGARLAVYVRDDDGQVRHWRTYTGNGKAIA	162
128	A0A1Q4YFI9	YFI9	Uncharacterized protein	Saccharothrix sp. CB00851	MASIEEVAKRVSQACDQASKCRDALGQAQDLAEEAHDLLAANLRGAVDLESDTEQTLARFDAVKDGITDLWKILGTGMDRAQAALTALTGENTPTPAPNAPQSAQSPQQPPEEQPFTPPPARQAEPDPPVIEPEKVEELRRELPPPVVGNTGQKTHGRWIGPNGTAEPIVSGRDEHAKAADARLKDMGLPGPSAKTGDVEIKLATRMVEEGIQHATVVINNVPCVGRFGCDTLVPILLPEGATLTVHGTNEKGERFRKRYTGGARPWWR	269
143	A0A1V2Q7J1	Q7J1	Uncharacterized protein	Actinosynnema sp. ALI-1.44	MSVDELHAQIQDVILRLANVRTIINSAGQHVDEARSIGQAAFQGSAQVEGVRHAGGHSEALSALETACELLNRATRNLQSYVANRLGPSNVPGAPVPRSTPTPTEPGSSSPADVPGERVEQIRAELPPPVSPGTGQKTHGRLVANGKEIPIASGRDAMSEGATKELRAMGMPRPPARASDVEMKVAYWQRMSDTTHATVVINNVPCKGQYSCDELVPVLLPEGSTLTVHGQTASGVKFRKRYTGGKEPWWS	251
10	A0A0F0GN84	GN84	Uncharacterized protein	Lentzea aerocolonigenes	MATLGEVAAAVQNALDKSEQARRALALAADLLDEAIQIFADTLAGSQDPETAQVLALLTQAHTGMVDAHRELAAAEAGAREYLSRIRPAEAGGQDSGPPASTPSRIEQLRAELPPPVVRGSGQKTHGRWIAPDGSARSLVSGRDDLSSKVNEALKSQGCPQLPARAADDVELKLAALMRETGETDSRMRHVTLVINNRPCKGDLSCDELLPVILPEGYSLTVHAPNYRKRFTGGARPWWR	240
453	A0A841CGD2	CGD2	Uncharacterized protein	Saccharothrix tamanrassetensis	MSIKDVAALLDAVLDKIDAARESLDVAADLIDDATSLLGSAVSGTADPDALQALTWFGEAQQGTRSPFAALKAAEDAIRAYRATLVGDSTATGSTAGATSPQGDRSSSSGAPRNLPVPVTPDRIEELRRELPPSVVSGVGQKTHGQWIDPSGRVHEEVSGKDEKSEEALRFFEEIKSRRIPVTVVDVEIKLAAHMRKNEIPSATLVLNNFPCRGPMGCDALVPVVLPPGYTMTVYGPDGFRQEYKGGGTSKWVP	254
531	W7TFV5	TFV5	Uncharacterized protein	Kutzneria sp. 744	MSMQEVITALHTTLAHLERARERLAEGRREWAGAAQLYVDTLHDSTQAEPVAVRQIAKDLDQTMFPRLYVILFNAQAAIKKMLRLYGAEPPPRTPPAPPRQPPPGGRPAPGQAPPSGPAAVTNRHGDRYPSEAAGLVENLPPRVVSGAGDRTVGVPRVGGRAAAPIESGYDPELSEAISARLAELGVRDTYLRFHAELKVAQMMVQTGHLEVELAINNVPCGIETQRNWADTCDKVLDRYLPAGSRLTVYGTTRDNRPWRRIYGSRR	267
468	A0A849DPQ1	DPQ1	Uncharacterized protein	Dactylosporangium sp.	MSGALDRLNDNLINAANAVPAEQVAAAKQRVDALIAVFDQATQPSRHPDVVAALARMRHASAALGRAQGRAREIVTALAAYGDKLYLHRPIRRTLAPASAPPGTPSSASVRESSERPGFDPRPDFDDMPVFDRDGTGPASKTHGRWTDANGVTHKLLSGWHDGYHVAVNQFAIRLGVIPAHGRLERAGDIELKFALGMRGRWQRTGTAPRETIIINHPDGPCQGKLSCDGLLHRYLPPGGELTVHWPGGNKRTYRGDQDQ	260
141	A0A1V0A0A2	A0A2	Uncharacterized protein	Nonomuraea sp. ATCC 55076	MGSVLALLLVGSPITEAAAADPPAAPVCERQVVLEAWVTGGVNVRPAAEQALLGDKAAICAMLAELPRLTAQDDREQVGRIKAHGEAEVAAAANAALRSDDSGAVSKFLDGGWQSAREIDLRAGVNRMKAAGGPEVKAAANAVLRNGSREALGQFIESGWRLPYKLDLRAVVNRAMAEGGPQVQAAANRALQDGSLEMQERFVQIDWGVAQARDNENQTLNDLRASATEATRLAAFETVSAVAQADRAKAEAAAAKADAQDAERLASLAGQESAEAKRQARRAAEAADRAAVASSIAVQAARAAAQAARAAAGAAGRAATAAARAHTKSDEAWAAAAAAELDAKAAADAENHNRVMQQIGPQITAWLSPIDQITAVTQQAYAAVAAADSARANTAAAGR…	1340
184	A0A2P9IXB5	IXB5	TolA protein	Actinomadura parvosata subsp. kistnae	MLALLLVGSPITEAAAADPPAAPVCERQVVLEAWVTGGVNVRPAAEQALLGDKAAICAMLAELPRLTAQDDREQVGRIKAHGEAEVAAAANAALRSDDSGAVSKFLDGGWQSAREIDLRAGVNRMKAAGGPEVKAAANAVLRNGSREALGQFIESGWRLPYKLDLRAVVNRAMAEGGPQVQAAANRALQDGSLEMQERFVQIDWGVAQARDNENQTLNDLRASATEATRLAAFETVSAVAQADRAKAEAAAAKADAQDAERLASLAGQESAEAKRQARRAAEAADRAAVASSIAVQAARAAAQAARAAAGAAGRAATAAARAHTKSDEAWAAAAAAELDAKAAADAENHNRVMQQIGPQITAWLSPIDQITAVTQQAYAAVAAADSARANTAAAGRAAE…	1337
409	A0A7W9GDF6	GDF6	Uncharacterized protein	Nonomuraea jabiensis	MKTNRALRGAGVVGSVLALLLAGSPITEAAAADPPAAPVCERQVVLEAWVTGGVNVRPAAERALLGDKAAICALLAELPRLTAQDDREQAGRIKAQGGAEVAAAANAALRSDDSSAVSKFLDGGWQSAREIDLRASVNQMKAAGGPEVKAAANAVLRNGTREALGQFIESGWRLPYRLDLRAVVNRAMAEGGPQVQAAANRALQDGSLEMQERFVQIDWGVAQARDNENQTLNDLRASATEATRRAAFETVSAVAQADRAKAEAAAAKADAQEAERLASLAGQESAEAKRQAQRAAEAADRAAIASSVAVQAARAAAQAARAAAGAAGRAATAAARAHTKSDEAWAAAAAAELDAKAAADAENHNRVMQQIGPQISAWLSPIDQITAVTQQAYAAVAAA…	1352
85	A0A1H6EFF5	EFF5	SCP1.201-like deaminase	Nonomuraea solani	MLSLLLAGSPITEAKAAADPPPAPACERQVVLEAWVTGGVNVRPAAEQALLGDRAAVCALLARLPQLVAQDDREQVGRIKSQGEPEVAAAANAALVSDDAGAVARFLNGGWETAREIDLRAMVNKMKAAGGPEVKAAANAVLRNGSRGDLGKFVDSGWRVPYRMDLRVVANRAMSEGGPQVQAAANRALQDGSQEMLERFAQIDWGVAQARDNEAQTLNDLRASAAEATRRAAFETISAVAQADRAKAEAAAAKSDAEEAQRLASLAGQESAEAKRQAQRAAEAADRAAAASRVAVQAARTAATAARAASGAAARAATAAARAHTKSDEAWAAATAAELDAAAAARAEKYNRDMQRIGPEITALISPINQIIVVTEQAHAAVAAADSARANTEAAGRAA…	1339
7	A0A0B5HPK4	HPK4	Uncharacterized protein	Streptomyces vietnamensis	MLLALAPSESTEASGEVQVVIDYSTLAKAYGGGYGSRLQLVRMPACALTTPQLAQCRTRTAVPFTNRATADQLTATIRLDTATTEGAGAASMTATSAQASEGTALAVTSGSGGSQGDYAATSLNPSGSWQASGTGSFTYSYPISVPAGLGGNAPSVALSYDSQAVDGETSARNSQSSWIGDGWNYDPGFVERTYRGCGSLRDGNGDKILKGSADNCWTGANAQISFGPHSGVLIPDTKDSDVPGLLRQWKLRGDDGTIVQELSGAANGLQDGTYFRVLTTDGSAAYFGSNHAPAGVGTAAVPQSGTPTDDSTDSAWGEPVFHPQSGDPCYDSAKGKASRCAKPEGWRWNLDFVVSPNGLIQRYDYSTESNYYSLGGGQAADGDFGTLTSYIRGGTLTSI…	2655
362	A0A6L5GGZ7	GGZ7	Uncharacterized protein	Glycomyces albidus	MDEVAASLGGNKSEAEGLAAQLAASKQQAEELQGQLAALGAEGAANLASAAVQTIEGLMSEAAGLAGRIGEAQAQVLAIRQGSLLTRGTAGTATTPVGSSSAPTFNPRKFDPTKLAGLRRYSEAGTAEGKLYRSDGSPHSDRVLRARPPGSSPFPPGSVRGRYRDTTPNRGHIEGEVAATMHRDQLNEATLYLNAEPCDNRGQGCKENTHAFVPEGSVLNIWAVNDDGSRVFKRVNGTGEAFNGQAGN	248
275	A0A4R4M8R3	M8R3	Uncharacterized protein	Micromonospora fluostatini	SEPLPAWLPEAARNLPRREAKDPTSGVALIGGQQIPMRSGRDPAAAADLKPAYQLIATTTDHLEAKLAARMRREHVTDAAVVTNNPPCDYTPYGCEKILSRLLPTGARLTVYVRDDDGQVRHWRTYTGNGKAIA	134
222	A0A3D9ZPT2	ZPT2	Nucleic acid/nucleotide deaminase of polymorphic system toxin	Asanoa ferruginea	MAGKPRRSGGRKVKLPPAVETKLGRAIPGFRSPTARAGGGGGGAPPGGRPRGGPPGSGPGGPRRGPGGSGPPGGGGGPPRGTSGNPPDPDHFNSVTPGWDRVHRADAPQSVQDASRGFQPRVAGDRRPTTGSYRSTGDTGSTPISSGRDPSLSQDLDHTRINSQSGRPLPVAPESFDHAEARPAQQMRTDGRDTEVVVDNTTCGSRTFDSNSPTSCDTLLPGMLPEGSRMTVWGSVDGGQTFFRRVIDGTGSLIR	255
283	A0A4R5FE11	FE11	Uncharacterized protein	Nonomuraea mesophila	MRVSHALRHRVPWRAAGVIGVVLSLLLVISPVAEARAAATVTASAEAPVCERQVVLDAWATGGVNVRPAAEKALLGDKAAVCAFLQELPRLVAQDAREQVGHIKAQGGPEVAAAANAALVSEDSGAVAAFLDGGWETARQIDLRASVNQMKAAGGPEVKAAANVALRNGTREALGKFVESGWRLPYRMDLRAVVNRALAEGGPEVKAAANRALQDGSLETQERFVQIDWGVAQARDQENQTLNDLRASATEATRRAAFEAIATVAQAERAKAASLAAKNDAEAAKSLALEAGKESEEARRQARRAAEAADRATAASRVAVQAARAAADAARVAAGAAGRAATAAARAHTKADEAWAAAAAAELDADAAAAAEAYNRDIQQRVGPEIAAWISPLDQILTV…	1359
118	A0A1K1LPV5	LPV5	SCP1.201-like deaminase	Amycolatopsis australiensis	MPVDELVAAIRAAAAAVRKVRATMEQAQQLTTECRDTLRNATVGAGAPEPAEAMNHLGQALDGPESFAQRLAGLEQAASRLDGYAAHLEGAPSEPGQPPPTGSTAQPQARPPTSTPFTNSHGDSYPREAADLAARLPARVTPGASERTHAVARSGGTIFPTVTSGADSLTDATERLLREHGCTEKQAEYLKYHAEIKVAELVLRRDDLTDVEVAINYTPCGVERQQEFAATCDKLLNRIFPRHGARSLTVYGTYQDNRPYKTRYGRPQP	269
316	A0A542EAV0	EAV0	Nucleic acid/nucleotide deaminase of polymorphic system toxin	Kribbella jejuensis	MPSELQRVAQALLAAIDEIPRVVAYLHDQARKYREAAGWVGGVSNNPQARMAAMQLDEAARRCEEAAHYLSLAPLRARGWAEQMVSAERSAEPTGGSTSHPNGAAGSTSPADGRRGGASSKPGAPKPDDNGGGELPDFDPEPFRQKLPKRVVSRGYSPKTRGIWVDDDGNEHDLISGRHDPQYQQAQRHAEKLGLVTEPHKLSTAADVELKFAMKMRREGIRRARIVLNNRPCPGALGCDELLPRFLPPGSQLTVYGPDGLRRSTTEKRRPHDCRQGLLQARTRRSAATVGDARAC	296
461	A0A841FTG7	FTG7	Uncharacterized protein	Phytomonospora endophytica	MRKRRAACRGRAPSCMIARVTGPFEEFQNGARRALELLSEAQRLLRGAREKYSQARGELTDATEGAGNDRVSASLARLETVGEVLERADVGSVGAGETFTEYLRQIYADAAIVDSGVPSTVDTGPQPAERTPEPRTPVLQGFRPLASHPEAVSEIKPHVGKRNANGRRIAVGRVYDGEGRPLGPVHEADDDGPAGDGKDIVDPWRSYPRMRRHIEAHAAARLRQDENMTKAVVYINMKPCNYPDGCDPNLSALIPEGKTLYVHEVTKRGSTRVWIYPGTGEAIERERGSES	291
358	A0A6H1RE34	RE34	Uncharacterized protein	Saccharopolyspora sp. ASAGF58	MSAIGYTPGPVPGLCSLHNLGHHHETCRSSTWSRGHGPRHRRRGPQFLRRTPISLFSRRHSALGVLPDGAVQEAHQRLADDLLPRLAALAAGTHQASRLAAAHVRLAALPVELDQVRDLLQTVRSHTEEWINQHGGTAAVSAAPSRPAAATGTSERTTAGRVAAYRARLEHPWPYGKPLQGWRLAVGDGSSDRELASGTKLASGQTDPSYTAAVQRARELGLARGGFVPDIARHIEIKEASTMTAGETRTIVIGKDPCGIDPVTNVSCHPFLRYFLPPGATLIVYGPRGEPYRYEGKRTS	300
187	A0A2S6GM73	GM73	Nucleic acid/nucleotide deaminase of polymorphic system toxin	Actinokineospora auranticolor	MTSPGEDSIAEAARRLARLATTVTDLQSRLRDWYQALDSVDRAVAGLLGQSDRADRINQVTGHAEQCLRDLDTTLDKAAQQLRATADHHLGTTGHPPPSGPDPHLSHSAQRQRLRTGLPPDLPRTRDRTRRQRSAKTHGRWIGLDGEIHTETSGWDDKYYAAVTWFQQADKKVPNTTADVEVKLAVHMRTNRIRHIVLAINNVPCVGDLGCDTLIPRILPAGYTMTVHGANGFHKVYHGKAQK	243
408	A0A7W8F9H3	F9H3	INTEIN_C_TER domain-containing protein	Streptomyces albaduncus	MAKAKEIFALARETEEADLTTRTEAAIELARSMKTASEIGISASAATQVEARSLNDTATELAQEANRPDVDIQATAAKGRQLAMQAMKLLGPWHQEAAARALSGTDQDVLDYLRTRWKEADHNDIRQRVVNLSTQSPYASVRTAATEALNGTSEQIEAFYSSGQYQAGLIDMRVDVARLAETGGPGVSEAAKAALLDGNGKTYATFLNIGQYGERLTDERVITARLATTGGPEVQAAAKIALAGPPQLIHEFVSTGQYMAQRKDDLTSHHVHQVKRLIAEGSLIAAKATENAWRAAEAAAKAEQAAAEADAAAGKAQESKEAAARYAADADASADAAEQSAADAAASAATARNAADRAAQDATAAENSAADAEWSASYARYSAQKADESAADARASAKA…	850
524	Q9ACV2	ACV2	INTEIN_C_TER domain-containing protein	Streptomyces coelicolor (strain ATCC BAA-471 / A3(2) / M145)	MLSGLLGTPAALAAEPAPLPANVRADIVGYWETGGAGLKAAAEQALLGGDEAIRKFLADAPSIQHDDNRIDAARMAMTGGSGLRQAAKDAIRLSPAELEKFLLYGYEEPLDDDHKVEIARLINLGGPGVREAGKAALQGTAEERELFLNSGQYTAQQDDNRVDVARLATTGGPNVQAAAKVALRGTPEDMVEFLEVGQFTARNRDQEHATIAELIKQAELAGKQADDARKTAEESSKKAVDASQLAKEAAQKAAEETEAAKDDSQKAAVKAKQAADAARAAADAAQEAIGSANAANRAARRAALAAAQTASAATAAAEAANKAYKAAIAAAGDEGKADEAKEAAKQARAAADAATKSGLAAENAGLASAAAATASTAAKSASSNARAAAGAAEEANQHA…	1336
526	S4WB35	WB35	INTEIN_C_TER domain-containing protein	Streptomyces coelicolor	MLSGLLGTPAALAAEPAPLPANVRADIVGYWETGGAGLKAAAEQALLGGDEAIRKFLADAPSIQHDDNRIDAARMAMTGGSGLRQAAKDAIRLSPAELEKFLLYGYEEPLDDDHKVEIARLINLGGPGVREAGKAALQGTAEERELFLNSGQYTAQQDDNRVDVARLATTGGPNVQAAAKVALRGTPEDMVEFLEVGQFTARNRDQEHATIAELIKQAELAGKQADDARKTAEESSKKAVDASQLAKEAAQKAAEETEAAKDDSQKAAVKAKQAADAARAAADAAQEAIGSANAANRAARRAALAAAQTASAATAAAEAANKAYKAAIAAAGDEGKADEAKEAAKQARAAADAATKSGLAAENAGLASAAAATASTAAKSASSNARAAAGAAEEANQHA…	1336
404	A0A7W7WTX7	WTX7	Uncharacterized protein	Saccharothrix violaceirubra	MAAEAEQAKAVLHQVVDGAARLCAVVEKIISDATTLLTTLTGSARSPTIPQLARTPENPHPTPFSASPSVDDTSSVVPPERIERLRGELPDDVPPADRRPPGAPRPKTHGRWIGPDGRTHAVQSGEDGMYPESATALADLGFRRKLTRASDVEMKLAAHMRNHGIHSATLVINNTPCVGEFGCDRLVPVLLPAGATLTVHGANGFEKTYRGGAKPPWRKD	220
64	A0A1G9U6M8	U6M8	SCP1.201-like deaminase	Lentzea albidocapillata subsp. violacea	MVSLREIGESLNRVLDKAAEAGAALRTAAELAGDARDLLESAGGGSLQADVEVSNAQFAEAVEGIAHLHQQLGAAVDGTQKILHGLELGRSAKASRPAAPPSPSTSVPLPQPGVRERVDRLRRALPPPVQPRSGQKTHGRWFTGLDEPGTSARELASGHDELGLAAKQHLRDMGMPGTPVTAVDVEIKIAVHMARNGIRHATVVLNNTPCKGRFGCDTLVPAVLPEGSSLTVHGVTPDGRIMQKTYTGGAAAPWS	255
374	A0A7K0CS02	CS02	Ricin B-type lectin domain-containing protein	Streptomyces sp. RB5	MPARRANTRRLVVTAVLALVCALLPTPALANPPDPATAEVPRDQVTLEALAQDSPVDGETRDPGLARIDQEPPEQQTEAPPGTTTPAKDGAAAVSFDSAVQARALSTTDGDDLVPVGDLPVKIGPAEGAPAPSGTWEVAVSPRTAPEASGIDGALVTVTAPVTGSVPISVELSYQTYENYYGADWASRLEFVQFPECYLTTPDLEECRTYTELETVNDPQAKAVTATVDTAADGVGAPSLAGMSVMAATGDKAVVGAVDSGSGAGGSFKATGLASDGKWEAGGSSGAFTWSYPLQVPPPPAGPAPKISFNYNSQSVDGKTAATSPQSSWLGEGWDYDPGFIERRYRTCKDDRDTTAAGAPNNKDHKTPDLCWVSYNAVMSLAGSTTELVRVGTPAAGEP…	2527
503	D3PWR5	PWR5	Uncharacterized protein	Stackebrandtia nassauensis (strain DSM 44728 / CIP 108903 / NRRL B-16338 / NBRC 102104 / LLR-40K-21)	MSTALESARTTVVVTAERCEQAVVATETARSAADDMVRWSHGMGLAAPGEGLQQITDALNETTSCWMTARTAVLAAVSALDRVPQEPRRDNVLGHVDAAVEQLDQAHTAATAAVTKSGDAYALAVEVGSASVKAAVSEIAAVGPEATAAVDAAYRAVEEYRRQLLAVYGTASVTATEQETATDSPRPTTPPGPHARWRPDPPSAPHVAAIRRVGWPKKPQSDDDVRARGQLYHRDGTPWNASMLIASRRGPASQRTDLKEPWASDPGYTTGWHIEGNTAALMVKHQQRDAVLYINQAVCGAEEPQDPKRCHSNIVAMLSVGYALYVHSVQESGWLRRRVYKGTGEAIR	348
452	A0A841CGA5	CGA5	Uncharacterized protein	Saccharothrix tamanrassetensis	MFDRVGDEVVREANTGVNDVAGEISKAIDKASKARDALAQADDLAEDAHDLLAVALRGSVADQSNVEQMLDGFREARADMLTLLRTLDAGRAAAERYLATLTVEGTPRPGPVTQRPAQPPRQPPPDRAAGPDETLVVPPEQLEALRRELPPPITRVSSGQKTHGRWIRPDGTVEPIVSGRDADADSADERLEKLDMPGRAARAADVEMKLAARMVREGIRHATVVINYTPCRGRFGCDTLVPIVLPEGATLTVHGVTPEGQPFRKRYTGGARPWWR	276
168	A0A290ZD11	ZD11	Uncharacterized protein	Actinosynnema pretiosum	MGSLGAVADELESVCERAAECRVALLSAVDGVRWAREWWERVSAGSNDPEWAGLLACLVEVERGIDEVSLALSDGVGLVLDVVADLVGGGSDRAGDEPAEPPDRIEELRRELPPPVTPGAGQKTHGRWFGPDGKTRSAISGKDEGFALVLRTIRELGMTRGFPLRATDVEMKVAAHMRANGITSATLVINHVPCDDGMFSCDRMVPVLLPAGSALSVFGASGFRRTYHGGEQLPCPTP	238
469	A0A849DR00	DR00	Uncharacterized protein	Dactylosporangium sp.	MRIYDDLSSALSALIRDLHATRARLAAIREQLAADRDEFRGRLGATQHPAVLRAEYEATSAIRQVDEADQHVQAAIAAARVQAAQLHVDVGGSLGSVPGDATREVDPRATDGAEASHLGRFDPQPYLDEMPVFVREGRTRPKTHGRWRDRHGATHRLLSGYDGHYSPLIDQRAIRLGLIPNGAKLLTSGDVEMKFAMARRETWARTGVVTRETIVINNPKGPCSGKLSCDGLLNRYLPPGGELTVCWPGGNHKTYRGVPDQ	261
229	A0A3N1B1V7	B1V7	Nucleic acid/nucleotide deaminase of polymorphic system toxin	Micromonospora sp. Llam0	MSLDEVAAGLQTVLEQIARQRACLAATVSSVNAASNRLQAVTAGSDHILVRQALAAAAASTTRLSEADRHLAEATMAIIEYGKAIGVVLALPRDSAPPAAAAASTRPEAAGSRREVSPQPRAAAETASGQSTPAGDAAPAPYVPGFLESLPVRRSADAPTNGVITTTDGERISDVHSGKGGPGKGGPGLRPPFKHYVSALDHAEGHAAALMRTRGLTAATLYLNNTPCVEPMGCDRVLPYVLPKDTTLTVYGPNRYVTVYQGNGKGLA	268
398	A0A7W7T369	T369	Uncharacterized protein	Saccharothrix violaceirubra	MVTSVGDVAEQIGRAWWLLSRCRRELVAARDLAEAARTDLVGVLDGSVDIGPAANAFGAVLDRVAVLLADVDRLSDAMIRIRARLTGRLDATGPSSAAVDERTTTPDHLVESMRNSLPPRVTPRSGQKTHGRWLGPDGQVRNVVSGKDHRSELARQRLYDAGVRRTVAVLSDVEMKIAAEMAATGIRHATLVINHRVCRGDLSCDTLLPVLLPEGYTLTVHGIDRRGNRTKTRYTGGSTTW	241
507	D3QBY1	QBY1	Uncharacterized protein	Stackebrandtia nassauensis (strain DSM 44728 / CIP 108903 / NRRL B-16338 / NBRC 102104 / LLR-40K-21)	MASIEELIAAVRSALSTVAEGRTLTTQGCSALIEGTAALTGISRGSTNYQLRTALEALTAAIQAAERAESVEATVLEAIDAYVTEISKGSRPFDLPTLLAKLKNQGVVGLEGRTLEQVPDFDPTRTNPACFQGLAPRQDGGPTRGNLFYSDGRRWNTEPLESSGGASAFDLDKVKLEYRDVTPAQGHLEGNVAAWMADNQERETEMAPLPTPGTTEFSKELVTLTETAYNYFAHPVTVDPRVNRTLIAVYNNSEEQEEDLLALLASVGLHPPAVPDGHVVAGLVVTRFGDDLNNPVLAWDVYGPDDE	307
470	A0A849DRD6	DRD6	Uncharacterized protein	Dactylosporangium sp.	MLEAERRLAEAIEELARMIAKSGELLVDIQGGTSAEASAGGDLGAGPPGSPPGAVRVEPAARAGGDADAGLGDGSRGGTGKPHTVAGFDPRPCLDQLPVFSRDRRGRTKTHGMWIDEHGVAHDLLSGEHDGMHVQVNKRAVRLGRIPPGAKMFSGSDIELKFAMGMRQTWERTGTIRNEIIVINKPEGPCQGELGCDALLPYYLPPGGTLTVYWPGGNHRTYRGAVDQ	228
171	A0A2A3I8P5	I8P5	RHS repeat-associated protein	Streptomyces sp. TLI_235	MLRLLTMLTVAAVFLVPTTEQAMAQDMTLPPLSMQPLRNLAAWLTGSDPDWGDLPHQQGGTAAGRGHRTSAAQTHAGGGAGSKAGKGLGELPRYEPFARKAAGGASAGTKKGFNAATSRRIAAKSTAATDWYENADGTVSRKVSDGPLNYRDAKGVWQPIDTGLAQGGGRWRQKANALGVDFAAQSADRAVATLSTDANHSVSYGLKGAAQVTGTASGQTVNYPAVLPDTDLQLTSAATGLKESVVLHSAKAGNTWDFPLDLKGLTPSLNADGGVDLKDAKGTVTATIPAPYAFDSEIDPVSGERATTHAVTYRLVTDGAAPVLRMTLDARWLNDPARVFPVIVDPSVSVWDKIRSTYAESNFPTGDHSNEQFIKVGSYDSGTHSANSFVQEWRKTFDS…	3654
228	A0A3N1AV33	AV33	Nucleic acid/nucleotide deaminase of polymorphic system toxin	Micromonospora sp. Llam0	MGLDEVAAGLQTVLEQIARQRAGLAAAVSSVNAASNRLRAVTAGSGHILVRQTLAAAAASTTRLREADRQLAEATMAIIEYGKAIGVVLTPPRDSAPPAAAASTRPEATGSRREVSPPARAAAETASGQSTPTGDAAPAPYVPGFLESLPVRRSADAPTDGVITTTDGERISDVHSGKGGPGKGGPGLRPPFTHYVSALDHAEGHAAALMRTHGLTAATLYLNNTPCVEPMGCDRVLPYVLPEDATLTVYGPNRYVTVYRGNGKGLA	267
365	A0A6N7HGM3	HGM3	Uncharacterized protein	Actinophytocola sp.	MTGRPLAINFVCGLTAGSAGVCCETPTLLAPGCPFVTRVDMVGWAAAVVLTPILTEGVQAVRRFVLVVLAVVAVFWVFDPFGDELPEATDSGWVAEQRAALEGKRLTTGRFKSTEHDTLEVTSGWRPISDRIVEVLRNSPHFPPFPGGRPNVAGDVETKVAMMMREAEATTGVVVINNDEVCSGPMGCTAAVPVILPEGSTLYVWERNEDEPVTLTGKG	219
174	A0A2G9DMF9	DMF9	Uncharacterized protein	Streptomyces sp. JV178	MHLGKLTYEVGPTLTCDADGSDCEYIEVQENIVPWAPGPGWARALGIGKGAAGLTEFAANVLPKFAEGGATVGVGATSTGHVYHLVSGNKKADAELIGIVNETLRNQGVLKGTVKSSRASDVEQKMAGLMIRDNVNKAEIVINNPAGPCSQPLGCHQTLNAMISGPMEARSDAQSGASVLPTRARR	186
302	A0A4S8PZV0	PZV0a	Uncharacterized protein	Glycomyces buryatensis	MDSRPLTRRTRIKGGTAMLPLNLIDAHFCDIEGPLPLGDHHDPSAPDASAAPGRFRRWLLDDAAPLAIRDQVWADLIRRVRDTDEAEPLHLLLLGLAVPGLRRAAGRAKLQSPGTERADLEAEAITGFIAAISTVDLARRAICSQLCQAAHTAARSLGRSNRRQRHESEEALLREEPERVGTGHVDLILGSAVTAGVIDRAEAHLIGATRFDGEHLTAIARRTGRTPLAVGLCRRRAEERLCVWLKALRLTGLYTSPNPVSEAPGAALVSTLSETIADLRAAIEESERTQATVRAIRDVVEQLATQLRMDTDGSTNPLVEEGLGQLAQSQEKLEEALALYAAGDDTIERYIEGTLLGGGSTGGAGAGGHGGKPPSPPPPAPPQPSGPEPVPKLVHDLAE…	522

## Sheet: RMSD Values
Clade I	RMSD	Accession	Protein Name	Tax Name	Full Length Sequence	Full Length
FZY2	0.48	A0A7G9FZY2	Uncharacterized protein	Lachnospiraceae bacterium sunii NSJ-8	MSLPEYDGTTTHGVLVLDDGTQIGFTSGNGDPRYTNYRNNGHVEQKSALYMRENNISNATVYHNNTNGTCGYCNTMTATFLPEGATLTVVPPENAVANNSRAIDYVKTYTGTSNDPKISPRYKGN	125
HK75	0.3	A0A2J9HK75	Uncharacterized protein	Burkholderia glumae	MYEAARVTDPIEHTSALTGFLVGAVLGIALIAAVAFATFTCGFGVALLAGMAAGIGAQVLLSLGESIGKMFSSQSGAITLGSPNVYVNGKPTAYAMLSSVTCSKHNPTPLVAQGSTNIFINGKPAARKDDKITCGATISDGSHDTYFHGGTQTCLPIDDEVPPWLRTATDWAFALAGLVGGLGGLLKEAGGLSRAVMPCAAKFIGGYVLGEAASRYVVGPAINSAIGGMFGNPVDVTTGRKILLAESETDYVVPSPMPVAIRRFYSSDLDYVGTLGRGWVLPWELRLHARDGRLWYTDAQGRESGFPMLQPGHAAFSEADQRYLTCTPDGRYILHDLGETYYDFGHYEPGSGRIGWVRRIEDQAGQWCQFERDSRGRVREIQTCGGLLAVLDYEPEHGR…	1425
HR14	0.504	A0A3G5HR14	Type IV secretion protein Rhs	Propionibacterium acidifaciens	MVDLGAYEEPVAFDDGVADALRSAASALSGTLSGQAASRSSWAATASTDFEGHYADVFDANARAACDDCSNIASALDALAADVQTMKDAAASERDRRRQAKEWADRQKDEWAPKSWIDDHLGLDKPPAGPPETPVVDAQAPTVATWSEPAQGQAGGVSSARPDDLRTYSSNVTGANDTVTTQKGTLDGALSDFADRCSWCSIDTSGITTALAAFGANNTNETRWVDTVAAAFEAAGGSGAISAVSDAALDASLQAAGVTQSRQPVDVTAPTIQGDPQTSGYADDPVNTTTGNFIEPETDLAFSGGCASLGFDRVYNSLSAGVGAFGPGWASTADQRLLVTEDGAVWVQPSGRHVVFPRLGNGWDRAHNDTYWLHTTTDTTGPTPGDAPTTGAAGGAGVF…	1885
L9D3	0.595	A0A419HZL9	Uncharacterized protein	Amycolatopsis panacis	MPPREPRSGLCNRCAAAEAARLLQEYGIPPRGDLATTADVEQKLAARMVREGRKHLDVSLNNRPCKGPYGCDTLVPIILPEGCTMTVHAPNYRKTFTGGAKPWSR	105
Q2L7	0.618	A0A1X1N3E6	Uncharacterized protein	Streptomyces sp. CB03238	MEAQAAALMRRFQASEGRPMIRHPSGVCGTCANTLRVMLPEGASLTVKFQHGRIFFTGGNFVGDPD	66
QQV2	0.318	A0A421B5D8	Nucleic acid/nucleotide deaminase of polymorphic system toxin	Actinokineospora cianjurensis	MTGILEINGTPFGELSATRQDDWARGSAERSRQLGIHDDAEGITHHVEMKAVIVMITSGATRARVIINHAPCGSEPGLAGGCHRLLPWFIPRGSSLTVLGTDAQGEPFQRIYEGRAAQ	118
UYE9	0.406	A0A4S8PZV0	Uncharacterized protein	Glycomyces buryatensis	MDSRPLTRRTRIKGGTAMLPLNLIDAHFCDIEGPLPLGDHHDPSAPDASAAPGRFRRWLLDDAAPLAIRDQVWADLIRRVRDTDEAEPLHLLLLGLAVPGLRRAAGRAKLQSPGTERADLEAEAITGFIAAISTVDLARRAICSQLCQAAHTAARSLGRSNRRQRHESEEALLREEPERVGTGHVDLILGSAVTAGVIDRAEAHLIGATRFDGEHLTAIARRTGRTPLAVGLCRRRAEERLCVWLKALRLTGLYTSPNPVSEAPGAALVSTLSETIADLRAAIEESERTQATVRAIRDVVEQLATQLRMDTDGSTNPLVEEGLGQLAQSQEKLEEALALYAAGDDTIERYIEGTLLGGGSTGGAGAGGHGGKPPSPPPPAPPQPSGPEPVPKLVHDLAE…	522
WC03	0.448	A0A4S8PZV0	Uncharacterized protein	Glycomyces buryatensis	MDSRPLTRRTRIKGGTAMLPLNLIDAHFCDIEGPLPLGDHHDPSAPDASAAPGRFRRWLLDDAAPLAIRDQVWADLIRRVRDTDEAEPLHLLLLGLAVPGLRRAAGRAKLQSPGTERADLEAEAITGFIAAISTVDLARRAICSQLCQAAHTAARSLGRSNRRQRHESEEALLREEPERVGTGHVDLILGSAVTAGVIDRAEAHLIGATRFDGEHLTAIARRTGRTPLAVGLCRRRAEERLCVWLKALRLTGLYTSPNPVSEAPGAALVSTLSETIADLRAAIEESERTQATVRAIRDVVEQLATQLRMDTDGSTNPLVEEGLGQLAQSQEKLEEALALYAAGDDTIERYIEGTLLGGGSTGGAGAGGHGGKPPSPPPPAPPQPSGPEPVPKLVHDLAE…	522
XG57	0.686	A0A4S8PZV0	Uncharacterized protein	Glycomyces buryatensis	MDSRPLTRRTRIKGGTAMLPLNLIDAHFCDIEGPLPLGDHHDPSAPDASAAPGRFRRWLLDDAAPLAIRDQVWADLIRRVRDTDEAEPLHLLLLGLAVPGLRRAAGRAKLQSPGTERADLEAEAITGFIAAISTVDLARRAICSQLCQAAHTAARSLGRSNRRQRHESEEALLREEPERVGTGHVDLILGSAVTAGVIDRAEAHLIGATRFDGEHLTAIARRTGRTPLAVGLCRRRAEERLCVWLKALRLTGLYTSPNPVSEAPGAALVSTLSETIADLRAAIEESERTQATVRAIRDVVEQLATQLRMDTDGSTNPLVEEGLGQLAQSQEKLEEALALYAAGDDTIERYIEGTLLGGGSTGGAGAGGHGGKPPSPPPPAPPQPSGPEPVPKLVHDLAE…	522
XYI6	0.601	A0A4S8PZV0	Uncharacterized protein	Glycomyces buryatensis	MDSRPLTRRTRIKGGTAMLPLNLIDAHFCDIEGPLPLGDHHDPSAPDASAAPGRFRRWLLDDAAPLAIRDQVWADLIRRVRDTDEAEPLHLLLLGLAVPGLRRAAGRAKLQSPGTERADLEAEAITGFIAAISTVDLARRAICSQLCQAAHTAARSLGRSNRRQRHESEEALLREEPERVGTGHVDLILGSAVTAGVIDRAEAHLIGATRFDGEHLTAIARRTGRTPLAVGLCRRRAEERLCVWLKALRLTGLYTSPNPVSEAPGAALVSTLSETIADLRAAIEESERTQATVRAIRDVVEQLATQLRMDTDGSTNPLVEEGLGQLAQSQEKLEEALALYAAGDDTIERYIEGTLLGGGSTGGAGAGGHGGKPPSPPPPAPPQPSGPEPVPKLVHDLAE…	522
Clade II	RMSD	Accession	Protein Name	Tax Name	Full Length Sequence	Full Length
CAQ9	1.159	A0A3N8CAQ9	Type IV secretion protein Rhs	Burkholderia sp. Bp9125	MGLLAVKHLDPVVGVDVHSVLVAPSPTPVFLPHPHVGFMLDLREYVEAAKGVVGSIAMAIAQEQAAEYLDEHPDVAKQLGDAAGFAAGKLADLNDNPIVAEALKLQSEAASLKRSIGDALGSSVGAGGSAGRPIFVNGLLRATAGTHSFHVPGLHFPLGEAFAPPPPENPLPSDDAESYMGSRTVLANNDPMSFMALPAMSCWSVGLEPPPHNGAHTERTYPSMPSSVMLPIPAGRPVLVGGPPVMNMAAAAKGLFKAFQGSKWAKALADKLHLKPGFLRCKVLHAEPVDAITGEVVVQQHDFTVAGRLPLVWNRYYASHDACRGAIGAGWRTLADIRVALMRHEGALGVAAHFHDHATAFDPMPDTAGWPARVYDRQHGHALYRRDDRLVLRTRAAIE…	1526
CJ70	4.621	A0A7U5CJ70	RHS repeat-associated core domain protein	Burkholderia pseudomallei	MALPAVKHLDPVVGIDVHSVLVTPGTPPVFLPHPYVGFMLDRREYIDAALGVIGSIVFTFTPLGKEADAGLKWAKKQAKAELMSDPLIAEGVKLGKEAAPVAGDIAGAVGAGVGMGSMMGRPIFVNGFLRATAGTHSFHVPGLHFPLGESFAPPPEDFEPSNDGESYMGSRTVLANNDPMSFMALPAMSCWSIGLEPPPHNGAHTQRTALSMPSSVMLPIPVGRPVLVGGPPVMNMAALASSLFKAFRGSDWAKALADKLHLKPGFLRCNVLRAEPVDAITGEVVVQQHDFTVPGRLPLVWNRYYTSHDTYVGAVGIGWQTPADIRLELTRHEGAVGVVAYFPDHATAFDAIPDAAGWPARVYDWQHGQALYRQDDRLVLRTRAGFEYEFALPAHWQHA…	1543
DWR5	1.46	A0A8A4DWR5	Type IV secretion protein Rhs	Burkholderia pseudomallei	MAAAEWGGGVALPAVKHLDPVVGIDVHSVLVTPGTPPVFLPHPYVGFMLDRREYIDAALGVIGSIVFTFTPLGKEAEAGLKWAKKQAKAELMSDPLIAEGVKLGKEAAPVAGDIAGAVGAGVGMGSMMGRPIFVNGFLRATAGTHSFHVPGLHFPLGESFAPPPEDFEPSNDGESYMGSRTVLANNDPMSFMALPAMSCWSVGLEPPPHNGAHTQRTALSMPSSVMLPIPVGRPVLVGGPPVMNMAALASSLFKAFRGSDWAKALADKLHLKPGFLRCNVLRAEPVDAITGEVVVQQHDFTVPGRLPLVWNRYYTSHDTYVGAVGIGWQTPADIRLELTRHEGAVGVVAYFPDHATAFDAIPDAAGWPARVYDWQHGQALYRQDDRLVLRTRAGFEYEF…	1552
FBK9	1.113	A0A854FBK9	Type IV secretion protein Rhs	Burkholderia pseudomallei	MAAAEWGGGVALPAVKHLDPVVGIDVHSVLVTPGTPPVFLPHPYVGFMLDRREYIDAALGVIGSIVFTFTPLDKEAEAGLKWAKKQAKAELMSDPLIAEGVKLGKEAAPVAGDIAGAVGAGVGMGSMMGRPIFVNGFLRATAGTHSFHVPGLHFPLGESFAPPPEDFEPSNDGESYMGSRTVLANNDPMSFMALPAMSCWSIGLEPPPHNGAHTQRTALSMPSSVMLPIPVGRPVLVGGPPVMNMAALASSLFKAFRGSDWAKALADKLHLKPGFLRCNVLRAEPVDAITGEVVVQQHDFTVPGRLPLVWNRYYTSHDTYVGAVGIGWQTPADIRLELTRHEGAVGVVAYFPDHATAFDAIPDAAGWPARVYDWQHGQALYRQDDRLVLRTRAGFEYEF…	1552
I146	9.229	A0A419HZL9	Uncharacterized protein	Amycolatopsis panacis	MPPREPRSGLCNRCAAAEAARLLQEYGIPPRGDLATTADVEQKLAARMVREGRKHLDVSLNNRPCKGPYGCDTLVPIILPEGCTMTVHAPNYRKTFTGGAKPWSR	105
I9V5	2.914	A0A419HZL9	Uncharacterized protein	Amycolatopsis panacis	MPPREPRSGLCNRCAAAEAARLLQEYGIPPRGDLATTADVEQKLAARMVREGRKHLDVSLNNRPCKGPYGCDTLVPIILPEGCTMTVHAPNYRKTFTGGAKPWSR	105
JRI9	1.271	A0A419HZL9	Uncharacterized protein	Amycolatopsis panacis	MPPREPRSGLCNRCAAAEAARLLQEYGIPPRGDLATTADVEQKLAARMVREGRKHLDVSLNNRPCKGPYGCDTLVPIILPEGCTMTVHAPNYRKTFTGGAKPWSR	105
L5F3	6.321	A0A419HZL9	Uncharacterized protein	Amycolatopsis panacis	MPPREPRSGLCNRCAAAEAARLLQEYGIPPRGDLATTADVEQKLAARMVREGRKHLDVSLNNRPCKGPYGCDTLVPIILPEGCTMTVHAPNYRKTFTGGAKPWSR	105
UU26	5.668	A0A4S8PZV0	Uncharacterized protein	Glycomyces buryatensis	MDSRPLTRRTRIKGGTAMLPLNLIDAHFCDIEGPLPLGDHHDPSAPDASAAPGRFRRWLLDDAAPLAIRDQVWADLIRRVRDTDEAEPLHLLLLGLAVPGLRRAAGRAKLQSPGTERADLEAEAITGFIAAISTVDLARRAICSQLCQAAHTAARSLGRSNRRQRHESEEALLREEPERVGTGHVDLILGSAVTAGVIDRAEAHLIGATRFDGEHLTAIARRTGRTPLAVGLCRRRAEERLCVWLKALRLTGLYTSPNPVSEAPGAALVSTLSETIADLRAAIEESERTQATVRAIRDVVEQLATQLRMDTDGSTNPLVEEGLGQLAQSQEKLEEALALYAAGDDTIERYIEGTLLGGGSTGGAGAGGHGGKPPSPPPPAPPQPSGPEPVPKLVHDLAE…	522
VWJ2	6.86	A0A4S8PZV0	Uncharacterized protein	Glycomyces buryatensis	MDSRPLTRRTRIKGGTAMLPLNLIDAHFCDIEGPLPLGDHHDPSAPDASAAPGRFRRWLLDDAAPLAIRDQVWADLIRRVRDTDEAEPLHLLLLGLAVPGLRRAAGRAKLQSPGTERADLEAEAITGFIAAISTVDLARRAICSQLCQAAHTAARSLGRSNRRQRHESEEALLREEPERVGTGHVDLILGSAVTAGVIDRAEAHLIGATRFDGEHLTAIARRTGRTPLAVGLCRRRAEERLCVWLKALRLTGLYTSPNPVSEAPGAALVSTLSETIADLRAAIEESERTQATVRAIRDVVEQLATQLRMDTDGSTNPLVEEGLGQLAQSQEKLEEALALYAAGDDTIERYIEGTLLGGGSTGGAGAGGHGGKPPSPPPPAPPQPSGPEPVPKLVHDLAE…	522
WCK2	5.254	A0A4S8PZV0	Uncharacterized protein	Glycomyces buryatensis	MDSRPLTRRTRIKGGTAMLPLNLIDAHFCDIEGPLPLGDHHDPSAPDASAAPGRFRRWLLDDAAPLAIRDQVWADLIRRVRDTDEAEPLHLLLLGLAVPGLRRAAGRAKLQSPGTERADLEAEAITGFIAAISTVDLARRAICSQLCQAAHTAARSLGRSNRRQRHESEEALLREEPERVGTGHVDLILGSAVTAGVIDRAEAHLIGATRFDGEHLTAIARRTGRTPLAVGLCRRRAEERLCVWLKALRLTGLYTSPNPVSEAPGAALVSTLSETIADLRAAIEESERTQATVRAIRDVVEQLATQLRMDTDGSTNPLVEEGLGQLAQSQEKLEEALALYAAGDDTIERYIEGTLLGGGSTGGAGAGGHGGKPPSPPPPAPPQPSGPEPVPKLVHDLAE…	522
XU80	1.15	A0A4S8PZV0	Uncharacterized protein	Glycomyces buryatensis	MDSRPLTRRTRIKGGTAMLPLNLIDAHFCDIEGPLPLGDHHDPSAPDASAAPGRFRRWLLDDAAPLAIRDQVWADLIRRVRDTDEAEPLHLLLLGLAVPGLRRAAGRAKLQSPGTERADLEAEAITGFIAAISTVDLARRAICSQLCQAAHTAARSLGRSNRRQRHESEEALLREEPERVGTGHVDLILGSAVTAGVIDRAEAHLIGATRFDGEHLTAIARRTGRTPLAVGLCRRRAEERLCVWLKALRLTGLYTSPNPVSEAPGAALVSTLSETIADLRAAIEESERTQATVRAIRDVVEQLATQLRMDTDGSTNPLVEEGLGQLAQSQEKLEEALALYAAGDDTIERYIEGTLLGGGSTGGAGAGGHGGKPPSPPPPAPPQPSGPEPVPKLVHDLAE…	522
Clade III	RMSD	Accession	Protein Name	Tax Name	Full Length Sequence	Full Length
HSX7	0.745	A0A6N7HSX7	Uncharacterized protein	Actinophytocola sp.	MFGERCVPKKGRAKRMRKLVGWAVVVVLVVIVAKSCGIDLIPFSDDGCDAASDAVAHAESSECEDLKQAALDPNWATQQQERPELVRGKTTTGLFFELSPDDYIALSSGSDDLSERAASLLRDIGYDNPDPNPATHVEAKIAAKMHDASTLFGVLVINNTFVCGGCNDAVRALLPEGATLWIWTKSARQVLVIKGRG	197
JV42	0.729	A0A419HZL9	Uncharacterized protein	Amycolatopsis panacis	MPPREPRSGLCNRCAAAEAARLLQEYGIPPRGDLATTADVEQKLAARMVREGRKHLDVSLNNRPCKGPYGCDTLVPIILPEGCTMTVHAPNYRKTFTGGAKPWSR	105
Q3M4	0.941	A0A1X1N3E6	Uncharacterized protein	Streptomyces sp. CB03238	MEAQAAALMRRFQASEGRPMIRHPSGVCGTCANTLRVMLPEGASLTVKFQHGRIFFTGGNFVGDPD	66
QKA9	0.88	A0A1X1N3E6	Uncharacterized protein	Streptomyces sp. CB03238	MEAQAAALMRRFQASEGRPMIRHPSGVCGTCANTLRVMLPEGASLTVKFQHGRIFFTGGNFVGDPD	66
QKZ8	0.641	A0A840QKZ8	Uncharacterized protein	Saccharopolyspora phatthalungensis	MSAVGDLDQTLAQVVDRITAALGLLTTAQDACDEAGEVLGFALEGTASPEALEVLAIVEPTSDELIHAYQSGSRVIELITTYRRGLEVQSAVDSTPPSAAHPSTAGRIPTDAAHDRDWANQVRKRLPKWMDGHQTTGFGYDCDGTEHRITSGYDLSLSEPARLALHNSETFPTDDRGAPTVTLHVEVKYAQMMRRAGQTYGVVIINKLMCDGCRDAVPEILPQGSVLAVWEPGAAQPHILKGAARP	246
R3M3	0.997	A0A421B5D8	Nucleic acid/nucleotide deaminase of polymorphic system toxin	Actinokineospora cianjurensis	MTGILEINGTPFGELSATRQDDWARGSAERSRQLGIHDDAEGITHHVEMKAVIVMITSGATRARVIINHAPCGSEPGLAGGCHRLLPWFIPRGSSLTVLGTDAQGEPFQRIYEGRAAQ	118
RZG6	0.966	A0A4S8PZV0	Uncharacterized protein	Glycomyces buryatensis	MDSRPLTRRTRIKGGTAMLPLNLIDAHFCDIEGPLPLGDHHDPSAPDASAAPGRFRRWLLDDAAPLAIRDQVWADLIRRVRDTDEAEPLHLLLLGLAVPGLRRAAGRAKLQSPGTERADLEAEAITGFIAAISTVDLARRAICSQLCQAAHTAARSLGRSNRRQRHESEEALLREEPERVGTGHVDLILGSAVTAGVIDRAEAHLIGATRFDGEHLTAIARRTGRTPLAVGLCRRRAEERLCVWLKALRLTGLYTSPNPVSEAPGAALVSTLSETIADLRAAIEESERTQATVRAIRDVVEQLATQLRMDTDGSTNPLVEEGLGQLAQSQEKLEEALALYAAGDDTIERYIEGTLLGGGSTGGAGAGGHGGKPPSPPPPAPPQPSGPEPVPKLVHDLAE…	522
Clade IV	RMSD	Accession	Protein Name	Tax Name	Full Length Sequence	Full Length
CFI9	0.724	A0A7W7CFI9	Uncharacterized protein	Crossiella cryophila	MAEFESTSERARGVRPPVTSTQAGPGAAVAPSATALGPDFAAVPVSGRLTPAEITRIMLAAKDLDEAKLRLGLGPVTDQALHDFLVRNGFRPAQPAWTGPTVKATPPGMEIVGQIIYRQSTDGLGFVASYELGNRQELANRQTEANRDASLRAAAGFMQALAGPMTDTGPKLTKGSANPAVQPRAGAATGPPTTTRTGPNRPVGTPLVPGRTGKPVPPRGIRPIGTGDTAGPSNRSVAAASPQPGIQVAEQVRAAREYFPGHDGAVGSLLVEGRPPMRIKSGVDGGPSGGTHRGGIPRGEGHAFTAGGPSQGNIATHVEGHSAAIMHQQGIQRATLVVSQPECKVCAANLPSALPPGAELRVIHPGGSETIYRANHAR	378
J3E1	0.62	A0A419HZL9	Uncharacterized protein	Amycolatopsis panacis	MPPREPRSGLCNRCAAAEAARLLQEYGIPPRGDLATTADVEQKLAARMVREGRKHLDVSLNNRPCKGPYGCDTLVPIILPEGCTMTVHAPNYRKTFTGGAKPWSR	105
L3C8	0.826	A0A419HZL9	Uncharacterized protein	Amycolatopsis panacis	MPPREPRSGLCNRCAAAEAARLLQEYGIPPRGDLATTADVEQKLAARMVREGRKHLDVSLNNRPCKGPYGCDTLVPIILPEGCTMTVHAPNYRKTFTGGAKPWSR	105
RVN8	1.234	A0A4S8PZV0	Uncharacterized protein	Glycomyces buryatensis	MDSRPLTRRTRIKGGTAMLPLNLIDAHFCDIEGPLPLGDHHDPSAPDASAAPGRFRRWLLDDAAPLAIRDQVWADLIRRVRDTDEAEPLHLLLLGLAVPGLRRAAGRAKLQSPGTERADLEAEAITGFIAAISTVDLARRAICSQLCQAAHTAARSLGRSNRRQRHESEEALLREEPERVGTGHVDLILGSAVTAGVIDRAEAHLIGATRFDGEHLTAIARRTGRTPLAVGLCRRRAEERLCVWLKALRLTGLYTSPNPVSEAPGAALVSTLSETIADLRAAIEESERTQATVRAIRDVVEQLATQLRMDTDGSTNPLVEEGLGQLAQSQEKLEEALALYAAGDDTIERYIEGTLLGGGSTGGAGAGGHGGKPPSPPPPAPPQPSGPEPVPKLVHDLAE…	522
Clade V	RMSD	Accession	Protein Name	Tax Name	Full Length Sequence	Full Length
C153	0.688	A0A4R7C153	Ricin B-type lectin domain-containing protein	Streptomyces sp. BK561	MLLLSSTLTVTSLGGQALAVPEPGMSREKSIAEVDLPELPEPTEVEGDEAADKTLTLAPENPVDPYTPAATATWTSGTGSATLSTTSEPGTTVPVTNNLPVAIGVPEGGDPAALAGDWTVGVAPQTTSQDAGVSGIVMKLTPPASVDPAAEVAISVDTTGFADLYGPQAADRFGLMLLPECVYSSPAAGDCADGGGMTTMSLSRGSADGDKDVRNGRKDFQRLRSSVETVPAKDAPTRTKSARSAKTRKVLSGSIPVAGLVGEGFVPSGATKASYRDGVRPAVAANGGGAVGALDTGSSVSGDFTASPLLSSGSWSSGSSSGAFTYSYQIQVPETAGGLMPKVGLSYSSQSVDGRTSSTNNQASWIGDGWDYNAGSITRTYANCRQDSKKAGSNNSTHR…	2663
C918	0.807	A0A171C918	RHS repeat-associated core domain protein	Streptomyces sp. F-3	MLAATTPVLTHNTSGQACEVWTSQQTHLTSGVLDIQVDQIPLGSGENAGGFLSRDNNAALGVNGVVDWRSIPGMTKENYHHVEMQAAAYMRLNNIRLGRLYINYKSGACGYCDGRWYHGGVNIEDALPHGAQLWVTVAGGRTVRYVGNRS	150
FE83	0.739	L7FE83	Ricin B-type lectin domain-containing protein	Streptomyces turgidiscabies Car8	MTSLGGEALAVPGPDMTREKSIAEVDLPDLPEATEVDGDEAADKTLTLAPQNPVVPYTPDAVAPWTSGTGSATLSTADAPGTTKPVSNNLPVAIGVPAGGDPADLAGAWTVGVAPQTTSQEAGVSGIVMKLTPPATVDPAAEVAISIDTTGFADLYGPQAADRFGLMLLPECVYSSPTEGDCADGGGEGMATMSVSEGDKDVRNGKENFQRLRSTVRTVPAKNAPTNTRTAKDATTRKILGGSIPVSSLVGEGFAPTKASQASYRDGVQPAVAANGGAAVGGLDIGSSVSGDFTASPLLSSGSWSSGSSSGAFTYSYQAQVPETAGGLMPKVNLAYSSQSVDGRTSSSNNQASWIGDGWDYNAGSITRTYANCRQDSKKAGSNNSTHRTADLCWGSENA…	2651
G4L8	0.997	A0A1D8G4L8	HintN domain-containing protein	Streptomyces rubrolavendulae	MSSSDAGRAFGVPENVLARFTRYPGGARRRAGRTARARRLGIVLSAVLSATLLPAEAWAIAPPAPRTGPTLDALQQEEEVDPDPAAMEELDDWDGGPVEPPADYTPTEVTPPTGGTAPVPLDSAGEELVPAGTLPVRIGQASPTEEDPAPPAPSGTWDVTVEPRATTEAAAVDGAIIKLTPPASGSTPVDVELDYGRFEDLFGTEWSSRLKLTQLPECFLTTPELEECGTPITIPTSNDPATGTVRATVDPADGQPQGLAAQSGGGPAVLAATDSASGAGGTYKATSLSATGSWTAGGSGGGFSWSYPLTIPDTPAGPAPKISLSYSSQSVDGRTSVANGQASWIGDGWDYHPGFVERRYRSCNDDRSGTPNNDNSADKEKSDLCWASDNVVMSLGGST…	2358
H5T6	0.79	A0A229H5T6	Uncharacterized protein	Streptomyces sp. NBS 14/10	MGILDVGGDQLPMISGPGGQSGLLKNLPGRIKANAEHVETHAAAFLRMNPGVRKAMLYIDYPTGACGACRSTLPDMLPEGAQLWVISPRKTEKFVGLPD	99
JXM3	0.821	A0A419HZL9	Uncharacterized protein	Amycolatopsis panacis	MPPREPRSGLCNRCAAAEAARLLQEYGIPPRGDLATTADVEQKLAARMVREGRKHLDVSLNNRPCKGPYGCDTLVPIILPEGCTMTVHAPNYRKTFTGGAKPWSR	105
KCU5	0.713	A0A419HZL9	Uncharacterized protein	Amycolatopsis panacis	MPPREPRSGLCNRCAAAEAARLLQEYGIPPRGDLATTADVEQKLAARMVREGRKHLDVSLNNRPCKGPYGCDTLVPIILPEGCTMTVHAPNYRKTFTGGAKPWSR	105
KZF3	1.027	A0A419HZL9	Uncharacterized protein	Amycolatopsis panacis	MPPREPRSGLCNRCAAAEAARLLQEYGIPPRGDLATTADVEQKLAARMVREGRKHLDVSLNNRPCKGPYGCDTLVPIILPEGCTMTVHAPNYRKTFTGGAKPWSR	105
M331	0.821	A0A419HZL9	Uncharacterized protein	Amycolatopsis panacis	MPPREPRSGLCNRCAAAEAARLLQEYGIPPRGDLATTADVEQKLAARMVREGRKHLDVSLNNRPCKGPYGCDTLVPIILPEGCTMTVHAPNYRKTFTGGAKPWSR	105
MLA9	0.968	A0A419HZL9	Uncharacterized protein	Amycolatopsis panacis	MPPREPRSGLCNRCAAAEAARLLQEYGIPPRGDLATTADVEQKLAARMVREGRKHLDVSLNNRPCKGPYGCDTLVPIILPEGCTMTVHAPNYRKTFTGGAKPWSR	105
P7M9	0.911	A0A1X1N3E6	Uncharacterized protein	Streptomyces sp. CB03238	MEAQAAALMRRFQASEGRPMIRHPSGVCGTCANTLRVMLPEGASLTVKFQHGRIFFTGGNFVGDPD	66
PGG0	0.955	A0A1X1N3E6	Uncharacterized protein	Streptomyces sp. CB03238	MEAQAAALMRRFQASEGRPMIRHPSGVCGTCANTLRVMLPEGASLTVKFQHGRIFFTGGNFVGDPD	66
RG11	0.939	A0A4S8PZV0	Uncharacterized protein	Glycomyces buryatensis	MDSRPLTRRTRIKGGTAMLPLNLIDAHFCDIEGPLPLGDHHDPSAPDASAAPGRFRRWLLDDAAPLAIRDQVWADLIRRVRDTDEAEPLHLLLLGLAVPGLRRAAGRAKLQSPGTERADLEAEAITGFIAAISTVDLARRAICSQLCQAAHTAARSLGRSNRRQRHESEEALLREEPERVGTGHVDLILGSAVTAGVIDRAEAHLIGATRFDGEHLTAIARRTGRTPLAVGLCRRRAEERLCVWLKALRLTGLYTSPNPVSEAPGAALVSTLSETIADLRAAIEESERTQATVRAIRDVVEQLATQLRMDTDGSTNPLVEEGLGQLAQSQEKLEEALALYAAGDDTIERYIEGTLLGGGSTGGAGAGGHGGKPPSPPPPAPPQPSGPEPVPKLVHDLAE…	522
S3U1	0.979	A0A4S8PZV0	Uncharacterized protein	Glycomyces buryatensis	MDSRPLTRRTRIKGGTAMLPLNLIDAHFCDIEGPLPLGDHHDPSAPDASAAPGRFRRWLLDDAAPLAIRDQVWADLIRRVRDTDEAEPLHLLLLGLAVPGLRRAAGRAKLQSPGTERADLEAEAITGFIAAISTVDLARRAICSQLCQAAHTAARSLGRSNRRQRHESEEALLREEPERVGTGHVDLILGSAVTAGVIDRAEAHLIGATRFDGEHLTAIARRTGRTPLAVGLCRRRAEERLCVWLKALRLTGLYTSPNPVSEAPGAALVSTLSETIADLRAAIEESERTQATVRAIRDVVEQLATQLRMDTDGSTNPLVEEGLGQLAQSQEKLEEALALYAAGDDTIERYIEGTLLGGGSTGGAGAGGHGGKPPSPPPPAPPQPSGPEPVPKLVHDLAE…	522
T504	0.927	A0A4S8PZV0	Uncharacterized protein	Glycomyces buryatensis	MDSRPLTRRTRIKGGTAMLPLNLIDAHFCDIEGPLPLGDHHDPSAPDASAAPGRFRRWLLDDAAPLAIRDQVWADLIRRVRDTDEAEPLHLLLLGLAVPGLRRAAGRAKLQSPGTERADLEAEAITGFIAAISTVDLARRAICSQLCQAAHTAARSLGRSNRRQRHESEEALLREEPERVGTGHVDLILGSAVTAGVIDRAEAHLIGATRFDGEHLTAIARRTGRTPLAVGLCRRRAEERLCVWLKALRLTGLYTSPNPVSEAPGAALVSTLSETIADLRAAIEESERTQATVRAIRDVVEQLATQLRMDTDGSTNPLVEEGLGQLAQSQEKLEEALALYAAGDDTIERYIEGTLLGGGSTGGAGAGGHGGKPPSPPPPAPPQPSGPEPVPKLVHDLAE…	522
UJV7	0.983	A0A4S8PZV0	Uncharacterized protein	Glycomyces buryatensis	MDSRPLTRRTRIKGGTAMLPLNLIDAHFCDIEGPLPLGDHHDPSAPDASAAPGRFRRWLLDDAAPLAIRDQVWADLIRRVRDTDEAEPLHLLLLGLAVPGLRRAAGRAKLQSPGTERADLEAEAITGFIAAISTVDLARRAICSQLCQAAHTAARSLGRSNRRQRHESEEALLREEPERVGTGHVDLILGSAVTAGVIDRAEAHLIGATRFDGEHLTAIARRTGRTPLAVGLCRRRAEERLCVWLKALRLTGLYTSPNPVSEAPGAALVSTLSETIADLRAAIEESERTQATVRAIRDVVEQLATQLRMDTDGSTNPLVEEGLGQLAQSQEKLEEALALYAAGDDTIERYIEGTLLGGGSTGGAGAGGHGGKPPSPPPPAPPQPSGPEPVPKLVHDLAE…	522
Z4S0	0.64	A0A4S8PZV0	Uncharacterized protein	Glycomyces buryatensis	MDSRPLTRRTRIKGGTAMLPLNLIDAHFCDIEGPLPLGDHHDPSAPDASAAPGRFRRWLLDDAAPLAIRDQVWADLIRRVRDTDEAEPLHLLLLGLAVPGLRRAAGRAKLQSPGTERADLEAEAITGFIAAISTVDLARRAICSQLCQAAHTAARSLGRSNRRQRHESEEALLREEPERVGTGHVDLILGSAVTAGVIDRAEAHLIGATRFDGEHLTAIARRTGRTPLAVGLCRRRAEERLCVWLKALRLTGLYTSPNPVSEAPGAALVSTLSETIADLRAAIEESERTQATVRAIRDVVEQLATQLRMDTDGSTNPLVEEGLGQLAQSQEKLEEALALYAAGDDTIERYIEGTLLGGGSTGGAGAGGHGGKPPSPPPPAPPQPSGPEPVPKLVHDLAE…	522
