# Supplementary material for: Developing mitochondrial base editors with diverse context compatibility and high fidelity via saturated spacer library
Source: Nat Commun. 2023 Oct 19;14:6625. doi: 10.1038/s41467-023-42359-3 (PMC10587121; doi:10.1038/s41467-023-42359-3)
Supplement: Supplementary file 5 — Supplementary Data 2 [file 41467_2023_42359_MOESM5_ESM.xlsx]

## Sheet: InterPro
Accession	Source Database	Name	Tax ID	Tax Name	Length	Entry Accession	Matches	Total sequence	Total length
A0A3N6H1A2	unreviewed	Uncharacterized protein	1522759	Streptomyces sp. ADI95-17	248	IPR025680	119..244	MLDKELLKIANERLREAGITRGVSTSARASDAEQKFAAIMIRDDMKKAEFIIDNLQAHAGSRWVVIKYSTPCWAKRTNSTLAERARWLKLVNVRKWPCRDGWKVTHDRVQAYYREQHADEPLVVRTPEDVDALIDALANGPEFENLAVLHSSERELLPSGFPDHEFMVGADGERQVGVLSFMDEKNFVSLGSSGSGGAEVSYFVVENPTEFPATAEIPLALVRQAAKEFLSSGGRRPMCVQWQEPEVW	248
A0A4R4PXS2	unreviewed	Uncharacterized protein	2530388	Streptomyces sp. 8K308	221	IPR025680	73..185	MTVDLYVFLHGRWRRPASWSETERLITELIENSPIPEPRPVAEAVPEHVATGLRAVLAGLPALDRPYGGVTAEFGFAARQPGAADHLGGFVSLLRVVVNARTGHGALTWLVPQGSTARLDPSVADQVWISDNPTPPSVDPEVVADPCVPRYHHRRSTLPVGLLRAAVTEFCRSRTGDRPGRVSWTAGDLGGRRLDTPTREEYVTHCQDPWCENPEPAHPHH	221
A0A7S8AVZ3	unreviewed	Uncharacterized protein	67381	Streptomyces violascens	197	IPR025680	52..160	MILTIFTGGTTYHAASGAILRRLISELVTGRPDQGSDVAGQPKGGIFATFVLLAPHRDPMKSDRYFDSYLQVSTNPLTGYGALRWQVPEDSVVRVNREIARSVWTSRNPEPPVLNQNVVADLGDWRLFEPRNTLPVADIRAAVEEFCELRSGQRPMAICWDRGDFGTYHSLNEQADVTPSFCQDPWCRDSGTRHPLH	197
A0A367H3M6	unreviewed	Uncharacterized protein	2267702	Streptomyces sp. SDr-06	186	IPR025680	8..162	MIVLGTTHEGPVYARTDSQVDALIDHIMNDLPQGSTTPDGYAIMPEKAVVSIVKGKYPEETDERWARNFLYVTVNTRNGYGALRWWTPDTPDGADEEHVSRFIWTSGNPTPPSFDPKLIFDPGTPSYYPPEAAIPVAQVRSALEEFCRARTGERPEYVPWRNRVRVRRSGSRNRRTRGSGPPDGPL	186
A0A367H287	unreviewed	Uncharacterized protein	2267702	Streptomyces sp. SDr-06	185	IPR025680	66..171	MNVILVAHFFGEYRCADGLAQMSAVIDSFLAGRPRQNDLPPRSASECETAFFGFAEAEIPAGVDPAWWEGYPDNSLLVTINFKNGYGGLAWMVNAGRAEQINKKTNSDMADWPWVSDSQSPPDFDPEILIDPEGPSYHDIRNALPGSQVRAAIEEFCRTGTGERPTCIQWVKGQETGERIVDSVA	185
A0A7X6HXI7	unreviewed	Uncharacterized protein	700599	Streptomyces lonarensis	185	IPR025680	49..156	MFLSVFFKGEWRYAESPVETSRVVAEVIEGLQGEEEAEGSYCPGEDAWFCIADRRHCETDPVAASNLRVAINRRHGYGALIWFVDDEFHSKGRVYESVWISDNPEPLAFDPRVVSVPGYPLFHDSVSTLPVSRIQAAVEEFCRLRSGNRPECISWVAGHMNGQRLGRPSMVEVVEDPEIEWDSLR	185
A0A2U9PB55	unreviewed	Uncharacterized protein	1885	Streptomyces actuosus	185	IPR025680	13..156	MFLNVFFKEEWRYAESPEQISRLVAEVIDGLQGERRIGGSYFPGEDAWFCLADRRKSDVEPVAGSNLRVAINPHHSYGALVWFVNDQFSRKGGVYDSVWVSDNPEPLDFDPRIVSDPGYPLFHDPASALPKSRILAAVEEFCRTRTGERPERIDWVAGHVNGQRLDRPSIVEFVEDPEIDWDSLR	185
A0A6G5RQH8	unreviewed	Uncharacterized protein	67305	Streptomyces hawaiiensis	184	IPR025680	56..180	MRAAARVSSRTRRHLGQEAAHCTLAQWKGRLGGLDLGRREVTNRKVQAYFRREHGDNPVLLQGSSDVDDLIEALRAGGPSENLASLHHAERPLMPAGVPDHELLVGVDAGSQVGVLAFMDDGNFVSLDPLKGSGEVSYSIMGNATEFPESSELPVALVRQAVNEFLCSGGQRPKCVQWQEPEFW	184
A0A7X6CXX2	unreviewed	Uncharacterized protein	700599	Streptomyces lonarensis	184	IPR025680	49..156	MFLSVFFKGEWRYAESPVETSRVVAEVIEGLQGEEEAEGSYCPGEDAWFCIADRRHCETDPVAASNLRVAINRRHGYGALIWFVDDEFHSKGRVYESVWISDNPEPLAFDPRVVSDPGYPLFHDSASALPVSRIQAAVEEFCRLRSGNRPECISWVVGHMNGQRLDRPPMVEVVEDPEIEWDSL	184
A0A1I4R1R5	unreviewed	Immunity protein Imm1	1761903	Streptomyces sp. cf124	181	IPR025680	14..157	MILSVSYGSGWHHAETWEEKARLITQVMETLQSEGRTGQWYTPGEDAWFSLSEERHDDSRPVADNYLRVAVNRSTGYGGLVWGVTEDSPRRGGIHNSVWVSDNPLPPAFDPRVVSDPGYPLFHDPCSTLPVPRVRAAVEEFCRTDTGDRPRCVQWVPGHLNGERLDKAPMVDLVENSDPFA	181
A0A7K2PWN1	unreviewed	Uncharacterized protein	2690297	Streptomyces sp. SID5470	178	IPR025680	11..158	MILNVTCNDRRWFAETDTEVSTVVAEVLGSLQGWNKRGEHWHPGTIAWFSWSDRRHVSDADMPNNFLVVSLNRDSGYGGLIWFVNSGYPGPETDEVLDNIWVSDNPNPPDFDTEVVSNPGEPYWFDPRSTLPIEEIEAAVHEFCRVRTGIRPECVQWTLGEVSGRRADRELETDLPPY	178
B5I5L9	unreviewed	Uncharacterized protein	463191	Streptomyces sviceus ATCC 29083	178	IPR025680	11..158	MILNVTCNDRRWFAETDTEVSTVVAEVLGSLQGWNKRGEHWHPGTIAWFSWSDRRHVSDADMPNNFLVVSLNRDSGYGGLIWFVNSGYPGPETDEVLDNIWVSDNPNPPDFDTEVVSNPGEPYWFDPRSTLPIEEIEAAVHEFCRVRTGIRPECVQWTLGEVSGRRADRELETDLPPY	178
A0A4Z1DKT8	unreviewed	Uncharacterized protein	29306	Streptomyces griseoluteus	177	IPR025680	8..159	MALKILGDKPEYLETEIEMQQYLDSIFLRGSHPESFVNVDFQVVQDTSVDRVAHHALSVPDNVLSIGIDHSTEYGGILWYCDGGLVDRVTKSAGADVATNAWVSLNENPPETDPRILADPSCPSFFDRVSALPLITVRSTIEEYFCEGNGFRPKLIQWAKGHFTGELYTEAEGAEQH	177
A0A6B2W4T5	unreviewed	Uncharacterized protein	2706054	Streptomyces sp. SID13666	175	IPR025680	32..138	MIGQLVTGGPGRESDVVGQPKGGILATFVLLAPHRDPMKSDRYFDSYLQVSTNPLTGYGALRWQVPEDSVVPVDREIARSVWISRNPEPPALDQNVVADLGDWRLFEPRNTLPISDIRAAVEEFCELRSGQRPTAICWDRGDFGAYHSLNGQADMTPSYCQDPWCKDSGARHPLH	175
A0A6B2WWT2	unreviewed	Uncharacterized protein	2706051	Streptomyces sp. SID13588	175	IPR025680	32..138	MIGQLVTGGPGRESDVVGQPKGGILATFVLLAPHRDPMKSDRYFDSYLQVSTNPLTGYGALRWQVPEDSVVPVDREIARSVWISRNPEPPALDQNVVADLGDWRLFEPRNTLPISDIRAAVEEFCELRSGQRPTAICWDRGDFGAYHSLNGQADMTPSYCQDPWCKDSGARHPLH	175
A0A2G7AQ80	unreviewed	Immunity protein Imm1 of predicted polymorphic toxin system	2035218	Streptomyces sp. 94	170	IPR025680	50..157	MILNVRIGAAYHYAEAWSEMSELIMRVTRKQRVSLPGIGTGDGVVLMFAAGRHTAQTRDWWPDNFLHVGVNSSTGYGGLVWYVSPKRAEESGDEKSQSCWVSDNPAPPDFDPRVLSDPGCPLCYDPRSTLPVARVRAALREFCRMGTGDRPECVQWVRGEINGERLDAHS	170
A0A1V6MH29	unreviewed	Uncharacterized protein	114686	Streptomyces phaeoluteigriseus	168	IPR025680	12..157	MMLNVRSGATYSYAKTWPEMEELITRAVEEQRFVVPGVGAGDNVLFFFADGRHTADTHDWWPDNHLHVSVNVTTGYGGLVWYVSPDRADAAGDETSQWCWVSDNPTPPGSDPQVLSDPHSPLCFDPRSTLPVEQIRTALEEFCRAGTGDRPECVRWVHGEINGERLDD	168
A0A2S1YZW5	unreviewed	Uncharacterized protein	1690221	Streptomyces spongiicola	167	IPR025680	10..160	MIVLGATHIGETYARSDREVDSLIDHVMNDLIQKGETPDGFEIVPERAVVSIVKGKYPEETDERWATNYLYVSVNIRSGYGALKWWTSEVPDAGPGEDIAQFIWTSGNPNPPSFDPEVIADPGNPTYYPREAAIPAAQVREALEEFCQTRTGQRPNCVPWILLDQTV	167
A0A384HVJ7	unreviewed	Uncharacterized protein	2218666	Streptomyces sp. AC1-42W	167	IPR025680	9..161	MIIYCGSGSGEVYARSDQEVADVIDQVINSSTIRSLTEEGFEVVPDRFDFSIVGGVYPDETNERWPNNYLYVSVNSKIGYGALRWWTSRIPEGVAEGDMRRFVWTSKGETPPPVDPELIADPGGPRYYEPGAAIPLVELRKGVEEFCRMRTGDRPECISWQLLGQSV	167
A0A388T7E6	unreviewed	Uncharacterized protein	1690221	Streptomyces spongiicola	167	IPR025680	10..160	MIVLGATHIGEIYARSDREVDSLIDHVMNDLIQKGETPDGFEIVPERAVVSIVKGKCSEETDERWATNYLYVSVNTRSGYGALKWWTSEVPDAGPGEDIAQFIWTSGNPNPPSFDPEVIADPGNPTYYPREAAIPAAQVREALEEFCQTRTGQRPNCVPWILLDQTV	167
A0A7W8F9D8	unreviewed	Uncharacterized protein	68172	Streptomyces albaduncus	167	IPR025680	9..161	MIVLGGTHSGAVYARSEREVDALIDHIMNDLIQQGVTPDGFEIVPERAVLSIVEGRYPEETDQRWPGNYLYVSVNVERGYGALKWWTSKVPTDAPEDHVSRHVWTSGNSNPPSFDPQLIEDPGSPSYYPREAAIPVTQVRAALEEFCRDRTGARPECIPWLLLSQSV	167
Q9ACV1	unreviewed	Uncharacterized protein	100226	Streptomyces coelicolor (strain ATCC BAA-471 / A3(2) / M145)	167	IPR025680	8..161	MTVLGSTHAGEIYARTKEEVDSLIDHIMSDLIQAGETPDGFEIIPERAVLSVVEGKYPEETDERWPSNYLYISLNTTEGYGALKWWTSVVSDGAREDDVSRFVWTSGNQNPPSSDPRLIADPGTPSYYPRQAAIPSHQVREVLEEFCRAGTGARPGCIPWLLLDQSV	167
S4W6M5	unreviewed	Uncharacterized protein	1902	Streptomyces coelicolor	167	IPR025680	8..161	MTVLGSTHAGEIYARTKEEVDSLIDHIMSDLIQAGETPDGFEIIPERAVLSVVEGKYPEETDERWPSNYLYISLNTTEGYGALKWWTSVVSDGAREDDVSRFVWTSGNQNPPSSDPRLIADPGTPSYYPRQAAIPSHQVREVLEEFCRAGTGARPGCIPWLLLDQSV	167
A0A101NVL2	unreviewed	Uncharacterized protein	58343	Streptomyces canus	167	IPR025680	10..154	MILVFDYLGESRQLKGSEDVSTSLDEVFNVAPDADIHVKAEWVFLESEGDQTPVSMLEVSANMQNGLGGITWFAGWDDARRFKESPEGQQDGLGDHFWLSDSENTPKFDPEVMSDHYSPLYFDPRCVLPIAEIRKVVEEYCEIEGNRPTGIKWVAGTQGGSRYPTDA	167
A0A552QVU4	unreviewed	Uncharacterized protein	2591006	Streptomyces sp. 130	163	IPR025680	7..157	MIVSGRGKYARTEREVQHLIHEVMTDLAQRQIDPSGYETVPERAVLCIVEDDHEERSNRWSADNCLYVSVDIESGYGALRWWGKRRPTSRASASIFDSVWTSLNSSPPATDPLLIMDPGAGDCYPRTAAIPVPRVREALEEFCGLRTGERPECIEWQLLDQTY	163
A0A7K2WGI9	unreviewed	Uncharacterized protein	2690259	Streptomyces sp. SID3212	163	IPR025680	3..153	MIHGCYCYAESWQEKSEMFSEVMEKLRSERLDQPWISPGEVASLMFADGRHSERARDWWPDNTLQAAVNLETGYGGLVWFATQECATKDSVSEYIWVSDNPNPPDFDPRVVSDPGVPYFFDPRSALRVDRIRAVLEEFCRLGSGDRPECIEWVHGEMNGQRHD	163
A0A2A3IA24	unreviewed	Immunity protein Imm1 of predicted polymorphic toxin system	1938860	Streptomyces sp. TLI_235	162	IPR025680	20..146	MRAMVADNRLEARYRRPDMQNPVLLSTSGEVDRLIDALLTGPALHDAAHILSRARSRISTEFPDHGLYVGVSRETGVGALALTAPEVGHVASVGTPGSRSGVAYHVAGHWTEFPDDSEIPVALVREAVKEFLHSGGSVPACIEWKPFEIADEGVEDDPWGSS	162
A0A6H0CW81	unreviewed	Uncharacterized protein	2721173	Streptomyces sp. DSM 40868	162	IPR025680	8..149	MAVKVFDREPFYLTTASETQEYLDRIFTEEKQEGYLSVDFQIIRNDEAVMDNILGVGLDYTSGYGALLWYCDGEFSEEVAAVSGAEVAEHVWVSRNPSPPEADPRVVCDPWSPSYFNRVSVIALDGVRPVVEEYFRESTGLRPAGVEWVKGHFTGELYEENE	162
A0A5Q4T1D7	unreviewed	Uncharacterized protein	1828156	Streptomyces sp. t39	162	IPR025680	36..158	MELPAIRKRQCRNGRNVLEFKVRAYYNRSHIDGLAVISTPEDVDTLIEALASGPEFENMATLYSLQREFLPTGVPDHEFLIGANRERLLGIVSYIDDANYLSLGSPEARNEEIVEYYIDDNAREFPASAEIPIPIAREAVKEFLLSGGQRPTCVAWQKEPEI	162
F2R351	unreviewed	Uncharacterized protein	953739	Streptomyces venezuelae (strain ATCC 10712 / CBS 650.69 / DSM 40230 / JCM 4526 / NBRC 13096 / PD 04745)	162	IPR025680	15..142	MADSRLEARYRRADMHEPVLVAIEDDVDSLIDALLAGPPFHDAAHLVSRARPMTGLGFPDHELYVGVNRDAQVGALVLLAPETGFVASVGVLGSQIEVVYHVAGHGTEFPADSEIPLGLVRSAVKEFLHSGGGVPTCVVWKPIEVAAEDSDDDQDPWGSSDG	162
A0A243S8P3	unreviewed	Uncharacterized protein	487165	Streptomyces swartbergensis	161	IPR025680	33..157	MAQRKGRLGGLDLWRREVTTRKVQAYYRREHGDNPVLLQGPSDVDALIDALLAGGPSENLASLHSMERPLMPAGVPDHELLVGVDAGPQVGVLAFMDDGNYASLDPSKGRGEVSYSIMGNATEFPENSEISIALVRQAVNEFLSSGGQRPTCVQWQEPELW	161
A0A4Y3RW07	unreviewed	Uncharacterized protein	66892	Streptomyces gardneri	161	IPR025680	9..151	MIVAVHFNEETRFLRSPEEVQDSLREVFRPGIGDENHVKAVWLTFDREEEKTPIGFLDVSANLESDLGGIVWFVSDSEAERIESETGSDMGNHFWVSDSGRSREGGSTVLSDHYAPSYFDPRGVLPLTEVRKAVEEFCQSQGRRPSGIRWVTGNQNGTRLD	161
A0A5N5ECK2	unreviewed	Uncharacterized protein	2600619	Streptomyces sp. TRM68085	160	IPR025680	16..157	MTTQGIQAVYLPEHNEEPRVLFTPADVDDMIDALLRSDGSGDSVEMFSLDRPIVGPLDMPDHRLFAGVRKDRNAGVLDSGDGTCEISDARSVSKSVKGSASAVTFATATEGDVVVYSQNGSPFEFLISSEISIEKVREAVKEFVATGGKRPSCVEWVDAG	160
A0A6G2LVC3	unreviewed	Uncharacterized protein	2690290	Streptomyces sp. SID4956	160	IPR025680	17..123	MAGQPKGGIFATFVLLAPHRDPMKSDRYFDSYLQVSTNPLTGYGALRWQVPEDSVVRVDREIARSVWTSRNPEPPVLNQNVVADLGDWRLFEPRNTLPVADIRAAVEEFCELRSGQRPTAICWDRGDFGTYHSLNGQADVTPSFCQDPWCRDSGTRHPLH	160
A0A7K1XGU3	unreviewed	Uncharacterized protein	2692621	Streptomyces sp. XHT-2	160	IPR025680	17..123	MAGQPKGGIFATFVLLAPHRDPMKSDRYFDSYLQVSTNPLTGYGALRWQVPEDSVVRVDREIARSVWTSRNPEPPVLNQNVVADLGDWRLFEPRNTLPVADIRAAVEEFCELRSGQRPTAICWDRGDFGTYHSLNGQADVTPSFCQDPWCRDSGTRHPLH	160
A0A4Y3VQT8	unreviewed	Uncharacterized protein	284043	Streptomyces spinoverrucosus	159	IPR025680	30..156	MVGNVERLMQDELWPVTVRAEARYKLGHGADPAKLVTPEDVDRVIDELLTGGPKYQTLAQIHSMERERTWAGAFDHELVVGANAELNAGIMTYMDEFGNFATVGDPGSRKEPLYHLMGHMRELPDECEISLDLVRQAAKEFVFAGGVRPTCVAWKPIEW	159
A0A1C5DED4	unreviewed	Immunity protein Imm1	1839774	Streptomyces sp. Ncost-T10-10d	158	IPR025680	29..154	MDLWKWPRRDGWKVTHNRVQVYYCVQHADEPLVIRTPEDVDALIDALATGPEFENLAILHSSERELLPSGFPDHEFMVGADGKRQVGVLSFMDEKNFVSLGSSGSNGGEVAYFVAGNPTEFPSAAEIPLALVCQAAKEFLSSGGRRPTCVQWQEPEIW	158
A0A6N2HVB6	unreviewed	Uncharacterized protein	2478959	Streptomyces sp. sk2.1	156	IPR025680	27..152	MRKWRCGNGWKAMGNRVEAYFHERHADEPLVVRTSEDVDVLIDALATGPEFENLAVLHSSEREILPSGFPDHEFMVGVDGERQVGVLSFVDEKNYVSLGSSGSGRGEVAYFVVENPTEFPATAEIPLALVRQAVKEFLSSGGRRPTCVQWQEPEIW	156
Q0JWN8	unreviewed	Uncharacterized protein	1889	Streptomyces ambofaciens	154	IPR025680	4..144	MERATTRQGVDVAITRALAELESERKVSVGFDPGTTASFHVFDIPADAEVPKTAENSLTLGVNRATGYGGLIWWGEQFLEDTGHLTWVTKGDNPPTFDPRVTADPCYPLWYDKQNVVPLQKVQDALREFCFNGGSRPTVVEWEPSTVNGQRLEV	154
B5H329	unreviewed	Uncharacterized protein	1901	Streptomyces clavuligerus	153	IPR025680	44..140	MSALIGKVMNGLSHEQSGPFIRAGDTASFMFTRTPMGIPGHEEWPDHHLGVAVNTSTGYGGLTWYAMGERAKNPRDGISATTWVSDNPSPPAFDPRVVLDPCVPLFYDPRSTLPAPQIQAALEEFCRTGTGDRPNCVDWTRGHTNGQLLDAEW	153
A0A2L0NCH9	unreviewed	Uncharacterized protein	2078691	Streptomyces sp. CB01881	153	IPR025680	17..148	MVLRAELRYRRDRIDRPDYLNSLEEVDTLIDELLASPANENLAQIIHLDRETIRLNIPGGRGTEIPDHEFQVGVDKELQVGVLLFIDRSGNFVTAGPANSRNAPEYYLAGHWSQFPDQVEISIDLVREAVKEFLASGGKRPACVSWKNQYPDD	153
A0A6B2TWY5	unreviewed	Uncharacterized protein	2706046	Streptomyces sp. SID13031	152	IPR025680	17..145	MGDDMAATVRAFYKNGAGPTLLTSAADVDALVDAVLAEPFENSVVALYSEARPLLESGVRDHELRIGIDAEAKVGGIRYAGDDGTARGVWYVPGSPSQREEAFFYYQGHDEGWPQDSEVSLEDVRRAIGEFVQTGGGRPTSLEWSAWPADIA	152
A0A2G9DM14	unreviewed	Uncharacterized protein	858632	Streptomyces sp. JV178	151	IPR025680	23..147	MDLWRREVTHSRAQAYYRREHGDNPVLLQSPSDVDALIDTLLASRPSENLAALHSLERPLMPAGVPDHELLVGAYGDLQVGVLAFMDDGNWVSFDPSDGRGEVSYSIMGNATEFPDHSEVSIDLVRQAVKEFLSSGGQRPTCVQWQEPEFW	151
A0A5N8XYZ6	unreviewed	Uncharacterized protein	565072	Streptomyces spongiae	151	IPR025680	23..147	MALWRREVTHSRVQAYYRREHGDNPVLLQSPSDVDALIDALLASRPSENLAALHSLERPLMPAGVPDHELLVGAHGDLQVGVLGFMDNGNWVSFDPSGGRGEVSYSIMENATEFPSHSEIPIALVRQAVKEFLSSGGQRPTCIQWQEPEFW	151
A0A6B2U7W6	unreviewed	Uncharacterized protein	2706046	Streptomyces sp. SID13031	150	IPR025680	15..143	MSYSIEAYYRHEHDDRPVVIRTDADVERLVDDLLAESFDHTMAALYLAERPRTEQGYPDHDFRVGINAERKVGGIKFAGTVEGSAGVWYAAGALAQHDEVVYEYAGHPETLPLDSELCLDQIRLAVKDFLRSGGERPASITWQAWPVNVA	150
A0A7U2ZEW6	unreviewed	Uncharacterized protein	188770	Streptomyces koyangensis	145	IPR025680	16..141	MNNARVKAFYSQQHADNPALLGTERDVDSLIDVLLNGPAWENAAELHSLERDLLPSGFPDHELLVGVNRERRVGVVSYMGEKNFVSLGSYVGAGGDVAYFIAGNPTEFPLSSEISIECVRGAVKEFLTSGGARPRCIQWQEPEVW	145
A0A7Y6HYR9	unreviewed	Uncharacterized protein	1169743	Streptomyces sp. CAI-21	145	IPR025680	17..141	MINARVKAFYSQKHADNPAFLGDERDVDLLIDVLLDGPELENAAELHSLDRNLLPSGFPDHEFLVGVNRERHVGVVSYMDEKNYVSLGSSADLGEGISYFIAGNPTEFPLSSEIPIECVRRAVKEFLFSGGARPECIQWQEPEIW	145
A0A4Q6V676	unreviewed	Uncharacterized protein	1563677	Streptomyces sp. SCA2-2	145	IPR025680	16..141	MNNARVKAFYSQQHADNPALLGTERDVDSLIDVLLNGPAWENAAELHSLERDLLPSGFPDHELLVGVNRERRVGVVSYMGEKNFVSLGSYVGAGGDVAYFIAGNPTEFPLSSEIPIECVRGAVKEFLSSGGARPRCIQWQEPEVW	145
A0A0B5I6Z8	unreviewed	Uncharacterized protein	362257	Streptomyces vietnamensis	144	IPR025680	14..139	MTSLDAYYRKEHARDPVIIASPEAVDRLIDDLMSGPADHNLAQLHSLDRPLLPSGFPDHEVMVGVSRDRNAGIIAFMDGDVGNIFTAGMPGSEPVTAYFLAGHPMEYPENCEVPIALVREALKEFLLTGGNVPACVEWKTSDLW	144
A0A3N1IN99	unreviewed	Immunity protein Imm1 of predicted polymorphic toxin system	1520461	Streptomyces sp. PanSC9	144	IPR025680	16..140	MSSGKVQAYYRHEHGDNPVVLQGPADVDTLIDDLLASDPSENMAALHSLERPLMPAGVPDHELLVGADGDLQVGVLGFMDDGNFVSFNPAKDRGETSYAIMGSATEFPSASEIPIALVREAVKEFMSSGGKRPTCVEWQEPEYW	144
A0A4R3IH66	unreviewed	Immunity protein Imm1 of predicted polymorphic toxin system	2512168	Streptomyces sp. BK335	144	IPR025680	20..139	MTQHRAEAYYRREHADDRPKLHSEEDVDALIEDLLTGPAYHNMAELHSLDRPLLPSGFPDHELLVGVDAQLQVGVLEFMDDGNFVTLGPPSDRGEVSYYIAGNPTEFPNRSEVSIDLIRRAVKEFLTSGGKRPTCVEWQVPEYW	144
A0A4R7HJK3	unreviewed	Immunity protein Imm1 of predicted polymorphic toxin system	887463	Streptomyces sp. BK161	144	IPR025680	14..139	MTSLDAYYRKEHAREPVIITSPEAVDRLIDDLMSGPVDHNLAQLHSLDRPLLPSGFPDHEVMVGASRDRNVGIIAFMDGDVGNIFTSGVPDNEPETAYFLAGHPMEYPENCEVPIALVREALKEFLMTGGNVPTCVEWKTSDLW	144
A0A7K3F2V9	unreviewed	Uncharacterized protein	2690305	Streptomyces sp. SID5606	144	IPR025680	15..140	MKQGRAEAYYREEHAQDRAVITVEDVDNFVDSLLDGPDSENLAELHSVDRPLLASGFPDHEFLVGVNKELQVGVLSFMDETGNLVSLGRAAKQGNAAYYMVGNEREFPGQSEISIALVRQAVMEFLTSAGQRPTCIEWQEPEVW	144
F2Z8U4	unreviewed	Uncharacterized protein	1928	Streptomyces rochei	144	IPR025680	16..140	MTHGRVHAYYRSEHGDNPALLQSSSDVDAMVDALLASRPSENLAALHSLERPLMPAGVPDHELLVGARGDLQVGVLGYMDDGNWVSFDPSGGRGDASYSIMGNATEFPSHSELPITLVRQAVKEFLSSGGQRPTCIQWQEPEFW	144
A0A160P606	unreviewed	Uncharacterized protein	39478	Streptomyces laurentii	144	IPR025680	17..142	MRVVTRAEAYYRREHRESPAVIETAEDVDRMIDYLLSGEEWHTAASVGSTDRPLLPSGSTDHEFLVGVSPQKVAGVITFGCGGQTLATLGAVDSGDELRYHIAGHDYYFPGNSEIPLDRVREAVKEFVFSGGQRPTCVDWQPFD	144
A0A1H4KIF7	unreviewed	Immunity protein Imm1	1881019	Streptomyces sp. TLI_105	143	IPR025680	16..139	MGIKAEAYYESEHSSDPAKIEAPEDVDRVIDKLLTGEKFHTLAKLFSTERPMLPSGFPDHEFMVGVDSSLQVGALTFGDENGSFTTVGGPGSREEPAYHFMGHRHEFPENCEVSLDLIRKAVKEFVLSGGKRPECVDWKKILW	143
A0A2A3I9X2	unreviewed	Immunity protein Imm1 of predicted polymorphic toxin system	1938860	Streptomyces sp. TLI_235	142	IPR025680	15..139	MLNGIEAFFRADRDEKPLLIDSPEGVDALIDELLDGHPYCNMAQLRSLDRPLHPSGFPEHALLAGVDRNARVGIVAFSGEEGSFVPAGAADKDCVTYMIATYPREFLDSPEISIDLVRQAVKEFLLSGGLRPTCIEWQEEPF	142
A0A7K2VCJ9	unreviewed	Uncharacterized protein	2690250	Streptomyces sp. SID1328	142	IPR025680	17..139	MTIKGLEVQFQPEHTKTPALLASADDVDSFIDALLNGQHDRNCAVVYSLDRPTMPSGYRDHELAVGVDRVAQVGALTLAADDGYVSKGSMDRGIGEYMLLGHVREFMPGSEIPIELVRQAVKEFLSSGGQIPTCIEWQEEEF	142
A0A7K3QVY0	unreviewed	Uncharacterized protein	2340725	Streptomyces bauhiniae	142	IPR025680	16..139	MLKGAEAVFAKEHSGAPLLLASGEAVDRMIDALMGGHPHGEMAKVTSLDRETFPSGEPDHEFLVGVDPDGKVGIVCFADAEASFVPKGVAARKEVTYMLLTYPRDFLESPEIPIDLVRRATKEFVHSGGLRPTCIEWQEEPY	142
A0A4P6TTX3	unreviewed	Uncharacterized protein	73044	Streptomyces seoulensis	142	IPR025680	15..139	MLKGAEAVFAKEHSGSPLLLASREAVDRMIDALMGGHPHGEMAKLTSLDRETLPSGEPDHEFLVGVDPDGKVGIVCFADAEASFVPKGVAVREEVTYMLLTYPRDFLESPEIPIDLVRRATKEFVHSGGLRPTCIEWQEEPY	142
A0A7U2WGX3	unreviewed	Uncharacterized protein	188770	Streptomyces koyangensis	138	IPR025680	8..101	MGSDRYFDSYLQVSVNPLTGYGALRWQVPEDSVVRVDREIARSVWISKNSEPPVLDQNVVADFDDWKLFEPRNTLPMSDIRAAVEEFCELRSGQRPTLICWNRGDFGVYRSLDGRAGVTDSYCQDPWCGDSGTRHPLH	138
A0A540PEL7	unreviewed	Uncharacterized protein	103232	Streptomyces ipomoeae	133	IPR025680	14..121	MLARYFDPEADEPRERTVTDAAEVATLLVELTGMGAGSGRGAPALELEADNGSALSIGPTPHGDVLLWTDPLEDTFHSIGDRSREGTVVFDYFGSYTEVPMESVVPRELALGAARAFLTTGSPVTEKLTFEPD	133
A0A540PJ85	unreviewed	Uncharacterized protein	103232	Streptomyces ipomoeae	133	IPR025680	14..121	MLARYFDPEADEPRERTVTDAAEVATLLVELTGMGAGSGRGAPALELEADNGSALSIGPTPHGDVLLWTDPLEDTFHSIGDRSREGTVVFDYFGSYTEVPMESVVPRELALGAARAFLTTGSPVTEELTFEPD	133
A0A6H0CHK2	unreviewed	Uncharacterized protein	2721173	Streptomyces sp. DSM 40868	132	IPR025680	80..128	MIDIVHKTLRDKGVTETRSACAGDVGQGMAAIVIRDDVSKVEVVINNPSGPCRQRLRCHRTLDALFTNEKVMVSFDPLAGRPEVCYSIMGSATEFPSCSEIPISLVRQAVKEFLLSGGRQPTCIEWQEPEFW	132
A0A6H1M1Q6	unreviewed	Uncharacterized protein	2721243	Streptomyces sp. RLB1-33	130	IPR025680	15..117	MSRWGQRDAVLDLVGFQGGHGVAELLRVGVNSSTGYGGLVWYVSPKRAGESGDEKSQSCWVSDNPAPPDFDPRVLSDPGCPLWYDPRSTLPVARVRAALREFCRMGTGDRPECVQWVRGEINGERLDAHS	130
A0A4V3GYP9	unreviewed	Uncharacterized protein	1827542	Streptomyces sp. 25	129	IPR025680	41..123	MTNADRWHLRGSVGYTYTGEEARQLLRRRWDWASQETWFENDAGRLLAVVTNGGRAMVMSLDGEGGPGEHLVDPRGAGSSGGYLLSSGQVDSYADRDTVDFDVACRAVAYFIEHGAWPAEVTVEGVCGE	129
A0A1U9R3H8	unreviewed	Uncharacterized protein	193462	Streptomyces niveus	126	IPR025680	47..123	MVESWTFVDGRGDGALAPDEAVTELRRRIAGGAFESWLAGSSGRLLAVVTNAERAMVMLLDGEGDPGEHATYPGAEGRSDGFVLANGQSDEYPDEDTVPLEEALRIVRHILATGGPPTDAPWRVDR	126
A0A7K2T690	unreviewed	Uncharacterized protein	2690338	Streptomyces sp. SID8352	125	IPR025680	50..122	MDETWVVRDDGDVPVAPEEVLEILRARIGGGRLETWLTASSGRSLALVTNGERAMVMLLAGEGDPGEHAVDPGAGDWSDGFVLANGQDDEYPDEDTVPLDEAYRIVEHLVRTGHWPTDARWVSDR	125
A0A4R7AFP6	unreviewed	Immunity protein Imm1 of predicted polymorphic toxin system	2512167	Streptomyces sp. BK561	124	IPR025680	52..120	MIESWAFADDTAPPSPAAAIEVLRERINASLLETWLTSSSGRSLAFISNTKRAMVMLLDGEDDPGEHAVDPGASGSSAGFVLANGQHDEYPDEDTLPLAEALQVVQHILTTGAPPPHVAWSVDR	124
A0A101U490	unreviewed	Uncharacterized protein	661399	Streptomyces caeruleatus	124	IPR025680	46..120	MGETWRYGDDAGPVTADGAVRLLRGRISGGLLETWLTSSSGRRLAVVSNGARAMVMLLDDEDDPGAHAADPGAEGQSGGYVLMNGQCDEYPDADTVPLAEALRIARHLLDSGTPPPEMPWAVDR	124
A0A2A3I894	unreviewed	Immunity protein Imm1 of predicted polymorphic toxin system	1938860	Streptomyces sp. TLI_235	116	IPR025680	2..113	MDSFIDSLLNGQHDRNCAVVYSLDRPTTPSGYRDHELAVGVDRVTQMGALTLAADDGYVSKGSIDRGIGEYMLLGHVREFMPGSEIPIDLVRQAVKEFLGGGGQIPTCIEWQKEEF	116
A0A1V9K2Q3	unreviewed	Uncharacterized protein	1955065	Streptomyces sp. M41(2017)	99	IPR025680	33..64	MPTRCGFQTIRLRPPRTPNVIADPGFPLFHHPRSALPVGRIRAAVEEYCRAGTGHRPTCIGWTPGQTSGRRLDSPVAETYITHCEDPWCEIPEPQHPAH	99
A0A0M8XTM0	unreviewed	Uncharacterized protein	1519493	Streptomyces sp. NRRL B-3648	98	IPR025680	14..94	MVYSLDRPMMPSGYWDHELSVGVDRVAQVGALTLAVDDGYVSKGQMDRGIGEYTLLGHVREFMPGSEIPIDLVREAVKEFLVSGGQIPMCIEWQTEEF	98
A0A5N8W4U3	unreviewed	Uncharacterized protein	1803180	Streptomyces phyllanthi	91	IPR025680	3..53	MRPPESRTDPVYCIQSHMTEFPAHSEVSIDLVRQAAKAFLTSGRERPTCVQWQILDSWRLRDAWARVHSLMGIEGGHRASRPGARETLHFQ	91
A0A4V3DY02	unreviewed	Immunity protein Imm1 of predicted polymorphic toxin system	2512167	Streptomyces sp. BK561	90	IPR025680	8..86	MPSGYPDHGLLVGVDRNLQLGILVFLDSEGNVVTAGSQETRRDPVYCIQGHRTEFPDHSEIPLTLVRLATKEFLSSGAGQRPTCVERKSA	90
A0A1H8DVM2	unreviewed	Immunity protein Imm1	310780	Streptomyces rubidus	70	IPR025680	24..67	MGALTLAADDGYVSKGSMDGGIGEYMLLGHVREFMPGSEIPIALVRQAVKEFLSSGGQVPTCIEWQEEEF	70
A0A3S0CB23	unreviewed	Uncharacterized protein	2487424	Streptomyces sp. WAC01280	39	IPR025680	2..37	MRELPEHCKIPADLVRAATKEFIATGGQRPTCVEWKPEW	39
E6UAV8	unreviewed	Uncharacterized protein	697329	Ruminococcus albus (strain ATCC 27210 / DSM 20455 / JCM 14654 / NCDO 2250 / 7)	137	IPR025680	23..135	MYFDEICKCLIKVNTMLISYDKGDITITDTDEIITLILDLAEKGMNEIWISEDNTSYPALAVLVNGRYACLNYFGNDNGDMYMSRGKENVEVSFNPGGTEWVAPADAVLPINTAIDCIRQFCKNYKLPDCIEWQNGV	137
A0A1C5PMD2	unreviewed	Uncharacterized protein	165186	uncultured Ruminococcus sp.	127	IPR025680	18..125	MKIKHFGGTEYANNISEFSEILQKRYGDDVNEFWITNDTQDNPCLVILVNKEMANLTYFPDEESLGFQSVGRQTGQTNEYCIFYTNTPEEEIEISRDSIISVNKAFEAAKKFFYKCEMPDNIEWAEN	127
A0A373WEI4	unreviewed	Uncharacterized protein	2293154	Ruminococcus sp. AF17-6	127	IPR025680	45..126	MKIKHFGGIEYANNISEFSEILQKKYGDGVNEFWITNNTQENPCLVVLVNKEMANLTYFPDEESLGFQSVGCQTNQKNDYCIFYTNTPEEEIEIRRDSIISVDKAFEAAKKFFYKREMPDNIEWTEN	127
A0A373MGS7	unreviewed	Uncharacterized protein	2293177	Ruminococcus sp. AF34-12	127	IPR025680	45..126	MKIKHFGGIEYANNISEFSEILQKKYGDGVNEFWITNNTQENPCLVVLVNKEMANLTYFPDEESLGFQSVGCQTNQKNDYCIFYTNTPEEEIEIRRDSIISVDKAFEAAKKFFYKREMPDNIEWTEN	127
A0A374HI01	unreviewed	Uncharacterized protein	2293243	Ruminococcus sp. TF12-2	127	IPR025680	45..126	MKIKHFGGIEYANNISEFSEILQKKYGDGVNEFWITNNTQENPCLVVLVNKEMANLTYFPDEESLGFQSVGCQTNQKNDYCIFYTNTPEEEIEIRRDSIISVDKAFEAAKKFFYKREMPDNIEWTEN	127
A0A011VTQ0	unreviewed	Uncharacterized protein	1341156	Ruminococcus albus SY3	122	IPR025680	8..119	MRISYEKGDITLSDIDEVISLILSLSEKGMAEIWISEDSTDYPALVVLVNGRYACLNYFGNDDGDMYMSRCDENIEVTFNPGGIEWTAPADAVVSIEIAFACIRQFCENYKLPDCIEWQYGV	122
A0A1H7FF19	unreviewed	Immunity protein Imm1	1264	Ruminococcus albus	122	IPR025680	8..119	MRISCENGDITIADTKEVILLILSLAEKGMNEIWISEDGSLYPALAVLVNGGYACLNYFGNDEGDMYMSRGYGNTQVTFNPCGTEWTAPADAVISIESAVACIRRFCENYKLPDCINWQDGV	122
A0A1I1DZJ7	unreviewed	Immunity protein Imm1	1264	Ruminococcus albus	122	IPR025680	8..119	MRVSYENGDITITDNEEVISLILCLAEKGINEIWLSEDGKLYPALAILVNGRYTCLNYFGNDEGDMYMSRGDGNAQITFKPGGTEWTAPADAVISIESAVACIRQFCKNYNLPDCIDWQDGV	122
E9SCZ1	unreviewed	Conserved domain protein	246199	Ruminococcus albus 8	121	IPR025680	8..118	MLVSTENGTVLIDSFADIEAVIRRSAADGTAEIWLSGDAHYPAIAILLNGDHACVDFFGTDNGNIKMTPGNYPHEIMFRAGGEEWLAPANAVISLDEAVLCAEEFCHSLNLPACVTWQDGV	121
A0A1C5PRF9	unreviewed	Uncharacterized protein	165186	uncultured Ruminococcus sp.	117	IPR025680	35..116	MQIIFLNFQKYYKKKYGDGVNEFWITNNTQENPCLVVLVNKEMANLTYFPDEESLGFQSVGCQTNQKNDYCIFYTNTPEEEIEIRRDSIISVDKAFEAAKKFFYKREMPDNIEWTEN	117
A0A351TJJ9	unreviewed	Uncharacterized protein	1898203	Lachnospiraceae bacterium	183	IPR025680	65..179	MIQKRCALERSVILKRLTFTEFNSPPRVPSCKAGGQSRKVMPGKWNQRMKDTYIIYCLDGGDGIKIPIHSTDELFACLQRIKAEALPVIDGIFSADVVIGGLGRISVGLDSKCILTYTSEDFEETLTSLGNETAQGETVYYFGDYTFMSNKYVIPYEQAMEALKVSVHTGKLSENIKWTDKLF	183
A0A1G8QXY9	unreviewed	Immunity protein Imm1	1200749	Lachnospiraceae bacterium G41	155	IPR025680	63..153	MENHGKLLSWNYQRKNICHRVKFKFFAIDGFIEKMGTISLGKDNFEIHSGDQALQIIKNAMSDENEIWISGDNKYPSMAICLNGEYASISYFQSEDGEMWLSYNENNHKVVTFLAGGEEWIPEPNAVIGIEDMLSCVKEFVDSFERPSCICWQDL	155
A0A1I3F943	unreviewed	Immunity protein Imm1	1855376	Lachnospiraceae bacterium NLAE-zl-G231	153	IPR025680	64..152	MNLRNILIELANIIYRDIQAVQCAVDERKGIRMNIACNNGDFELYSKQDIEKLLRKSSLNPYDDIWISGEKDYPCLAILINGAYACVHYFLNEDGDMWQSIGDCEQDILFSTNGEEPAAMPGDCVISLEKAIQCAVSFFYTVQRPACIAWREL	153
A0A358PLK7	unreviewed	Uncharacterized protein	1898203	Lachnospiraceae bacterium	135	IPR025680	19..121	MYIDKARYDNWKKDKDFGEEINKPNWDDIEKIIVDLNGMNKTEVTIGNYNEGFYMCISGGSNNRYVVYISYGDEEIFYFLKDLEKDANKIEYIVTGGQEGRYKANECVTKDVTLKAAKYFFLNIKPDPDFNWEKG	135
A0A7U9RVJ7	unreviewed	Uncharacterized protein	1898203	Lachnospiraceae bacterium	134	IPR025680	19..123	MYIAEASYDNWKDGKDFGNDINMPSWNDIEWMISSLNGDDKTEVIFGNSEEKFYMYVGGGANRKYIVYISYNEERKFYNLRDIEKKEDKEEFLVVGGQEGRFDANECVSKDLAMKAAKYFFENLKPHPDLKWED	134
A0A7G9FY10	unreviewed	Uncharacterized protein	2763672	Lachnospiraceae bacterium sunii NSJ-8	127	IPR025680	18..126	MLVEHFMGQKECDSLEELREVLSERTEKGVNEFIISTHEQFPYMIMSVKEKYACLSYFREEDDPGYSSVNANPVLDADGISIFYTNTDSEEIEVANYSIVKIEDAVSAVEEFFETLQLPKCIEWEEL	127
R9JFQ4	unreviewed	Uncharacterized protein	397291	Lachnospiraceae bacterium A4	126	IPR025680	32..125	MFINDLNCCHEYSDYEEYEQQIRQILYAGQDNEIHLYHEESTDDPCTLSILVKGRQAVVNYFSEDNEEIFASIGDLGREDDFRWQIGGNDYSVAGYQILSIEKALQCASAFFHTQEKPSCIEWEEL	126
A0A358PPD5	unreviewed	Uncharacterized protein	1898203	Lachnospiraceae bacterium	112	IPR025680	32..107	MVIDTWENGQYKEIWVYSEETDDDERAMCGLINGDWGWLNYYNEECDAGLSSRNPNYTGTDDETMNFIINGELDPYPLSCVLPAEQVMKALEYFEKYHKLPTFITWHDDNFA	112
R9K884	unreviewed	Uncharacterized protein	397290	Lachnospiraceae bacterium A2	112	IPR025680	32..107	MVIDTWENGQYKEIWVYSEETDDDERAMCGLINGDWGWLNYYNEECDAGLSSRNPNYTGTDDETMNFIINGELDPYPLSCVLPAEQVMKALEYFEKYHKLPTFITWHDDNFA	112
A0A538QUR0	unreviewed	Uncharacterized protein	2026735	Deltaproteobacteria bacterium	395	IPR025680	112..223	MPSFLVPDDFRAFMRSVVSELDAPGSKLLDAEDAFQDTCGYGGRIDGDAYRFHYLTRDGTQRWTTVLAEHEIRAIADGLQIEARGERSEISRVHRRTPTGEPLVIWGAYNDDALCVRSLDDLVAALETLRLHALDQPRIVRMWSPTDDQLVAALWRDHCALYVIESIDGYATSTGDPGRSDAFEVHDHDGNLLVVPWADCVPWPVARRALIRFAAHGELGPEITVEGRIPSQLLMHGELDREVVLAMRAEPAHDPRSSSLASLDRLAAPVPAAPVPAAPVPAAPVPAEAVPVAVAEPVELTAPVARPTATELAAWARRLVQLLFERELVDLGDGRIDEIAYQLSGLLEAHGDEAEHSLETAEWLANEIGSIRGIRKLFATGGDLQLALRRTRGAA	395
A0A0A6X1G2	unreviewed	Uncharacterized protein	1869	Actinoplanes utahensis	363	IPR025680	18..158	MTSLTLQAYVGGDLHIPRSQEETSALIDRAFREQRSWAPGRGAGDETDFFFVEGGLIPSRQAPNSTLMVRVNASTGLGALIWFVNTLRADASGRQDDQWIWVTDNADPADDDPLVAAEPHELIGVGPSVVLPVAEIRAAVEEYCRAGTGERPGSVSWVHGNNLGERDDRQWKPPDYSDERVAQIAPYPEKIRALAALQLYRMLPVVEAARAAFAGAARQILDACQAGTTAPESAIATVQPFADVEGPVVGPGWFLWSLGFEVAQLSLLAAGAGPASNPAGSVVIGTSNFWHTCNRLLCFGETATDWDLVTTFRRIEDNGRRQEFEKVLATHDPAAVMRRDLATWAEQRPLLDTVGLAVARAAA	363
A0A7W0VQK3	unreviewed	Uncharacterized protein	2026735	Deltaproteobacteria bacterium	361	IPR025680	101..210	MRSVVNYLDTPGQELFLDAEDALDAECGYGGRIDGSKTYRFKYITGNGHHRWDIVLEEAQIREISDGLLIEVMGERFDIVRTHRRTPVGEPLLIWGEYADDSLRVRNEQELMGALDALHGISQERPRMLRVWSAADDQLVAALWGDHCALYVVESPDGYATSTGDQDRNDSFEMKDHEGHKLTVPWADCVSWDYARRALVRFIEHSDLGDIPVEGRIPSLLLMMGDIDRKAALAARPDAPVDLSQSSLGRSSVPAAVDVTEEVTQPVEGEKPLGPVELAKWARCLLDVLLARELIELGPAPNLDEIAYQLGGLLQAHAVDAEHSLDTADWLANEIGAVKGIRRLFATGGDLQVAIRRSRET	361
A0A7W7SYW0	unreviewed	Uncharacterized protein	413306	Saccharothrix violaceirubra	349	IPR025680	232..339	MALVLGASTLLSIRSAVAEPACTTVEQDAAVAVDVARRCDARVEIGSARTETAQTFARPDGGFSTGESPTPRWARKPDGSWADVDVTLMPSADGSISPKVSVLPIVFSGGGMGPVALVRDSDRELALTWPGGALPEPVLSGADDLPRGAARCRSAIHRVSTSLVCGIRDPDRSERSEMTPILNVAVHGKYEYADYWGGMSALITEVVENLKSERVDMPWIDPGEQACFMFADGRHFADNRDWWPDNYLYVAVNRSTGYGGLTWMAGGERALNGSDGISDGIWVSDNASFPDFDPRVVSDPGFPLFYDPRSTVPISQVRLVLENFCSARTGDRPDGIEWVLGELNGQRVE	349
A0A178WRW7	unreviewed	Uncharacterized protein	1825094	Amycolatopsis sp. M39	348	IPR025680	53..136	MSTTSVLPEPLSASFPFTINVARTSAAQVLSYLEQAGGAVGDGAGGCCLLYEDSSAGAPFLRIGTRGAGVGLLAWHEGGREACPAGGAGGFSPVRYRSPAGTLLLQPARSETDWSTVARAVQEFCVTGQRPVCVRWDDETPARPEKSVAAQRCDVPAPSIGGPPRAESLIGASARESRRPAEGAVLPANDRPVPQTPGSDSEHEHEQGEDTAMTDRPGNGDHDWMLDGLAGIPEVLFAAVTAGDGTVLAATAELDAVQREAAAACTSLRLSPELSSAPPPGAPSRPVFSPQARTILFARGIGAGEHAGAAACLLVVATAEADVDAMDRTVSERAEKIGDALRSPGSSA	348
A0A845JL61	unreviewed	Uncharacterized protein	112413	Amycolatopsis rubida	348	IPR025680	53..136	MSTTSVLPEPLSASFPFTINVARTSAAQVLSYLEQAGGAVGDGAGGCCLLYEDSSAGAPFLRIGTRGAGVGLLAWHEGGREACPAGGAGGFSPVRYRSPAGTLLLQPARSETDWSTVARAVQEFCVTGQRPVCVRWDDETPARPEKSVAAQRCDVPAPSIGGPPRAESLIGASARESRRPAEGAVLPANDRPVPQTPGSDSEHEHEQGEDTAMTDRPGNGDHDWMLDGLAGIPEVLFAAVTAGDGTVLAATAELDAVQREAAAACTSLRLSPELSSAPPPGAPSRPVFSPQARTILFARGIGAGEHAGAAACLLVVATAEADVDAMDRTVSERAEKIGDALRSPGSSA	348
A0A317KM54	unreviewed	Uncharacterized protein	1420897	Micromonospora sp. S4605	344	IPR025680	224..341	MDSSRNHVEAARRSSEDRIEAARESGASSLDLSHLSLAALPESLAGLTALTELRLVGNHLTELPDWLGGLTALTRLGLGGNQLTALPESLGNLTALTWLGLSGNQLRTVPEPIRHLTALTWLDLAGNQLAELPEWWGELTALSRLDLTENQLTGLPESMGELTALTQLFLTGNRLTALPESLGALTTLTRLDLAGNQLTVLPEWLRNPTAGEPTTGPLQAWIDGTQSTVAGPADLDAILDRVPPSGVSLVSEDGVRSLHITLHGDSSGLVWESEDEIMLSWGPVPAGAPPGQTAGDAEYAYDDPWFTAEDAEPFDLSEEQARRAGHEFLRTGRRPVTVQWVDKP	344
A0A2W2C0V0	unreviewed	Uncharacterized protein	2670374	Jiangella anatolica	339	IPR025680	221..327	MAARRRGRAGPLRPVGHRRARRAGDLAGLAAAPSLLRDVGRSAGPAASGSPRPTRRRAVAGRGDGAAAGPPPVPRGGNGRGRLGPAGDQTASRWPATVDRARDDRGGHRSDLHRRRPGRHPAGPAGRRRPGRRSAPPVGDARGAGRRPRRARLAAAAPVPRPAALDPRQHRRRPRLRHRRLARRDPCPHRPPAPPAAVRPGHVSRPGRVLARYVPPGADGARESPVETAEDLDRVLDEAADVVPGHGVSAVELVSPTGAALVVAQVGGGIVLAWVDAFGHSMHSVGSAAAQGTVVFGYSDQHTEVPAGFVVPAGIGRAAALEFVVAGAPFVPGLVLEPD	339
A0A1C6U5M7	unreviewed	Immunity protein Imm1	47855	Micromonospora citrea	334	IPR025680	214..331	MDWIDDQIEAARRSGASSLDLSGRSLDTLPESLGGLTTLTRLILVGNELSSLPEWLGDLTALTELGLGGNRLTVLPESLGNLSALTWLGLSGNRLSVLPESLGGLTALTWLDLADNQLTTLPEWLGSLAALTRLDLTGNQLTTLPESLGGLTALTRLHLTDNQLIELPESLGSLAALTRLDLAGNRLTVLPDWLRDPTAREQPVDASVQAWIDGTRTTVAGAADLDAVLDRVPSSGLSLVSEDGVRSLHITLAGDQSGLVWEDEDEVMLGWGPVPPGAPPGLTAGDAEYAFADPWFTADGADPFEITEGQARQAGHEFLRTGRRPTNVQWVDKP	334
A0A4Q7WID5	unreviewed	Leucine rich repeat (LRR) protein	2512141	Plantactinospora sp. CNZ321	334	IPR025680	217..331	MDGTADQIEAVRRSGASSLDLSGHSLGTLPESLAELTGLTRLILVDNQLSALPEWLGNLTALTELGLGNNQLTVLPESLGNLTGLTWLGLSGNRLSTLPESLGNLTALTWLDLSGNRLSTLPESLGNLTALTWLDLTDNELSALPEWLGDLTALTRLDLTNNQLTRLPESLGSLAALTRLDLVGNRLTVVPQWLRDPTTRRQPVNAPVQAWIDDTCTTVTGATDLDDVLDRVPSSGVSLVSEDGVRSLHVTLDGGRSGLVWEDERDVLLSWGPVPPGAPPGMTAGDAEYVFSDPWFTVEGAEPGEITEGLARQAAHEFLGTGRRPSNVQWVDKP	334
A0A2T0K5S7	unreviewed	Immunity protein Imm1 of predicted polymorphic toxin system	113567	Actinoplanes italicus	312	IPR025680	12..122	MTPEPGGLDLFDRMLRRQTHWFPGFGAGDRVLLTGDSRLEVHVNTFTGYGGLIWYESHATADSPPCWISDASDPPDFDPMVIANDAPSTFDPRSLLPVTEVRAAVAEFCRTGARPRCVGWVPGNLDGRRDDEATDRFHGDTNEALRLAMVTDPVRLRVLGALRVLRMVPLLPTSDGSPAAAITGICEVRGGGADRPLDGPVRTLQRLDCTEYTLMAAVQVALDLAREDDPDALFRSVDFGTCAFWSVAHQAVLKSGLEPEERAWDLAREMRDAEEAARLMELRALLSGADPRKVFRRVRVQAAAPNTTTLSS	312
A0A653ZKX1	unreviewed	Uncharacterized protein	2653157	Nocardioides sp. AX2bis	303	IPR025680	185..283	MSRHGTGTSLPVVADLHRGVTRFDVPPGGRLRRPAPARDLPLWAAFLALAVWHPLAVADGAAGVTATVAGVSLLAPLLTYPLPARARTGVLALMFFTGFSYSTQALAPYAVAFFFSYVVGMLLVLDLQWFRQRRWRYATAVGAPPSGRDPQHFRDVGDFAKWDDLPHEYEAVEPEPTTMLRAVRALDGAARSYLAIWHGRRILLVGGSAADGLVVMQSDDRARWHVVVDPAGPADGDTGDEVTLVFAGARARYPAGRTTDVAAAERAVRTWVERGERDPSLTWWREDRPQQMGRPVALRKAGA	303
A0A534Y6G6	unreviewed	Ribosome maturation factor RimP	2026735	Deltaproteobacteria bacterium	298	IPR025680	182..294	MGRKEEILEKVRNIAAPLAAAEGLELVDVEFAGPGGHPTLRLYIDKVGGGVTLDDCTQVSRALSAALDVEDPIEGSYELEVSSPGLDRPLRTREHFERFAGEKVRVKTFGPLEEAGAGSRKTFVGRLVGIEDDSVVVDVEGAVFRVPQKLIAKANIEPSFDGGLHESSETAPRARLSIDGRYLLVNGRDDVRRALRDIRKSDRAEVWVRREEAALGALFQDGKAVLLLTADDGPLASSRDPHHAGNDTDRLRFRRASGDEEEYPWSWAVPGDDAARALEHFFLTGQRPSFIHWHDDKT	298
A0A429DCA9	unreviewed	Uncharacterized protein	2203196	Amycolatopsis sp. WAC 01416	294	IPR025680	166..291	MSRGARNHVVYVFVSLRSHTSIDDDLVEQARRELPPPVTRGRGVKTHGRWFAPGKNTAAVTSGRDDRTDRVNEIVKEAGCPFVPLTAAADVELKIAAEMRDTGITDATVVINNVPCQGQASCDDLLGVVLPDGQHVDGSRDGRVHEGVSGRQAVVTFDGWFDPGQREPLAVSTSAEVDELLDRMVAEAESPEVEVGLVAQLDRRDENGWSILQFGVRAADTMCGFVGYASKGETSVISTSGATSPEPVAYDYQSHEREVPSNAEISWSSVRQVVHDYVSSAGARPARVTWLEVG	294
A0A543C0W0	unreviewed	Immunity protein Imm1 of predicted polymorphic toxin system	1490222	Actinoallomurus bryophytorum	292	IPR025680	172..257	MSISGEIRQQVAGALELSAEARGSVEAAAELVDSAVGNLTAVLAASNDPKAGQAIQSLIQAGERLGEIAGLFGVVAGELPVFLGRLDQTSDVKAERGSTVSTSHGKGGKQKASVARPESREDPATEEKTFMAWWGTKSREIADAGSAESAIGEAADRLFSGGVRGVAIRIGKGEREQSPLRIYIDTTAGRAAVSWQGSPGVESGVDPDQPLLVEDDPKLPPVTVPPERARVTPATAIRAAREYVETGRRPTCLDWDPDRTAPPAERAVEPRTGEAARPEPARRPGDERRRRR	292
A0A177PZJ8	unreviewed	Uncharacterized protein	1799653	Planctomycetaceae bacterium SCGC AG-212-D15	287	IPR025680	159..277	MSLELYNPYSMQDAMALFPGKATTHSLDNSQVAVSRSQALFFSTLGSPERGAYFPGPGQFCYRPIPPRKGKKGREWLPDDLRNARGKTTQHLLARKNSKDSYVYVGVLRMTRLFDANDGVSHRVDFELTPKLPRETWIDFGGIPFVLNAYSFTETNRRHAENLELRTLADLHKALEKYRSKERAALYLNPDGGDSGCLWVHLTGDRAWLTHFTELGGVDSYAKDADYTGPDEMVGFLLDNGQKDDIHRGWTVSRDEAFKALEYFFRQGERDPSLTWVEQPGSLQACP	287
A0A142X0R5	unreviewed	Uncharacterized protein	1632864	Planctomyces sp. SH-PL14	286	IPR025680	205..284	MAVTLHTWHTASEAIAAFGEPGASETFCDGQFVVLPSTVLCFVTTGPTLEGAHVSSPTQVTWRPKPGTVRAHRDDYSWLPEPVREIYDRSAPEVRKLRTHHVLVRSRDDERFFYAGEAQLESYGSTRAAGGEWELAARFALRHKLPREVWRKLGGYSGWLVEVNHEARYVETGDLPEFERLVNELSLAEFSHLWMTRYEEDSLTLHTNARRGWLMYLRDPADSGLYARDLESDGATDTQEVFRCVCGIDLEFEAARTLPRELAQRAAIEFFQTGRLPECVPWDPEW	286
A0A810NY63	unreviewed	Uncharacterized protein	2728827	Catellatospora sp. IY07-71	278	IPR025680	166..274	MAGDRSKLKSAAWLVGAAAVVATLIFLVPQSITRDPMFRLSFMVACLVVLPQWAEIKQAAADRAAAAGERRHPAVNLPHHLFRESPYRLVNGLAASSLAVCAVLRWLVPGDWARGWYALSSLVILGIMVRTQARSGAAREGTGAAVGTTVREPLAAQLTWAEGTRSREVTSAAELRELLWQLHHEAAGRSTSADLVPPGVPRAVISLGEPDSMVLTLPEGGPPQVAVAGPTGVAGVTVTYTDDREAVFPPGSEIPIDVAIEALCAYLTAGELPRASDV	278
A0A4P7GLF7	unreviewed	Uncharacterized protein	2518370	Nocardioides euryhalodurans	273	IPR025680	132..248	MTSARFGAVEVAVVGLCLGLGIVVPLFREVSPLTVAVTVAVGLVIGAALGILSGAARGVAVLVGLLGGVAVGQTMGLPDAWNLSWSLALLAGLVVGSVLFDARSRRPGGRRSSPEPPPAGSVLLTWTDGDDEHRLEAPSAERVAAAVRALDGDRRSVVSILRGAARLDVGGDARGAMMVYESDDHTDHRTTWHHLTTPDGDADEDEVAVTIAGWPGRFRGPQTTTVDPALRAVEHFRSTGQRAPGLPWHGDRQVADMRPPALQRTDGPARRTR	273
A0A848RV48	unreviewed	Uncharacterized protein	2729626	Planctomonas sp. JC2975	269	IPR025680	142..253	MSKKKRSSRAEAWKAIAFGIALPVVFIGLALIQQGPTISEAGAGWWAAVLAFVVGAGVVALPRTWSYVALPIAVIASVMLTWVTKLNGFTFICFVLAGFAFGLAARSLILQVRARKAPVKSVAGLRFTWDEGEDGQGSADSPKWRDVDARITAMRGAGRSTVSIHRGLDRMDVLCVERAGFLVFCTGPSGRQRGQFQALPSGTSSPDPRDTVDVVIAGSPASYPRGRFVTRDDALAAAKAFVATGARDTGLTWDVGSRAHEIPVPPGLS	269
A0A1H0WHL1	unreviewed	Uncharacterized protein	405564	Actinopolyspora xinjiangensis	263	IPR025680	163..257	MIANSLVGSDGCHQGNGYTDWNTEGMSNPPSHDESAAPGNFTEIFTRLTDVPLDHVDKLIDATQSVYADLNRVMEHPYWADLVFHQGAALRALREARAELDAFRAEAVGARNTELGVTVATGVIGEQREYAERDESKRELVERLLRPPKQGCACRLYVWDRPYENEQEPGPYSGLRIVTSADDEMGVLNYTEEDEQGQLSSWQTRSSEPDSRAPVLRFDLGSPLTFPTDSVLGFAELRAALDEFVSTGECPRSVGWQRARWGQ	263
A0A6G7Y5W3	unreviewed	Uncharacterized protein	2714937	Brevilactibacter coleopterorum	262	IPR025680	170..261	MDQTPPEARYVAAGHIEGKAALQVRAAASSGGTIHHNNPFGTCIYCQQQVPTLLPDGARLTAEPPAQARPRSAWWSPPGPVTMVGNVADPASHPVATAQSPHPATTESGHLGIQAAGRGSVQPHGGHRAGEPARHEDGRPLDVFDLAGYHHVPDAAALDALLAGRGSADHYEISASPPAYPLLTAAFNGEDAVLHWFAGPGHPGLQSVGPDRDGPSRHFPDPAGQDITLPADTVVPAADAERAVRQFAASGSRPDAVGWREL	262
A0A022LT86	unreviewed	Uncharacterized protein	1292022	Curtobacterium flaccumfaciens UCD-AKU	259	IPR025680	138..240	MRRYRPLSRAGVVGNIALIALTGAVAFFFGLQQLTFPVVLANVLLAVTLAGLLGFLGSGWAMLGLAVAFFGGPLATEFLLVGAQLSIQTWFMSLIAGWTLGALARRHVDRGLPGRDRASGPALQWWVRGRRNVQNSPTLAQVEAKVRALDGRERTLVCVIDRDRQINICGDAAREVIVFRTEDVTDGERWELPLGGPVDASDVVEIAMGNVSAPVARGLTVDVEAALKIVEAFLAKKRVDSGAGTWRGGEVLTVRPSLP	259
A0A496PFW5	unreviewed	Uncharacterized protein	2676123	Galactobacter caseinivorans	259	IPR025680	201..233	MVFQVFVVISKSSSWSGRAIDAALSLSTFLTLTALFWFLFFRFNQPLAMRLSILSALVVIFGTISVQDFFPNQGGSLISAFLIGSEAGMAYRIRKVGPESAGPFSVLDIADGVLAKVIDEVEMILEENKRQSFAIKYGHSVLAVMPTGENSFIVGNGLFYHQGVYLTDDWWVLQNSPKDHGRRGFLFGPKIRATVGCRFATFPRDYAVPADKVRAATRHFCVHGRRDQDLNWKVDPGVGRAVGAVLANEQGGTYLAGSK	259
A0A1B1BHW5	unreviewed	Uncharacterized protein	670052	Cryobacterium arcticum	256	IPR025680	153..245	MQGSPSFLQFVRSAWVLWAMGLVFAFGIFLSTLSLTKGAHGLEVGLILAAGILGGGVIRALVRARWVTIVLVLVVALEGLLLSFLSDPWSYLWPVLVPASAIGVMVGNVVRLGVRDSKRTVVPKAWDVNGVEQPSSDAAKRVALTALSTWDSAGAGRFLVERNEALFEAMGSGATGFIVHCAANSREAGEWRILGSVDTEGETEVRIPSGPAHAPSGVVVDLETAARALRGFFHHRGPDPELAWTAGDAVFDLKFG	256
A0A1H0YB46	unreviewed	Uncharacterized protein	995062	Actinopolyspora saharensis	253	IPR025680	161..248	MPPGNRVHGLKHGESMSNPPSHDESAAPENLSEVFARLTDVPLDQVDKLIEATESAYSDLNRVMEHSYWADLVYHQGATLRALREARAELDAFRAEATGARNTELGIMVATGVVDGEREYADDAESKHALVERLLRPPRQGSACHLYVWDRPYEDDRVPGPYRQIRVVTSADDEVGALNFTEEQEDGQLYSWQTRSSRESAEAPVLRFDLGSALTFPRSSVVGFTELRAALDEFVRTGECPESVGWQQARWGE	253
A0A4S8PLQ5	unreviewed	Uncharacterized protein	2126555	Glycomyces paridis	253	IPR025680	128..249	MDRMSQHISTFLSTSRLIGQTARSHTYCRSQTRRGTVAESWPLPRKRPPTTASAFDSSTRSAVSAMAIPIDFQHDSEARTSFSPDAEGAPPMSAGPAGAHVSGYCAEFSLSTRDNGTRILLAYDPDGVAAAVATIVASDLVQVATALVRDRPGYAPGGRPDHGLKIVADRETEVGALAYYGPGGEDYGPGAWVTYSELPKAPGIRLYRDMDTASVFPVDAHIALSTLARAVEDFRATGGLRPTMCAWRPSTVW	253
A0A543K060	unreviewed	Immunity protein Imm1 of predicted polymorphic toxin system	2586995	Actinopolyspora sp. DSM 45965	253	IPR025680	129..248	MPPGNRVHGLEHGESMSNPPSHDESAAPENLSEVFARLTDVPLDQVDKLIEATESAYSDLNRVMEHSYWADLVYHQGSTLRALREARAELDAFRAEATGARNTELGLLVATGVVGGEREYADDEEHKHALVERLLRPPRQGSACHLYVWDRPYEDDRVPGPYRQVRVVTSVDDEVGALNFTEEQEDGQLYSWQTHNSRESAEAPVLRFDLGSALTFPRSSVVGFTELRAALDEFVRTGECPASVGWQQARWGE	253
A0A2W2DZP9	unreviewed	Uncharacterized protein	2070368	Nonomuraea sp. KC333	245	IPR025680	30..199	MLFPGCREREIARKGRTLILNALMHGRIRHAETWAEMSQLITEVVENLPDPEPPPKQESEPAPAWVREALESLPKPDWPDGGMTAQFIFAGQRLDMDDLTGQFDNYLHIAVNAATGYGALMWLVTEGTTVSVAPSIAEHVWISDNPYPPAFDPDVISDPGFPRYHHPHSTLPVGQIRAAVEEFCRNGTGHRPECISWTPGELSGRRLDTPEPEERITLCEDPWCDQAGWHPYHAVGTSQDANPMA	245
A0A1W2FL36	unreviewed	Immunity protein Imm1	40571	Lentzea albidocapillata	244	IPR025680	105..240	MLWTGVRMASFEEVSAGLNRVITKSEEVAAALEQAGQLADEAAQLLTAAQHVETKVGWRIRMSGVRRAEVVVNNRHVPGERHPVSYTLDVWYYRDDDVARPANVPVAVTSSSELKELLEYMLAHEQPHPPQIVARERPRVGPYDEPDTLIKVAVAIPERQGALLFLSPQSWEPPAAGDDSTGVYATLGDQPTSDSPTLYVDTDTKTPFPKNSALPIARIAEALEEFRQTGERPTCVDWQESDVS	244
A0A1I6RY84	unreviewed	Immunity protein Imm1	95161	Saccharopolyspora flava	240	IPR025680	103..234	MSNPAQDEPDPHAMLEPPAVVFARLTDVPVDALDKLIDETRAVYDDLNKVLGHPYWGDLVYHQGAAMKALTEARTCLEGLKAEAIGARNTELGVTVTTAVIDGERHYAQSEDDKSELVDKLLRSPSPAAGHVYVWDRPHADPDAPGPYEQIRVVTDADSELGVLNFTEEDDEGEMTSWHTCNPQPSPDAPALAFDAGSTLKFPRSAVLPFRELRAALDEFTRTGARPECVQWQPARWGDL	240
A0A426JY50	unreviewed	Uncharacterized protein	2492662	Saccharopolyspora rhizosphaerae	240	IPR025680	103..234	MSNPAQDEPDPHAPLEPAAVVFARLTDVPVDAVDKLIEETRAVYDDLNKVLGHPYWGDLVYHQGAAMKALTEARTCLEGLKAEAIGARNTELGVTVTTVVVDGERHYAQNEDDKAELVDKLLRHPSPAAGHVYVWDRPHSDPEAPGPYEQVRVVTDTEDELGVLNFTEEDDEGEMTSWHTCNPRPSPDAPALPFDAGSTLKFPRNAVLSFRELRAALDEFTRTGARPQCVQWQPARWGDL	240
A0A4R4VV82	unreviewed	Uncharacterized protein	2530384	Saccharopolyspora sp. 16K309	240	IPR025680	103..234	MSNPAQDEPDPHAPLEPPAVVFARLTDVPVDALDKLIEDTRAVYDDLNKVLGHPYWGDLVYHQGAAMRALTEAKTCLEGLRAEAVGARNTELGVTVTTAVIDGERHYAQNEDDKAELVDKLLRSPGEGAGHIYVWDRPHADPEAPGPYEQIRIVTDAESELGVLNFTEEDVEGDMISWHTCNPQPSGDAPALPFDAGSTLKFPRNAVLSFRELRAALDEFTRTGAKPECVQWQPARWGDL	240
A0A4V2Y7S3	unreviewed	Uncharacterized protein	2530385	Saccharopolyspora sp. 16K404	240	IPR025680	103..234	MSNSAQDEPDPHARLEPPAVVFARLTDVPVDALDKLIEDTRAVYDDLNKVLGHPYWGDLVYHQGAAMKALTEAKTCLEGLRAEAVGARNTELGVTVTTAVIGGERHYAQNEDDKAELVDRLLRSPGEGASHIYVWDRPHADPEAPGPYEQIRIVTDAEDELGVLNFTEEDVEGDMISWHTCNPQPSGDAPALPFDAGSTLKFPRNAVLSFRELRAALDEFTRTGAKPECVQWQPARWGDL	240
A0A4V2YXC4	unreviewed	Uncharacterized protein	2530386	Saccharopolyspora sp. 5K548	240	IPR025680	103..234	MSNPAQDEPDPHAPLEPPAVVFARLTDVPVDALDKLIEDTRAVYDDLNKVLGHPYWGDLVYHQGAAMRALTEAKTCLEGLRAEAVGARNTELGVTVTTAVIDGERHYAQNEDDKAELVDKLLRSPGEGAGHIYVWDRPHADPEAPGPYEQIRIVTDAESELGVLNFTEEDVEGDMISWHTCNPQPSGDAPALPFDAGSTLKFPRNAVLSFRELRAALDEFTRTGAKPECVQWQPARWGDL	240
A0A561V9E5	unreviewed	Immunity protein Imm1 of predicted polymorphic toxin system	1181886	Saccharopolyspora dendranthemae	240	IPR025680	106..234	MSNPAQDEPDPHAPLEPPAVVFARLTDVPVDAMDKLIEDTRAVYDDLNKVLGHPYWGDLVYHQGSAMKALTEAKECLEGLRAEAVGARNTELGVTVTTAVIEGERHYAQNGDDKAELVDKLLRSTGDGAGHLYVWDRPHTDPEAPGPYEQIRIVTDAENEIGVLNFTEEDAEGEMISWHTCNRQPSADAPALPFDAGSTLKFPRDAVLSFRELRGALDEFTRTGARPECVQWQPARWGDV	240
A0A099D4J7	unreviewed	Uncharacterized protein	414996	Actinopolyspora erythraea	238	IPR025680	114..232	MSNPPSHDESAAPGNLTEIFARLTDVPLDHVDKLIDTTQSVYADLNRVMEHPYWADLVFHQGAALRALREARAELDAFRAEAVGARNTELGVTVATGVIGEEREYAERDESKRELVERLLRPPRQGCACRLYVWDRPYENEQEPGPYSGLRIVTSADDEMGVLNYTEEDEQGQLSSWQTRSPAPDSRAPVLRFDLGSPLTFPTDSVLGFAELRAALDEFVSTGECPRSVDWQRARWGQ	238
A0A1G8ZSW3	unreviewed	Immunity protein Imm1	995066	Actinopolyspora mzabensis	238	IPR025680	141..233	MSNPPSHDEPTAPGNFSEIFARLTDVPLDHVDKLLDTTESAYADLNRVMEHPYWADLVFHQGAALRALREARAELDAFRAEAVGARNTELGITVATGVIGEEREYAERDERKRELVEKLLRPPRQGRACQLYVWDRPYENEEEPGPYSGIRVVTSADDEMGVLNYTEEDEEGQLSSWQTRNSDPDPQAPVLRFDLGSPLAFPADSVLGFAELRAALDEFVDTGACPRSVHWQQARWGR	238
A0A1I1YMK8	unreviewed	Immunity protein Imm1	673379	Actinopolyspora alba	238	IPR025680	141..233	MSNPPSHDEPTAPGNLAEIFARLTDVPLDHVDKLLDTTESVYADLNRVMEHPYWADLVFHQGAALRALREARAELDAFRAEAVGARNTELGITVATGVIGDEREYAERDERKRELVEKLLRPPRQGRACQLYVWDRPYENEEEPGPYSGIRVVTSADDEMGVLNYTEEDEEGQLSSWQTRSSDPDPQAPVLRFDLGSPLAFPADSVLGFAELRAALDEFVSTGARPESVHWQQARWGR	238
A0A1I6XI15	unreviewed	Immunity protein Imm1	995060	Actinopolyspora righensis	238	IPR025680	141..233	MSNPPSHDEPTAPGNLSEIFARLTDVPLDHVDKLLDTTESVYADLNRVMEHPYWADLVFHQGAALRALREARAELDAFRAEAVGARNTELGITVATGVIGDEREYAERDERKRELVEKLLRPPRQGRACQLYVWDRPYENEEEPGPYSGIRVVTSADDEMGVLNYTEEDEEGQLSSWQTRSGDPDPQAPVLRFDLGSPLAFPADSVLGFAELRAALDEFVRTGARPESVHWQQARWGR	238
A0A2T0H1N1	unreviewed	Uncharacterized protein	33906	Actinopolyspora mortivallis	238	IPR025680	157..232	MSNPPSHDESAAPENLSEVFARLTDVPLEQVDKLVETVESAYADLNRVMEHPYWADLVFHQGSTLRALREARAELDAFRAEATGARNTELGIMVATGVIDGRREYAEDEESKRALVERLLRPPRQGLACHLYVWDRPHEDDQVPGPYQHIRVVTSPEEEMGALTFTEEQEDGQLYSWQTHNRDQPEGVPTLRFDLGSALTFPRSSVVGFSELRTALDEFVRTGECPRSVEWRQARWGE	238
A0A368VN16	unreviewed	Immunity protein Imm1 of predicted polymorphic toxin system	1500506	Halopolyspora algeriensis	238	IPR025680	139..232	MSNPLSQDESGPREPSAEVFARLADVPLESIDKLIETTESAYTDLNKVRGHPYWGDLVLQQSAALRALNEARDGLDGLRAEAIGARNTELGITVTTAVIDGKTHCAERDDEKPSLVDRLLRPEQPGRAGHLYVWDRPYDNDRSGGPYQQIRVVTAAEEELGVLNYTEETEEGELLSWHTYTPRPPDGAPVLRFDAGSPLAFPRDAVLPLPELRAALSEFTRTGLRPESVQWQRARWGD	238
A0A4Q8AWW3	unreviewed	Immunity protein Imm1 of predicted polymorphic toxin system	2512148	Actinopolyspora sp. DSM 45956	238	IPR025680	141..233	MSNPPSHDEPTAPGNLSEIFARLTDVPLDHVDKLLDTTESVYADLNRVMEHPYWADLVFHQGAALRALREARAELDAFRAEAVGARNTELGITVATGVIGDEREYAERDERKRELVEKLLRPPRQGRACQLYVWDRPYENEEEPGPYSGIRVVTSADDEMGVLNYTEEDEEGQLSSWQTRSGDPDPQAPVLRFDLGSPLAFPVDSVLGFAELRAALDEFVRTGARPESVHWQQARWGR	238
A0A852YP35	unreviewed	Dipeptidyl aminopeptidase/acylaminoacyl peptidase	1470178	Actinopolyspora biskrensis	238	IPR025680	141..233	MSNPPSHDESAAPENLSEVFARLTDVPLDQVDKLIETTESAYSDLNRVMEHSYWADLVYHQGATLRALREARAELDAFRAEATGARNTELGIMVATGVVDGEREYAEDEEHKHALVERLLRPPRQGSACHLYVWDRPYEDDGVPGPYRQVRVVTSADDEVGALNFTEEQEDGQLYSWQTRSSRESAEAPVLRFDLGSALTFPRSSVVGFTELRAALDEFVRSGECPENVGWQQARWGE	238
A0A073AZX7	unreviewed	Uncharacterized protein	28042	Saccharopolyspora rectivirgula	238	IPR025680	104..232	MSNPSSQDEISPLEPPAVVFARIAEVPLDALDELIEKTQAVYADLNQVKGHPYWGSLVFHQGSLSRALREARAAMEGLRAEAIGARNTELGVTVTTAVLGEERNYAHSQGDKEKLVEQVLRTPGEGARHLYVWDRPHDNPEVPGPYQAMRVVVDSDAELGVLNFTEESDEGEIESWQTLNPEPIPDAPLLRFDAGSALRFPRECVLPYKNLRAALLEFTETGQMPEAVQWRSARWADV	238
A0A2A9J7V3	unreviewed	Immunity protein Imm1 of predicted polymorphic toxin system	405948	Saccharopolyspora erythraea (strain ATCC 11635 / DSM 40517 / JCM 4748 / NBRC 13426 / NCIMB 8594 / NRRL 2338)	238	IPR025680	101..232	MSNPPSQDESGPLEPPAAVFARLSDVPLDVVDKLIETTNAVYGDLNKVHGHPYWGDLVFHQGAAMRALKEARECLEGLRAEAIGARNTELGVTVATAVIDGDRHYAQTDDDKATLVNRVLRPQSKRAAHLFVWDRPFDNEEIAGPYQQVRVVTDPEAEVGVLNYTEETEEGELRSWHTLNPQPLPDPPALRFDAGSALRFPRDSVLPFRDLRAALLEYSRDGLRPEAVQWQSARWGDV	238
A0A5Q3Q580	unreviewed	Uncharacterized protein	2665642	Saccharopolyspora coralli	238	IPR025680	112..231	MPEPSRHDESGTVETRAEIFARLADVPLDEVDKVIGRTEDAYADLNGVRGHDYWGDLVLRQGAAVRALREAREALAALQAEAVGARNAELGVLVATGVLDGQRRYAHDDTSKAELVDWLLSAEGGRASVLHVWDRPHVDDESAGPYLQIRAVVDAETRCGALVFTEEGDDGELTSWHTHAPLPLPSSPELRFDAGSALIFPGNAVVSWEAVRSGLAEFARTGACPESVSWQAARWSQP	238
A0A1H2QXI2	unreviewed	Immunity protein Imm1	418495	Saccharopolyspora shandongensis	237	IPR025680	100..230	MSNPAPDETGPLEPPAVVFARLTDVPVDALDKLIEATHEVYADLNKVLGHPYWGDLVFHQGAAIKALKEARICLEGLRSEAIGARNTELGITVATAVADGERYYAQTEDDKAELVDRVLRPQQPGASHLYVWDRPHEDPDAAGPYQQIRIVTDAEAEVGVLNFTEESEEGDLDSWHTLNPEPPADAPALPFDAGSTLKFPRNAVLPFRELRAALDEFTRTGQRPSAVQWQAARWGDL	237
A0A1H5TR55	unreviewed	Immunity protein Imm1	418522	Saccharopolyspora jiangxiensis	237	IPR025680	100..230	MSNPAQVEPGPLEPPAVVFARLADVPVDALDKLIEATHEVYDDLNKVLGHPYWGDLVYHQGAAMKALKEARICLEGLRSEAVGARNTELGVTVTTAVVGGERFYAQTEDDRAELVDKVLRPPQPGAAHLYVWDRPHRDPEAPGPYLQVRIVTDPEEEVGVLNFTEESEDGEMTSWHTLNPEPSPEAPALPFDAGSTLKFPRNAVLPFRELRAALDEFTRTGQRPEAVQWQTARWGDL	237
A0A1I5EBG9	unreviewed	Immunity protein Imm1	455193	Saccharopolyspora antimicrobica	237	IPR025680	101..230	MSNPAQVEPGPLEPPAVVFARLADVPVDALDKLIEATHEVYDDLNKVLGHPYWGDLVYHQGAAMKALKEARICLEGLRSEAVGARNTELGVTVTTAVVGGERFYAQVEDDKAELVEKVLRPPQPGAAHLYVWDRPHQDPEAPGPYLQVRIVTDPEDEVGVLNFTEESEDGEMTSWHTLNPEPSPEAPALPFDAGSTLKFPRNAVLPFRELRAALDEFTRTGQRPEAVQWQTARWGDL	237
A0A2N3Y7P7	unreviewed	Immunity protein Imm1 of predicted polymorphic toxin system	60894	Saccharopolyspora spinosa	237	IPR025680	100..230	MSNPAQDEPGPLEPPAVVFARLTDVPVGALDKLIEATHEVYDDLNKVLGHPYWGDLVFHQGAAIKALKEARICLEGLRAEAVGARNTELGITVATAVADGERYYAQTEDDKAELVDKVLRPQQPGASHLYVWDRPHEDPEAAGPYQQIRIVTDVAAEVGVLNFTEESEDGELRSWHTLNPAPSAEAPALPFDAGSTLKFPRDAVLPFRDLRAALDEFTRTGQRPEAVHWQTARWGDL	237
A0A4R4ZAT8	unreviewed	Uncharacterized protein	2530387	Saccharopolyspora sp. 7K502	237	IPR025680	100..230	MSNPAPDETGPIEPPAVVFARLTDVPVDALDKLIEATHEVYADLNKVLGHPYWGDLVFHQGAAIKALKEARICLEGLRSEAIGARNTELGITVATAVADGERYYAQTEDDKAELVDRVLRPQAPGASHLYVWDRPHEDPDAAGPYQQIRIVTDAEAEVGVLNFTEESEEGDLDSWHTLNPEPSADAPALPFDAGSTLKFPRNAVLPFRELRAALDEFTRTGQRPSAVQWQAARWGDL	237
A0A5M7C0C9	unreviewed	Uncharacterized protein	1837	Saccharopolyspora hirsuta	237	IPR025680	101..230	MSNPAQVEPGPLEPPAVVFARLADVPVDALDKLIEATHEVYDDLNKVLGHPYWGDLVYHQGAAMKALKEARICLEGLRAEAVGARNTELGVTVTTAVVCGERFYAQTEDDKAELVDKVLRPPRPGACHLYVWDRPHQDPEAPGPYLQVRIVTDPEQEVGVLNFTEESEDGEMTSWHTLNPDPSPEAPALPFDAGSTLKFPRNAVLPFRELRAALDEFTRTGQRPEAVQWQTARWGDL	237
A0A6H1RG18	unreviewed	Uncharacterized protein	2719023	Saccharopolyspora sp. ASAGF58	237	IPR025680	100..230	MSNPAQDEPGPLEPPAVVFARLTDVPVDALDKLIEATHEVYDDLNKVLGHPYWGDLVFHQGAAIKALKEARICLEGLRAEAIGARNTELGITVATAVADGERYYAQTEDDKAELVDKVLRPQRPGAGHLYVWDRPHEDPEAAGPYQQIRIVTDVAAEVGVLNFTAESEDGELQSWHTLNPAPSAEAPALPFDAGSTLKFPRDAVLPFRDLRAALDEFTRTGRRPEAVHWQTARWGDL	237
A0A840NER2	unreviewed	Uncharacterized protein	455344	Saccharopolyspora gloriosae	237	IPR025680	99..231	MSNPPLQDGPVEPLAVVFARLTDVPLDQVDKLIESTNAVYGELNKIHGHPYWGELVLHQGAAIKALREARECLDALRSEAVGARNTELGVTVATAVVDGERHYATTSDDKAALVEKVLRPPTAGAAAHLYVWDRPYESDEIAGPYQQLRVVTDPEAEAGVLNYTEESEEGDLTSWHTRNAEPLPDAPKLRFDTGSALLFPKDSVLPFRALRAGLMEYVVDGARPEALQWQQARWGEH	237
A0A840PY21	unreviewed	Uncharacterized protein	664693	Saccharopolyspora phatthalungensis	237	IPR025680	100..230	MSNPGQDEPGPLEPPAVVFARLTDVPVDALDKLIEATQEVYDDLNKVLGHPYWGDLVFHQGAAIKALKEARICLEGLRSEAVGARNTELGITVATAVAGGERYYAPTDDDKAALVDKVLRPQRPGASHLYVWDRPHEDPDAAGPYQQIRIVTDMEAEVGVLNFTEESEDGELQSWHTLNPESSAEAPALPFDAGSTLKFPRDAVLPFRDLRAALDEFTRTGERPAAVHWQTARWGDL	237
A0A419HTK3	unreviewed	Uncharacterized protein	2340917	Amycolatopsis panacis	236	IPR025680	140..234	MGAIGRMVGADHQRPGRTPRRGVAIHPGQRLATPGVPARPARRGQGGRRNGERQQRDETVVMDREVCGTREFDRDDPFTCDKYLARILPPGARLRVATGWHRIRVHRYRNGAAMTTLAASVPTFRDGVQGGQRLPLADDADVTRLAELLAEPWADTASIQSEDAALNVHVQDGWGYLLYAGDAGYLMTDGDPASPAAPCEMDFPAGSGLPAERVIAAVREFVRTRKLPKTVPWRDA	236
A0A839DW29	unreviewed	Uncharacterized protein	1000566	Saccharopolyspora lacisalsi	236	IPR025680	105..231	MSNPLPQDEPDRFETDAAVFARLSEVPLEIVDKLIESTESVYSDLNTVRAHPYWADLVLHQGAAIRALREAREGLEAFRSEAVGARNTELGVIVATVVVDGRRYYAHGDDDKTALVDRLLRPEEPGRAGHLYTWDRPYEDDETPGPYQQMRVVTAEDLGVINYSEETEEGELSSWHTHNPEPAPQAPVLRFDAGSALTFPRDSVVPLERLRPALLEFARTGLCPDSVPWQQARWGD	236
A0A853AL76	unreviewed	Uncharacterized protein	1838	Saccharopolyspora hordei	235	IPR025680	100..229	MSAQVEPGPVEPPAVVFARLADVPVEALDKLIEATQEVYNDLNKVHGHPYWGDLVFHQGAAMKALKEARTCLEGLRSEAIGARNTELGVTVTTAVVGGERFYAQTEDSKAELVEKVLRPPQPGASHLYVWDRPHQDPEAPGPYVQVRIVTDTENEVGVLNFTEESEDGEMTSWHTLNPEPSPEAPALPFDAGSTLKFPRNAVLPFRDLRAALDEFTRSGQRPEAVQWQPARWGDI	235
A0A1H0DAA0	unreviewed	Immunity protein Imm1	211114	Allokutzneria albata	233	IPR025680	118..230	MSTSSIGAVAARLDDVRSTLGASLTTLGQVEEQLEEYAGALAALGEGSTADDLREATALAVTAREDLLRVFQLGSTADKSLERFRTRLTGTGTGTGAGAVGATRTKEAPPKKEAAPDREVAAAVERARKGDQAPVHAAKQDERRYVQIDVDHERKIGALCYVGPREEDSTEVGTWVTKGATREQDEPPLYIDRAAKREFPRNAAVPLDKLRQALTEFRSTGRRPRCVDWQDHD	233
A0A562URF4	unreviewed	Immunity protein Imm1 of predicted polymorphic toxin system	406432	Stackebrandtia albiflava	226	IPR025680	126..220	MNDATLPGAGGDDPTGHGGGPAVSKPAPSGSDLDGARRAVVERAFGNLAEPDDGTKPPPVPSGYVCREDRADARRWRYVEFFLQTRYFRGTFEVRGHHGIDHMMDLLFVYGPVIGHNPRLSVMSSVSPDGGHDNQMVFDLDVGAGVAAIACAMLRGDKPGTWWTDGGEADTDFGLYWHGEGPGFEFPASAAIPFDAARLAVHEFYDLDGAALPGVVRWQKAPEDYW	226
A0A7W3QNT7	unreviewed	Uncharacterized protein	182080	Actinomadura namibiensis	223	IPR025680	85..181	MLILNASMGHSRYFGMSWPQAERLLNEVAENRPDIEFPEPEPVGDGSVPAHFLAATTDLTRSTLPYGGTQASFTLNAPHRGPRWEEWDSILDITINARTGYGALRWTVSADTTVPVAPEIAEHLWLSDNPIPPRIDPSVFADPWLPSYHHPHSALPVAQIRAAVEEFCRSRTGQRPACIGWIPGEWAGHRLDMPRPPRKAIELATPGVPGDPWAQQSLEPPTH	223
A0A3N1D1U8	unreviewed	Immunity protein Imm1 of predicted polymorphic toxin system	58109	Actinocorallia herbida	222	IPR025680	86..189	MMKDRLLNLHVEMDRSRYFSVSWERAEKLIGEVMGDLPDLRPPGSPEPGNEQVPPEVLEAFAKLPELNRPYGGTVASFVFDAPDRDLYQWSYDSCLMVAFNAMTGYGAFLWVARAESGLHIDPGEPEHVWWLSDGSCPPSTDPHVRNPLQTPPYHDPRCALPAPQVRAVLEEFCRTGSGHRPTSIEWTPGDGYGQRLDGPRLLPAPAQEGIDHLVISDDPWS	222
A4FBS3	unreviewed	Uncharacterized protein	405948	Saccharopolyspora erythraea (strain ATCC 11635 / DSM 40517 / JCM 4748 / NBRC 13426 / NCIMB 8594 / NRRL 2338)	220	IPR025680	83..214	MFARLSDVPLDVVDKLIETTNAVYGDLNKVHGHPYWGDLVFHQGAAMRALKEARECLEGLRAEAIGARNTELGVTVATAVIDGDRHYAQTDDDKATLVNRVLRPQSKRAAHLFVWDRPFDNEEIAGPYQQVRVVTDPEAEVGVLNYTEETEEGELRSWHTLNPQPLPDPPALRFDAGSALRFPRDSVLPFRDLRAALLEYSRDGLRPEAVQWQSARWGDV	220
A0A3N8ID79	unreviewed	Uncharacterized protein	2184557	Burkholderia sp. Bp8998	219	IPR025680	27..111	MYSDAAHIMAAEEKVNGQDRTSIAFSVNDETTFSVGGGESNQYVAFLALATDDAIFTLLDPDKPEHECIDLVVGGQRGSYPIRQCVDKAAVMQAALYFCQFAKPDPSSNWQDGRPLGTTDLVKNMKDRGAIYMIYVPEDTDDLRPGMDVYVGDVPDFDDDDNEVLPGSVVALGLEIGYMREHFQDVVDLAYKQKPTASSEEIIRCLNHYAKYDDFLGLH	219
A0A2K8MG97	unreviewed	Uncharacterized protein	1896961	Amycolatopsis sp. AA4	218	IPR025680	94..216	MQVGNHGQISPCASYSLLPLSSSAAASAASSCTSRSEDSSVEGPDESVRVPDLWSLNKFCVVDDVDEVVRPTGEALSRGELKAWYDPGPGAGFVVTTPAQADELLERMVSESASEKVGLMAQIALKGDGEGTWSSLLQFGVRAAKCGFVGWAGGGRNERGVISDNGATSPTDVLYDYQTHERPVPSNAEVPMATVHQAVLDYVSSGGARPGGVSWRVV	218
A0A085ZEE5	unreviewed	Uncharacterized protein	421531	Chryseobacterium luteum	216	IPR025680	144..215	MDMSKFDHLPDDLKEQVIKAEKAFFISQDISEKIIDTFNVCNLRVSATADGTVSISGIVDNDNEKRDIQNFVLQLESVSSCYNGLEILSNSTMLNLTLNEKKYSVTTLAQLDRIFKYSQDIQYVEFSFSGHHETAILLLKNLTYSFAIYLKFDEDTGFTTHNSKGKDDEMQDFVLTNGQKDEYPTSQLVDNKDGLEILKYYLLTGKMYPDIEWREE	216
A0A223RV77	unreviewed	Uncharacterized protein	414996	Actinopolyspora erythraea	214	IPR025680	43..190	MPTCRAGAAAPRGHHDCRLRRLSARMAVEGSSPTMILNAVIHGTYHYGESPQQVEALINKVLYDLDPGTPWEAMAPGEDAYFSFATARHDADTFDWWPDNYLQIATNPRTGFGALTWTHTEERQVADSLYGHRWVSVNPRPPRDPAVIGDPGYPRWFHPAYTIPLDRVEAAIREFCRRGTGDRPECILWSSDGDDLDRLYVDAHQYRAMLRNAA	214
A0A3N1AV04	unreviewed	Uncharacterized protein	2485143	Micromonospora sp. Llam0	212	IPR025680	35..132	MVTSTTASRARLVRLTAPGYTVAWDGPSAAESHCGNEVAVSTVEELDLVLDRVHAQAAAEDLPYAVQIYRPGRHGAIMIGIGHRERSFVDWLDRSQPHGSGNRHAIGPDLAPAAVAIAFDFDRDWSEVPPDRTRISPHRARAFSPYGPTAAAPSCCSRFRSPTVAGRPAIAPVRPIAGDAMLRDDVGTFCLFSLGPGGEFDARRRLVMTLVR	212
A0A6H1RDE4	unreviewed	Uncharacterized protein	2719023	Saccharopolyspora sp. ASAGF58	212	IPR025680	41..147	MTVHGTTTTAGRSPRSTGGKHERFWADVLNDQEVLLTPTMDIEEIIRGLAEHDQECQRPEAGLAWFLLHEPDEDAPTLTLGVRGTIGSLMWFDATSALVPADGTNAGYVGYFTMDGHMMVMSPHAELPIARVHEALREFARTQQLPSPCCFGTGWQVSTVLPRGDVAVRAGFSELAGVGGYHFVGGTPSEATVGHGGGDQEFGQVVADGRRR	212
A0A347QBI5	unreviewed	Uncharacterized protein	103721	Actinosynnema pretiosum subsp. pretiosum	211	IPR025680	18..134	MPQVEFRGEIEGRRYRPGSWTASSSEEVSDALDRIFNSPWEFRTECVIRIAGLRTGLRVLVYLKDGRTTLLWAGTHRSKNPTPFPDAPLIAEDRDSETPLHLRRDSYLSRESARSAVLEYLATGERPTCIEWQPESKEAYALPEPVEGMSDDLWGVVSLITGSTPEADARRLREDQEIADYCPVGRPPRIASTGDEPLFRDEPPFFLRGTE	211
C6WSI1	unreviewed	Uncharacterized protein	446462	Actinosynnema mirum (strain ATCC 29888 / DSM 43827 / JCM 3225 / NBRC 14064 / NCIMB 13271 / NRRL B-12336 / IMRU 3971 / 101)	211	IPR025680	18..134	MPQVEFRGEIEGRRYRPGSWTASSSEEVSDALDRIFNSPWEFRTECVIRIAGLRTGLRVLVYLKDGRTTLLWAGTHRSKNPTPFPDAPLIAEDRDSETPLHLRRDSYLSRESARSAVLEYLATGERPTCIEWQPESKEAYALPEPVEGMSDDLWGVVSLITGSTPEADARRLREDQEIADYCPVGRPPRIASTGDEPLFRDEPPFFLRGTE	211
A0A0M8WCU5	unreviewed	Uncharacterized protein	1519492	Nocardia sp. NRRL S-836	207	IPR025680	17..203	MSYTLDFYFYKGANRATEPVEVRTESDLKRTLAAILEEPQPHPTQIAARELPRFGPAKIPDRMFKLDLSPAGEYVALHYFGPKDVQRAVRLVKHWVREDLPEQARPTRLQIELMVMRNVGRTHEIDVDTNSPQTGGLDVALERRAWVTYSEDIAPGDVPTLYVDTANETEFPRNAIIPAALARAALLEFAQTGVRPESVQWQPFETY	207
A0A1R0KJ15	unreviewed	Uncharacterized protein	76021	Amycolatopsis coloradensis	204	IPR025680	13..139	MVTFDAWFDPGQREPLAVSTPTEVDELLDRMVAEAESPEVEVGLVALIDHRDEDGWSILQFGVRAAATTCGFVGYAGKDETSVISTSGGTSPEPVAYDYQSHEREVPSNAEISMVDVRQAVHDYVASGGVRPTGVRWREVFTCCVIALCIPPTGCGSRGVPVGGKLLESVPGAGVGYSAGDERRRSNFGSALWILCVVSWSRHY	204
A0A7V4UX81	unreviewed	Uncharacterized protein	2282154	Geobacteraceae bacterium	202	IPR025680	110..198	MDFPVRLNAGMFCKSYCHRTLLFECITLRKTAPLVFGSLSVVRQNIRCYNNEPNVRIMNTNMNEVQLHLYDPRRNAQQIVETINSSGRLQQRLEEIQSHYESHLDQAIGVSLVDKSGNSLSVGLGKSEWALIYSRMVSGELVEQYASLGDDSREGSVAFYFEQWTDIPRKWLIPQSLAKEAVNEWFRSGKLSEVIRWTSDAY	202
A0A1G6YTJ0	unreviewed	Immunity protein Imm1	1271860	Actinokineospora iranica	198	IPR025680	52..148	MDIADRLVIGHHNGSVFPHLVADDENEHAWLVDALLREDNPTETWFHVWGGPATFPGPQGKRPRRWLRIGYHGGYGAAFFHDDLTPPGDDWAWIALNPDPLADAPSIFYDLPTPVIFPPVAVLPLDQLRDVILDWCRTGERPAGVRWLAVNSQVWDLDEHGEVVPDPARPRRTIHTVIGNQVVREHGWGTGRTRTSRG	198
A0A562URE0	unreviewed	Immunity protein Imm1 of predicted polymorphic toxin system	406432	Stackebrandtia albiflava	192	IPR025680	106..186	MERAFDDFEALTNLPTAPDSPSPSGYVCRSARAGPPRHRHHVGLTVSTGYFRETLELSDHSGIDHAMDLLVSCAPVIDHNPRLTVLPSVKPLPYGAYDNQMVFDMNSAAGVAAIACSLVRGDDPGTWWTEGDRTDTDFLLSWNSGVGPECRFPASAAIPFDAARLAVHEFFDLDGGGLPGGVRWQKAPEDHW	192
A0A1Z4SNC5	unreviewed	Uncharacterized protein	2005463	Calothrix sp. NIES-4105	192	IPR025680	78..183	MKAPGEPLHSLTPEQVRVGTKQIMTYAERQAFWRNSDVGKQLGFEQWGKQSESEKNFVSNLSKEKWLGNKNQDNLINEPNWDQIEAAIRELDGANHTLVTLGADEETYMSIGGGAGKYVVTVTFDNLDFYMLVDSSKPNDIEKLVIGGQAVNYPANQCIDLLRCLLAARTFALEGKLDQLLTWIEDKSLAAA	192
A0A2H2XEC9	unreviewed	Uncharacterized protein	2005469	Calothrix sp. NIES-4071	192	IPR025680	78..183	MKAPGEPLHSLTPEQVRVGTKQIMTYAERQAFWRNSDVGKQLGFEQWGKQSESEKNFVSNLSKEKWLGNKNQDNLINEPNWDQIEAAIRELDGANHTLVTLGADEETYMSIGGGAGKYVVTVTFDNLDFYMLVDSSKPNDIEKLVIGGQAVNYPANQCIDLLRCLLAARTFALEGKLDQLLTWIEDKSLAAA	192
A0A228HZM4	unreviewed	Uncharacterized protein	2015347	Burkholderia sp. AU16741	190	IPR025680	79..189	MKSCRHSSRRSARGSAMRCPMRKQRFSWRWSAVERTRPLSGNVHVRGAGNSAARIRMRTTKVIEETIIGNRSHVTEAPCDDPAQAIAAVERLNGRDRSTVALDANDATVMTIGGGHDGRYVVFIASEIDAALLNLTTPEAPADDVIELVTGGQRGSYSARQCVDRATATQAAAYFVSTGGADPRLCWQPG	190
A0A1G9VHE5	unreviewed	Immunity protein Imm1	633440	Nonomuraea jiangxiensis	189	IPR025680	141..168	MKQHAWLMEGAERRRAQLDLAHSPNALRYPEFLQLMSPDTAAPELRVELVACWTAVANTGGAVGFAFPPVSEREVAPAAGEDAPRGRGQTGHPRPGAPAGRRAPQPLGHDTIGIELEPGPPITVMWSEDARLVTLPGELARVSTATARRAVLEYVTTGKRPTCVEWAPEPDLDEVERPDVVIYSVRDAG	189
A0A6L5GA13	unreviewed	Uncharacterized protein	2656774	Glycomyces albidus	188	IPR025680	63..184	MAIRVEYPRDSPSRTSASPVSEGAPPMSAGPAGAHVAGYCAEFRLQTRDHGTQILLAYDPDGVAAAVATIVAADLVQVATALVRDRPGYEPGGRPDHGLKIIADRETEVGALSYYGPGGEDYGPGAWVSYSDEGWAPQIRLYRDMDTASMFPPDAHIALSTLARAVEDFRATGGLRPSMVAWRPSTVW	188
A0A2D1IHT4	unreviewed	Uncharacterized protein	2039870	Micromonospora sp. WMMA2032	188	IPR025680	60..178	MEGRMPLSGGIRPWSYLWRKPGRIATVSGVILSVSSRVFDESWRHATTLEEKAQLVELTMDRLPSDDLAWFGIADGPVSDDELTSDTWLAVAVNKTAGYGALMWCVDSRSPRRGGTNEHVWLTDNPRPPKVDPQVVANPDAGLIHSPRSTLPRLQIRLAVEEFCYGDTGDRPERVSWARGDLNGHRHD	188
A0A426V1D6	unreviewed	Uncharacterized protein	2493553	Glycomyces terrestris	187	IPR025680	60..183	MAIRVEFQPGPQRASAAPASEGAPPMSAGPAGAHVAGYCAEFRLQTRDHGTQVLLAYDPDGVAAAVATIVAADLVQVATALVRDRPGYEPGGRPDHGLKIIADRETEVGALSYYGPGGEDYGPGAWVSYSDEGWAPQIRLYRDMDTASMFPPDAHIALSTLARAVEDFRATGGLRPAMVAWRPSTVW	187
A0A4S8QDK1	unreviewed	Uncharacterized protein	2570927	Glycomyces buryatensis	187	IPR025680	60..183	MTIRLDFHHGSHSPTPVSPASEGAPPMSAGPIGAHIAGYCAEFRLETGDGSQILLANDPDGVAAAVATIIAADLVQVSTALVRDRPGYLPGGRPDHGLKIVADRDAEVGALAYFGPGGEDYGPGAWVTYSGENKQSEVRLFRDMDGASTFPSDSHIPLSTLARAVEDFRATGGLRPTIVSWRPSTVW	187
A0A5M7BNB9	unreviewed	Uncharacterized protein	1837	Saccharopolyspora hirsuta	187	IPR025680	54..182	MPFSRSSDPAAGSVPRSVEPQRHVTDHPQRKGEAMTQAPTELVVSAIIDNEMRYAYTSEERVELVGAIVDEPHPEFSSKVYVWDRPCRESEDGAVREFPGTQLRVATDPAAGYGALNWASREHRELLESFTDSPPDEPPSIRFDTQSDYFFPADALLPLDAIRQAVSEFISSGLRPRSVEWQDGYQV	187
A0A7Y4XHC0	unreviewed	Uncharacterized protein	82	Hyphomicrobium sp.	187	IPR025680	67..144	MIKRVYFDDFDGPFWPSPAELEPYFLAPEGKEWFYSSGNDSAGFDATGVRGTEKLDRLKGRIDVRLSLWGNPKLGVLVMYRRYGGGFDECHYSKGDMSRMRQWVRTLHSDPMPVSLYIPFAEAWKAVKEFLETDGELPQCIAWVNSRDLPANSFPVPHEIVLPGETPPGWLSPEEAAAAIALGQGKS	187
A0A438M539	unreviewed	Immunity protein Imm1 of predicted polymorphic toxin system	46176	Nonomuraea polychroma	186	IPR025680	52..157	MILSVLFNNEVHYSESWDATSRLITEAMESLRGEEQEADGAFYPGDDAWFRLAERGDSDEAPVAKSYLRVAINRHTGYGAAVWFVNQEFPKGGEIYESVWISDNSEPPDFDPRVVSDPHYPLFHDPTSTLPIPRIRTVVEEFCRVGTGERPECISWVAGEMNGQRFDRPPITEFVEDPEIDWDSLR	186
K0KBD0	unreviewed	Putative secreted protein	1179773	Saccharothrix espanaensis (strain ATCC 51144 / DSM 44229 / JCM 9112 / NBRC 15066 / NRRL 15764)	186	IPR025680	58..185	MTERLPHSLSAKQCARPAPLQRRNPRLGWSLSAFTAMMPPMSFTAVWPINDPEDAEAADESTVDSPQDVDALLRRLAEPGAGPAVIEHQDRPLLDDTEGLLGAPGQTKIPDHDVAAAIHAGFGYLTYADPDHDYSTLVGDPGSPEYRSEYVDYPAGTGVPVEALGAALKDFLATAARPTCVEWQNA	186
A0A846HDY0	unreviewed	Uncharacterized protein	1304833	Hassallia byssoidea VB512170	186	IPR025680	22..131	MFVLDLSVEKWVGNRNEGDLIENPSWHQIEAAIRELDGKSKTLVTLGADDEAYMSVGGGELGKYVVNVTFDNINFHILVDLSKSDEIEKLVVGGQEGNYPAKMCVDLLPCLLAARTFTESGKLDSLLCWEEDKYARNGMIKAIAFPKPNTKRNASAYNSTTLHDRKIKQSYYFDIDCNLVLIHDKH	186
A0A366M1X0	unreviewed	Uncharacterized protein	2248750	Sphaerisporangium sp. LHW63015	185	IPR025680	50..156	MFLSVLFQGEWHYGESPGETSRLIAAAMASLRGEEEGVGSYFPGDDAWFYLADRRITDAEPAVASNLHVALNRRYGYGALIWFVDEQFPKAGGVYDSVWVSDNPEPVDFDPRIVSDPGYPLFHDPASAIPASQVQEAVEGFCRAYSGDRPQCVGWVAGHVNGQRLDRPPITGAVEDPDIDWGSLL	185
A0A4R0L2I9	unreviewed	Uncharacterized protein	722689	Kribbella pittospori	185	IPR025680	68..173	MMKSTVAGMRGHRRAPEHLPPGRQGLEPWSSPSFVAAARARSWTTRIVKGEGDLRVRYVRAGADSVRDIAVGSQQHVDALLADVAGAAENRHMFAIEVEAADGSSLIVGLAETGVVLLFIDALGNSVHSVGPSSGTGKMVVFDYFGSYTEVPAEYVVSVELGRAAMWEFIRGGDPVVPGLLMEPD	185
W7T0F5	unreviewed	Uncharacterized protein	345341	Kutzneria sp. 744	185	IPR025680	46..158	MASRCPDTIRHRRPRPEGVTVDVQVLGRVGRAYFDRGERVLHDPGPADVADLLTELCAPSDDPRWWTHATLAHGGAVDGVVVVVDPLTGYVALSWTGTAERSLNPEPFDDAPLLPENGDNDPPMYWPRSAYLRPAEARKALAEHIVTGAQPTGVRWQPWGFEVQQLPHWLKPEMPECSGFHLITD	185
A0A1W2FL81	unreviewed	Immunity protein Imm1	40571	Lentzea albidocapillata	184	IPR025680	17..180	MRNVLDAYYFTPGNRGRESVTVDSPSKLDQVLAEIVANRQPQPTVVYVRGRPKTGLLQLPDHQLKFDVDVTRGVAAIHAMGPSSFVAQDNLTATPKELRDRTEADAEDSEMRAWVTLWKDSSEPATPASTADDGDIALYVDVDTRTRFPTDAAIPLEKLREALQEFAETGRRPTCVDWQESDVF	184
A0A7W7SXZ9	unreviewed	Uncharacterized protein	413306	Saccharothrix violaceirubra	183	IPR025680	63..174	MADVASHRLPRARTSDHLGVHSQGLRTEIPEDLYRRDARAVATLEVWYDQMPENDFGPGDPAIIVGTEAEPAALVDRVSAKSATQPCPSIVSMYVAGDPYGHPSLNAGIGAERAYVRIGSRTSIRTVGDADAVGETTYDFQGHGEPIPRRHEVPLAIVREVLAAYMHHDGTIPEDFADLHVTL	183
A0A0N0T640	unreviewed	Uncharacterized protein	1519492	Nocardia sp. NRRL S-836	182	IPR025680	17..177	MKHALDVWYFTDTNEADDPVTVESRCDLDRVLGEVLAHKQFHPTVVCVKDRLALGGPLNLPDHQLKFDINVPYRIAAIHTMGPSSFLPAGDRNQKPAKGQSTAAEMPEGVMRAWVTKGSYARAPQVRPTRDHEVDLFVDFDTRTRFPADAAISWEKLREALEELGETGLRPTCVDWQDSDVF	182
A0A1H0PPS0	unreviewed	Immunity protein Imm1	641025	Lentzea jiangxiensis	182	IPR025680	17..178	MKHALDFWYFTETSDAGDPVAVESSADLERVLGEVFAYKQFHPTVVCVKDRPALGGPLNLPDHQLKFDLDVPRRVAAIHAMGVPDFLPADDRAKVNAEGHGTAEETPGGVMRAWVTKGSRARPATVRQADDHEVDLFVDFDTRTRFPADAAISWEELREALKELAETGMRPTCVDWQESDVF	182
A0A290ZD25	unreviewed	Uncharacterized protein	42197	Actinosynnema pretiosum	181	IPR025680	49..170	MRSDGAGPPARRQRAERFRSEWFPQDLPRRRAVAVPHALKIYTRPDHGKEPLFLHTPDEVRAWFAAWRDASPAGSVDLATFYLAGDDWGPELNAGLDGDKGVLHHSGDDDTSYGFHSHAPEGSNPDEVVYYFFAADTPFPPHSEIPVAAVESAVLEFMSTGLRPTCVHWQAWVPGTGHVPV	181
A0A0M8WCZ6	unreviewed	Uncharacterized protein	1519492	Nocardia sp. NRRL S-836	180	IPR025680	133..174	MNAVDMYYSTVSNPCGRTPVTVQTESEMLRALHEILTNRQPQPTVMYAKDRPTIGRRNRPDHQIKFDVDAESGIGALHAAGMPNFIPPRARHGKREDAEEQASDEMRDWASKADIIAVDDDGTLMVCEVKRPLYIDFDTRTEFPADAVLPLDKVREALLEFMATEQRPTCVAWQDSEIIV	180
A0A1H0W133	unreviewed	Uncharacterized protein	405564	Actinopolyspora xinjiangensis	180	IPR025680	9..156	MILNAVIHGTYHYGESPQQVEALINKVLYDLDPGTPWEAMAPGEDAYFSFATARHDADTFDWWPDNYLQIATNPRTGFGALTWTHTEERRVVDSLYGHRWVSVNPRPPRDPAVIGDPGYPRWFHPAYTIPLDRVETAIREFCRRGTGDRPECILWSSDGDDLDRLYVDAHQYRAMLRNAA	180
A0A1I2BR59	unreviewed	Uncharacterized protein	673379	Actinopolyspora alba	180	IPR025680	9..156	MILNAVIHGTYHYGESPQQVEALINKVLYDLDPGTPWEAMAPGEDAYFSFATARHDADTFDWWPDNYLQIATNPRTGFGALTWTHTEERQVADSLYGHRWVSVNPRPPRDPAVIGDPGYPRWFHPAYTIPLDHVEAAIREFCRRGTGERPECILWSSDGDDLGRLYVDAHQYRAMLRNAA	180
A0A4Q8AWR3	unreviewed	Immunity protein Imm1 of predicted polymorphic toxin system	2512148	Actinopolyspora sp. DSM 45956	180	IPR025680	9..156	MILNAVIHGTYHYGESPQQVEALINKVLYDLDPGTPWEAMAPGEDAYFSFATARHDADTFDWWPDNYLQIATNPRTGFGALTWTHTEERQVADSLYGHRWVSVNPRPPRDPAVIGDPGYPRWFHPAYTIPLDHVEAAIREFCRRGTGERPECILWSSDGDDLGRLYVDAHQYRAMLRNAA	180
A0A6N7HIQ8	unreviewed	Uncharacterized protein	1872138	Actinophytocola sp.	180	IPR025680	89..176	MTLATGTVTTVIFPEKKGPATEDVPVGTPMDQYWSIAHTDDERHTLMAEIRQRLSGDGRTHALVYSWDRPCRSGAHFERDEATGFGMWLQDDDDEFPREHLTAAVDHGYGALVFHNGRAQCVSLNPRPIAPEVVIPFDFGVTHEFPAASVLPLDRVFAVIEEYILTGQRPSGVEWTRVTG	180
A0A7W7H471	unreviewed	Uncharacterized protein	135948	Actinoplanes octamycinicus	180	IPR025680	61..168	MVLEVVIGHEHWCGETPSAVLSLVSDLLEGLTSEETGRPMVLGAQSVRPAFAVAHLSWADRCHAGGGTEFASNQLSVAVNRATGYGALIWSVDADLFPGRGGIYDDIWVSDNPEPPAFDTRVLADPDVAEGRWHDPRSTLPLDQVRAALEEFCRTGTGDRPRSVNWVPAYTFTGWRTPTG	180
A0A840QJT3	unreviewed	Uncharacterized protein	664693	Saccharopolyspora phatthalungensis	178	IPR025680	18..149	MNTTGQLTIDRRAWDAPELTATTEHDKIQLLDAVLAEPDDSEVHLLVEPPADRKVTWDGTPVGGRGVMVFGYRDGWGAISAQVPHPYRHEYIELVTFALDHEDKLAIPYDSDIPWFFPPTAVIPLPEARAALITFATTMLLDPVVAWQPQANITWDEPEPQVSRRSLYSGPARHWPAG	178
W7TAH9	unreviewed	Uncharacterized protein	345341	Kutzneria sp. 744	178	IPR025680	12..115	MALEAWYDPDDDDPIRITSAADADALLDRMAADGAGFAVPPLAELSRHDDEWAVAYVGVNVATGRGIMTHSDATGSAMTIGGDAAGAVAYDYMGNVRELPGSAEIPLADLRRAATGSAMTIGGDAAGAVKERKKWGTSPHLTRQRRDTSGRSPAGGRKSSSQTHKCPADVGRLAAAEQ	178
A0A290ZCZ4	unreviewed	Uncharacterized protein	42197	Actinosynnema pretiosum	177	IPR025680	45..159	MMALAGLGDSPPCRDHGDRQRDSVGRMSVRAGLWSGLPDFDSAEHRYRVVACPADVDLLIEALGVPGCNDATLEHFGRDTDDEGECDHSVVLAVRGAWGYLHYVDPDFSGWPVGDERAPHVNEAYTDFPPGVGVPLEVLRALVLEFLETARRPDAVRWYTEADLFPSWRTRRSAIPD	177
A0A7H8L614	unreviewed	Uncharacterized protein	2742135	Kitasatospora sp. NA04385	177	IPR025680	42..154	MILSIIHKGSRRHAESLQEKLLLASQIFEAEDPGQATDDSCPPREVFELSITDDPHWERCPPDNCLVVAVNRSTGYGGLAWFVTGRNPKKGGVYDHVWVSDNPEPPDSDPRVVSESYYPHYHDRASTFPLDRIRAAVEEFCRADNGDRPESITWITGNANGMRSDREYPDDTVESPW	177
A0A4R7PRN0	unreviewed	Immunity protein Imm1	2135788	Glycomyces sp. MMG10089	176	IPR025680	51..172	MSAVFSLDAEGAPPMSAGPAGAHVSGHCAEFTLSTRDNGTRVLLAFDPDGVAAAVATIVASDLVQVATALVRDRPGYAPGGRPDHGLKIAADRETEVGALSYYGPGGEDYGPGAWVTYSKRPQAPGIRLYRDMDTASVFPPDAHVALSTLARAVEDFRATGGLRPTICTWRPSTVW	176
A0A290ZBI8	unreviewed	Uncharacterized protein	42197	Actinosynnema pretiosum	175	IPR025680	50..173	MRHPRADHSPRGLHTHRARTERQGDARPGALHGRSTALVELEAWYGDDQEDAVPVRTAAELDAVLDEVSAMRGRVIVHLKVARPPSLDVRRMILNVGLNGDAGLGSLFYRSPSGAWYSQGAAANPSVTELLYYYMNSDTEYPLDCEIPIDAVRRAAHEYLGAVDRRPSAPGWQVF	175
A0A840Q2H5	unreviewed	Uncharacterized protein	664693	Saccharopolyspora phatthalungensis	175	IPR025680	14..147	MILTAQLPNRFEHAHTTEDVELFISRALNELAPGNPWVDMDCGEVASFHFAPHPITDDMFDEPPFDAGITATMMVMANRNTGYGALRWNHWNHLINPSLPADPRVVFDPYVPTWVRPEHVLTLDLVEQALREFIDNEGAQPTCVEWVRIDNPSHVGLMTDRYRALIRGCAQPRCP	175
H8G533	unreviewed	Uncharacterized protein	882081	Saccharomonospora azurea NA-128	175	IPR025680	37..170	MSELRGEWDLGSPPPWGHVVTLQVQFWVHEQGQPPREQTVELADADDVRAFIKTLAGEQVSDALLTHTRRPRVETLIPDEDSPGQFLTTPDHSVIVGVHGRRGAISYRGADGHHAEPVHLYSRGEEPDHPVVYETDEFPPRCELPVESVTRALIEFLETAARPLSITWQPGVEAT	175
A0A1H3CHX0	unreviewed	Immunity protein Imm1	418495	Saccharopolyspora shandongensis	174	IPR025680	30..156	MVSDKLAAMLSTDLPTYVDPGWRHASSSVEMEQAISDALDKGDCNTAGWLQFGRDVAADQPGDHQLRVVADPGSGYAALLWFLNVDPEDHLGDPLAQHLWVTFNPAPPLEAPRLASDYDTDHYHDRFTVIPIEQAREALREFCRSGGQRPTSVQWVAGDYYGRIMQRLAVAGAA	174
A0A6H1R1Q0	unreviewed	Uncharacterized protein	2719023	Saccharopolyspora sp. ASAGF58	174	IPR025680	81..165	MTSSSRCRRSAVRRLPRQRAQALACTGSPLRAAVPGRTRAIRQAPRFPRPRTATGGGLAHGWSLRAGGAPWRCARLVHNGRPLWDAETNFPDHDVFATVRDGFGYSSYQDATRGKAYPEGDPASEGCEFDDDDFPPGSGLPVERFTEVLVEFLNSADRPASVTWRDEHPEAAGE	174
A0A2S5P5P2	unreviewed	Uncharacterized protein	82	Hyphomicrobium sp.	174	IPR025680	109..145	MKKDIYFDNFFGPGWPSVNDLKPYFLAPRGKEWFYTGGNDSGGIYLRGLDGTEHLPYGRGQKCIELSTWGNPELGVLLQYAGFGGGVARQDWFSNGDMRKIRQWVRSLHGDPLPVGLFIPFDRAWLAVKEFMETEGQLPTSIAWVKSDDLPDNTFPDPTVRLPGEPDNGWPPIS	174
A0A1M5HF40	unreviewed	Immunity protein Imm1	2017	Streptoalloteichus hindustanus	172	IPR025680	17..152	MTHTIEAFYANPRGVSPVLLSTAEELDQLVDDLFSGVPAGHPGGDAAHHTAHDALLYLAGGGVDVPDHELRVVIDRTARVGALSFVADATDLGGTWFSRSGLRLVEPPTLYADCGSLLRFPSTSILALPDVRAALHEFQRTGSRPTCVDWQPAAGYLVAAARDAVFWLPTTA	172
A0A4R6RXI5	unreviewed	Immunity protein Imm1 of predicted polymorphic toxin system	598644	Labedaea rhizosphaerae	172	IPR025680	41..164	MGESVEQRLTWTELGVDRPGWVVTGSFAAGGANYNATFFNVDELDRFLDFLFVSPHKPATSRLYLHPNVVPRRPEDQLSNLRFQFDVEHGVAAAVILVVADGDVLRWQTDGDSARPDVVLAHDSWNEHETLFPPESFITIAELRQAVVDWGFGEQVPPDAVRWVRADGIDWF	172
A0A7Z0WP54	unreviewed	Uncharacterized protein	485602	Actinophytocola xinjiangensis	172	IPR025680	32..151	MTESSEHVVVGQGNGDIWPRVVADHPHQRVKLVDLLLRDPGYEGVYARVHASVNFSVRNRRADDTNKWLTVGFYAKFGAALFVDETTPEGSDWCWGALRPTPIEDPPPIYYDQPTGTLFPPRCVMPLGELREVILEWVRTGQRPTSVEWLPINGLAWDLTDDGRVHVPNPAH	172
A0A840QJK3	unreviewed	Uncharacterized protein	664693	Saccharopolyspora phatthalungensis	172	IPR025680	59..161	MTATIGAFRIGGEGVSSPRPTAMSPDARITLIDQQLDQRPTARSSVLILEIDREGDAFATIDRFRHLVDSPEDTSAPDLIEFMRVGVTGTVGAAEYLHWTLSTGEQTIYATYNTAPTAATVPPVLYDDCVPQFFPPETVIALDQVRQLMISFALHGTWPSAAFWGRRDQLVV	172
A0A2R7P6N0	unreviewed	Uncharacterized protein	2056858	Stenotrophomonas sp. HMWF022	172	IPR025680	57..172	MSGGRAAPYQRTCVSMGDRYRTSTRTGCCSMARSVCLRHAGNDAPAGTEVIELLLNGGPVAATTDEQLASALALAASMPQFELWASVPDGPTLCMLRNAEHAWLMYLHEPGDGGFHSCGNEHRAGNAYFRLDNGQVDGYPLAWCIDVEACFAAISFFHGNAGARPEHVDWQS	172
A0A4Q7ZLV0	unreviewed	Immunity protein Imm1 of predicted polymorphic toxin system	349313	Krasilnikovia cinnamomea	172	IPR025680	13..159	MILNVVIHNKWQYAETWPQMDALITEVTENLASEGAVTVDSLQFQDPGEDAQFMVADRRLTDDDLPANHLRVAVNRSTGYGALIWHATKNFPKSGDIYDHIWVSDNPQPPNLDPRVLADPCEPRFHDRRSTLPAPDVRQALEEFCRTGTGDRPQSIGWVRGWLNGHRLDESP	172
A0A7C4YHK9	unreviewed	Uncharacterized protein	2052164	Gemmataceae bacterium	172	IPR025680	60..169	MKSIHALKLTAATASGVERIFSQAAAPWLNRSATGGVEGVWRVKDLADSCLGREAPEVIVADEQGLRAELARLASLEPRVVGIELSGNEYLQVGLGGPWAFVEHVVDEPWKAEVALPRVGAGPKPESVWFVCSGQGSEIPARYLLPTAEALEAVVECLRLGGASPAWEWELV	172
A0A7W7WWB1	unreviewed	Uncharacterized protein	413306	Saccharothrix violaceirubra	171	IPR025680	20..165	MNHAIDVYYFTADNPHGCDSVTMRTEADLTRVLHDITTNPQPHPTVVYVRDRPTNGRRELPNHQLKFDIDPDIQVAAIHTAGTPDFVPHNTRSHDDAETTQYLRGWVSRADTTTNDSRTPGKPLYVDVDTRTEFPRNAAIPLERLRTALLELMITAQRPTCVDWQDSEITL	171
A0A7D7LGZ1	unreviewed	Uncharacterized protein	1472755	Nostoc edaphicum CCNP1411	171	IPR025680	58..164	MSYAERQAFLKNSEIGKLLGFDRWPDLPQKSETSLVFKLSAEKWVTNSNQAELVKDPNWIQIEAAICELDGKSKTLVTLKSDDETYMNIGGGKSAKYVVNATLNSKIFDVLVDLSKSDEIETLVVDGEEKNYPAKMCVDLLRCLVAARTFTESGKLDPLLYWEEDKSLVTV	171
A0A1G6X322	unreviewed	Immunity protein Imm1	1271860	Actinokineospora iranica	170	IPR025680	52..153	MTDHIVTGHGGYSADPFIVATHEAQRRALVDAMLRDPGLDGVDARNHSTAFFYVADRPMWIVDGPPVRRWLRVGFYYKFGGAVFVDETVPDGADWSWAALRPNPIEDPPPIYYDQETDTWFPPASVMPLRELHDVVLEWVDTGKRPTSVDWMPINRTAWSLDGNGQIACG	170
A0A1K1LTG0	unreviewed	Immunity protein Imm1	546364	Amycolatopsis australiensis	170	IPR025680	51..137	MTLALDLDQVRRDNTATVSVLRAVPDYLALLRSGAHHERDTHAPVATRWALWARAVDDGPCLDVGFHGDKGTLTWWADGANEKLVPAGTQLRGDVIEYWFASEPVGCTEGEELPVEYVYAALGEFVATGKRPTIIQWIPAAEVPDQRRPPTENVDPISQGWGAALPASGT	170
A0A099D6M9	unreviewed	Uncharacterized protein	414996	Actinopolyspora erythraea	169	IPR025680	20..150	MNTVSADLPAYADLEWRHATTPEAVERTISDALDYGNPHTPGWLQVGRDVATGEPGEYQLRIAADPGSGYAALLWFRNVDPTEHPDDSLAQQLWVTFNSSPPLEDPHLASDYDTDRHHDRFTAIPIEQAREAVREFCSTGGKRPTSVFWVAGDYYGRITERLTVASQAA	169
A0A0N0TAR2	unreviewed	Uncharacterized protein	1519492	Nocardia sp. NRRL S-836	169	IPR025680	16..165	MTYTLEVWYYDGDRPKAEPVRTEPDLEAFLAYLLSHEQPHPAQIAGQGLPTVGRRNRPDRLFKLDVSPRGQVGALLYTGPIPAAVVDADSSQADAGPERQSDIAKRGAWVTRTAEPIEDAPTLYIDKATQTAFPQDAALPIALVRQALLEFQETGQRPTCVDWQQTHVV	169
A0A1H0S3F6	unreviewed	Immunity protein Imm1	405564	Actinopolyspora xinjiangensis	169	IPR025680	13..152	MIISALVHDQFHHVERWDDVDRVIDEAIDCSLPGSTDAPLPPGEVAQFYCAAQPWTDEVLEWAPDNFLQLASNPSAGYAALTWMGFRGEATMETFVSFGMDAPLSTPPRLVIDPGYPYDHDPRSALPLEQARTAVREFCRTGGARPQSVTWVRGDFTGAILQPLPDIVA	169
A0A1H0Z5S9	unreviewed	Immunity protein Imm1	995062	Actinopolyspora saharensis	169	IPR025680	13..152	MIISALVHDRFHHVEHWDDINRVIDEAINRSLPGSADAPLPAGEVAQFYCATQPWTDEVLEWAPDNFLQLASNPSAGYAALTWGGFLGEATMETFVSFSTDAPLSTPPRLVIDPGYPHDHDPRSALPLEQARTALREFWSTGGQRPASVTWVRGDFTGAILQPLPDGVA	169
A0A1I1XNP5	unreviewed	Immunity protein Imm1	673379	Actinopolyspora alba	169	IPR025680	25..150	MNTVSADLPAYADLEWRHATTLEAVERTISDALDYGDPHTPGWLQVGRDVATGEPGEYQLRIAVDPGSGYAALLWFRNVDPAEHPDDSLAQQLWVTFNSSPPLEDPHLASDYDTDRRHDRFTAIPIEQARDAVREFCRTGGKRPTSVFWVVGDYYGRITERLTVATRAA	169
A0A1I6X8W2	unreviewed	Immunity protein Imm1	995060	Actinopolyspora righensis	169	IPR025680	14..152	MVISALVHDQFHHVERWDDVDRVIDAAIDRSLSGSAEAPLPPGEVAQFYCATQPWTDEILEWAPDNFLQLASDPSAGYAALTWVGFRGEATMETFVSFGTDAPLRTPPRLVIDPGYPHDHDPHSALPLEQARIAVREFCRTGGARPQSGTWVRGDFTGAILQPLPDVVA	169
A0A223RST8	unreviewed	Uncharacterized protein	414996	Actinopolyspora erythraea	169	IPR025680	13..152	MVISALVHDQFHHVESWDDVDRVIDEAIDCSLPGSADAPLPPGEVAQFYCAAQPWTDEVLEWAPDNFLQLASNPSAGYAALTWMGFRGEATMETFVSFGMDAPLSTPPRLVIDPGYPYDHDPRSALPLEQARIAVREFCRTGGARPQSVTWVRGDFTGAILQPLPDIVA	169
A0A4Q8AW09	unreviewed	Immunity protein Imm1 of predicted polymorphic toxin system	2512148	Actinopolyspora sp. DSM 45956	169	IPR025680	20..150	MVALSADLPVHADLEWHHATTPEAVERTISDALDYGDPHTPGWLQVGRDVATGEPGEYQLRIAVDPGSGYAALLWFRNVDPAEHPDDSLAQQLWVTFNSSPPLEDPHLASDYDTDRRHDRFTAIPIEQARDAVREFCRTGGKRPTSVCWVIGDYYGRITERLTVATRAA	169
A0A0M4THX6	unreviewed	Uncharacterized protein	224013	Nostoc piscinale CENA21	169	IPR025680	21..162	MFVSKLYTDKWPGNKNEETVIENPNWQQIKTAICELDGKSKTLVSLEADDQSYMMIGGGNHGQYIVTATLDNDIFYSLLHPVDYEIFNSDNSVKENNLSIFYQALINTKNKNADSANEQKLVVGGQAGNYSQKICVNLPQCLIAAITFAESGELESLFTWQEDESLVLV	169
A0A1B7WPJ7	unreviewed	Uncharacterized protein	1710888	Anabaena sp. CRKS33	169	IPR025680	24..162	MFVSKLYTDKWTGNRNEENFIDNPNWQQIKTAICDLDGNTKTLVSLEVDDESYMMIGGGNAGKYIVTVTLDNEVFYSLLYPVDYEIAKSDVAAKNNNLSIFYQSLINANNNNVSSPNEQKLIVGGQAGNYADKICVNLPQCLIAAITFAESGELEPLFSWEEHESLVTV	169
A0A1E3VTL5	unreviewed	Uncharacterized protein	1774970	Methyloceanibacter stevinii	169	IPR025680	65..145	MKKTTYFNSEDVKGWPRPEELRPFFFAPPGREWFNSTGNDGALLTGEGLYGTDNEDHLAGKRVDLDLYLYGMPGLGVLLIYHKHGGGYQEEYTSVGDMSRLKEWVENLHQTKLPIGLFIPFPRAYDAVKEFIETDGELPKCIEWVANKDLPYGTFPDPAVELEERFGKD	169
A0A1Q8CSX6	unreviewed	Uncharacterized protein	1912961	Actinophytocola xanthii	169	IPR025680	39..160	MTGPQEGLHRTELAAPGGRRLEATGVFHLRGAMYTVAFDTREALATFLDHYLANADDGKAARLHLTPGGTGLPAANLRFQLNLAHQVAAAVLIAMDADGRSHSWMTRGDHARPGIVLAHDTWHPEETAFPPTSYITVAQLRTVLEQWSFGETLPPPAVDWISVRDVGWF	169
A0A1Z4QKB8	unreviewed	Uncharacterized protein	2005457	Cylindrospermum sp. NIES-4074	169	IPR025680	24..162	MFVSKLYTDKWTGNRNEENFIENPNWQQIKTAICELDGNTKTLVSLEADDESSMMIGGGNAGKYIVTATLDNDIFYSLLHPVDYEIAKSDASAKKNNLSIFYQALINANNNNANSSNDQKLIVGGQAGNYPAKMCVNLPQCLIAAITFAESGELETLFTWEEYQSLVTV	169
A0A2I8A1K7	unreviewed	Uncharacterized protein	1869241	Nostoc sp. CENA543	169	IPR025680	21..162	MFVSKLYTDKWTGNRNEETVIENPNWQQIKTAICELDGKHKTLVSLETDDQSYMMIGGGNDAQYLVTVTLDNEIFYSLLHPIDHEITKSDTSVEKINLYIFYQALIKAKSNNANSANGQRLVVGGQAGNYSEKICVNLPQCLIAAITFAESGELEPLFSWQEDESLVAV	169
K9QXE7	unreviewed	Uncharacterized protein	28072	Nostoc sp. (strain ATCC 29411 / PCC 7524)	169	IPR025680	21..162	MFVSKLYTDKWTGNRNEETVIENPNWQQIKTAICELDGKIKTLVSLEADDQSYMMIGGGNDGQYIVTVTLDNEIFYSLLHPIDYEISKSDTSVKKINLSIFYQALIKAKSNNTNSANEQRLVVGGQAGNYSEKICVNLPQCLIAAITFAESGELEALFTWEEDESLVVV	169
A0A368VDK8	unreviewed	Immunity protein Imm1 of predicted polymorphic toxin system	1500506	Halopolyspora algeriensis	168	IPR025680	12..144	MILNAVLDDGFEYAETPEQADALVRRVVSELRSGNPWVNMDAGDEVTFVLGDRKYTDEDLFGNWDPYGELQVTANTRTGFGAVRWNYRFMSCSAEPPWDPQVIGDPGFPRWYHPRYVIPLARVEESVREFSRTGGQRPGCIEWAEDGGDHDRLYLDAVQYRAMFRHAA	168
A0A4V3CYC5	unreviewed	Immunity protein Imm1 of predicted polymorphic toxin system	598644	Labedaea rhizosphaerae	168	IPR025680	29..162	MRAVLRIRGDVVDGERSTATADDSRIALVDHYLGELSARPRGGVVFLELDRAGDGFVGLDRYRHVVDGAPTETPEVIEYVRVGVLGTLGAAEWVRLRVGSDELTVCATDRADSVDDQPRVLYDGGVPYYFPPTTVVPLAQVRRLMVDFATTGQWSDAVPWKPHDQMLV	168
A0A5M7C4B1	unreviewed	Uncharacterized protein	1837	Saccharopolyspora hirsuta	168	IPR025680	18..150	MTMLSADLPAYGGDGWRHAASWAEVESMIGAALDRGDRNTPGWLQVGRDLETGEPGDFQLRVVADPDAGCAALLWFINVAPEEADDDELAQHLWVTFNPESPLEAPLLASDYDTEHFHDRFTVIDFEQAREALRDFCRSGGQRPQSVQWVAGDYYGRILQRLDVAGAA	168
A0A1E3W8K7	unreviewed	Uncharacterized protein	1774971	Methyloceanibacter marginalis	168	IPR025680	64..155	MGLGFDKASTMRKFTYFDQIDDEGWPDPEDIRHYFFAAPGQEWFHTWGNDTAGLSVEGLYGTEHEDHLAGHRVDLNLDLYGIPELGVLLIYHKHGGGYQEAYTSKGDMSRLEEWVRNLHSDRLPLGLFIPFPKAYEAVKEFIETDGQLPKCIEWVANKDLPPGTFPDP	168
A0A1R0KER7	unreviewed	Uncharacterized protein	76021	Amycolatopsis coloradensis	167	IPR025680	21..137	MTSTRLNLDAVRRDNTATVTTLREIPDVVGLLRSTTAVDPDNDETPGVMWDLWSQHIDDDQPMLSAGLRGNLGVLRWYTAEASYAPAGTTKRDGDHEYWHGGYPQSWCEGEEIPIEYVYAAVSEFIATGERPTIIRWINTSDVPNLRTPASTDEADAIEQAWRAAAS	167
A0A6H1QZK9	unreviewed	Uncharacterized protein	2719023	Saccharopolyspora sp. ASAGF58	167	IPR025680	43..163	MGTRSTETDRIRGRSGDMATRTRTVVTALFGRERRFAFDTIGVRELIRECLGEERASGVCFYVQDRPHDRSPDDRPGHQLRVNVDESTAWGAINFVREGDGGGAWDTHNPEPPADVPTVWFDATTPTPTPFERSAVLPIDAIDKAVAEFCRTGRRPTCVQWQQGRWF	167
A0A1G8WZN0	unreviewed	Immunity protein Imm1	995066	Actinopolyspora mzabensis	166	IPR025680	32..161	MLHEISAQQREISDTATVLTVMFDQYRRSHHACTAEEIATLLDHVVTESTEGNRTTLVTAWTRPAHSHHDDGQPEYPPAYLRVAVDPDTGWGAMTWIELTAGEVLDTFDPAELEDRPALVFAADEPSYLPNSASPPLERIRHALCEYAETGTRPTTVRWQQGYLVL	166
A0A4Q8AYW5	unreviewed	Immunity protein Imm1 of predicted polymorphic toxin system	2512148	Actinopolyspora sp. DSM 45956	166	IPR025680	31..161	MLYEVSVQQREISDTATVLTVMFDQYRRSHHAYTAEEITTLLDHVVTESTEGNRTTLVTVWDRPARSHHDDGQPEYPPAYLRVAVDPDTGWGAMTWIDLTAGEVLDTFDPTEPDDRPALVFAADEPSYLPNSASLPLERIRRALYEYAETGTRPTTVRWQQGYLVL	166
A0A2T0R862	unreviewed	Immunity protein Imm1 of predicted polymorphic toxin system	559628	Kineococcus rhizosphaerae	165	IPR025680	29..163	MIFHPPSEDYPYQVAAHGDLSVGGLTSLAAIDAALDRLDALRRGVDGGVYPDGHVENEMWVVCVVPTFVTTLPFEERLDVPTMDVGVGSDRVPVHWDHEEGGHNATARSERPEDAEDRTELTYRTGGDWGWTTPAELVPADAAREAVRQWLTTGRRPTNIAWEDL	165
A0A428WAN5	unreviewed	Uncharacterized protein	1081091	Amycolatopsis balhimycina DSM 5908	165	IPR025680	53..165	MTPSCRLSSPRGTHSPCTPRTTARRSPEASNVVTLEVWYDQEPENDYSEGDPAILVSTADELDALIQRMQADSKDQPVPPMAECSVSGDPSCGVFYLGVGQEKGLVVFVTPVAAQTVGDPSLTGEVIYDYMAHVREIPAQYEVPMEQVRAAALAFLEREELPSGV	165
A0A7J9YLM1	unreviewed	Uncharacterized protein	1872138	Actinophytocola sp.	165	IPR025680	85..151	MIPRATLKHWSPGLRVSCVWQTGDVVFKAEATSARGLAQLMDVTLAFPSDLSVVRLYLQPNTIPSPGESSTLRFDFAPDSKVAAAVLVAVDNNDHVYEWMTRGDAENDIELVHDTWNAHETRFPPDAYITLDQLREIVVQWAFGPDGKLPPSGAKWAPAPDVGWL	165
A0A7W7T8X9	unreviewed	Uncharacterized protein	413306	Saccharothrix violaceirubra	165	IPR025680	19..136	MDTQVQVSEYVAGRYHRPGDWVVDTPEGVRAAVDALFERHGDKVTTRAIVERLGEDALLGVLVDPVTGYVALHWCFGEHSLNPEPFADAPLVPEDGDNDPLNFWMRDTYVAEADARRAIEEFVATGNRPTAVRWQPWGWEAYELPDWYDDEGRDETGGRYHLITD	165
A0A7W7T8Y1	unreviewed	Uncharacterized protein	413306	Saccharothrix violaceirubra	165	IPR025680	20..136	MDVQVEFLEHIAGRYYGLGEWVASTPEEVRTAVEAMFARQGDRVRTKAAIGRVGESTGLGVLVDPATGYVALHWCLEEHSLNPEPFPDAPLIPDDGDDDPLHFWMRDAYVSEVVARRAIGEYLATGGRPTSVGWQPWGWEVHELPEWLDDEEREKSVGRYRIIGS	165
A0A7W9HQQ3	unreviewed	Uncharacterized protein	1105145	Saccharothrix ecbatanensis	165	IPR025680	19..159	MNYTLHVWYYRADAPSDAARTVRSESELADVLTYVLANHQPNPPVLVARERPKVGRRGRPDHQLKIDADRESAVGAVLAMGPRDFVPESAPDFATTSPDGGVWVARSTAWVPPVGTPPLYIDKAVMTEFPRNAVLPLDLWREALYEFMRTGLRPTCVEWDVSTVY	165
A0A7Z1AZJ4	unreviewed	Uncharacterized protein	485602	Actinophytocola xinjiangensis	165	IPR025680	34..157	MTARLATVDLAGPDDRNLRATGVFYLRDAVHNVSFDSVDAVVTVLDLLDSLGDDSMVHSLYLTPQGEPASANLRFQFNRDHQVAAAVLVALDKQRRLHSWRTTGTAGRDDVTLVHDAWNPGDTVLPPESFISVQALRSVVVEFAIGTGLPPGPVEWVAVPDVGWS	165
W7SNE2	unreviewed	Uncharacterized protein	345341	Kutzneria sp. 744	165	IPR025680	24..138	MDIEVLRRVGRQYYRPGDRVLRQPGPAEVADLLDELCRPDEDPEWWNHGVVGRSDANDGVEFMVAPLTGYVALSWTGNGQRSLNPNPFADAPLLPVSGDDDPMLYWPRSAYLPPAEAKKALAEHIVTGAQPTGVQWQPWGFEVRQLPGWLKPDMPEYSGFHLITD	165
A0A2Z3GWW1	unreviewed	Uncharacterized protein	114	Gemmata obscuriglobus	165	IPR025680	119..150	MPEVYFDHAEVDGPIPPGADAIVRLMRERGEDYWNDAEDGPGFKSLYYYAEGRDSDVGCTAELVLTKKDRYGFHFWLHYPVSWVDSPYYREHESHYSCSDPDLREWVGVGDSHEGQRPIFAGLFVPVEDAVEVVREFVRSGERSPRIRWVDGRFIRDAERRHGIP	165
A0A1C6T321	unreviewed	Immunity protein Imm1	47850	Micromonospora aurantiaca	164	IPR025680	32..151	MCTAARAGRVRAAPAFVRGMSSEPVTVSYDRTEPVTIDRLDDLDALLDRIAATPEYQRFPVMVSLETSDKEHVLEVCLGRHDLSVLVWHHAFVEIAASKGTLDQPADLAYNFGGSRTDAYDNSAIPVATARQAVREFFTTSGQRPTCLDWQTPSYDEQDEPAKD	164
A0A4R6S226	unreviewed	Immunity protein Imm1 of predicted polymorphic toxin system	598644	Labedaea rhizosphaerae	164	IPR025680	16..160	MIGTLRIGGDDVGSERGLTATTADERIALVDRLLRRASVDPIGDVIHLEIDRTGDGFAALDRYREVVDGSPVEAPELIEFMRVGVAGQFGAAEHVVNRLGSGQRAVRTTYNASPVQRQVLYDTHVPTYFRSEAVLPLDAIRALMIDFATTGEWSDSASWRVTTT	164
A0A7W7WW56	unreviewed	Uncharacterized protein	413306	Saccharothrix violaceirubra	164	IPR025680	19..160	MSPHELEVWFDAAQDETVPVLVRTDAELDALLDRLVDRDLPHPPNMTLTTRPLVGPHATPDHLVKIDTDRSAGLGAILLLGPLDIVPTTALDHDRIDPEGGIWVTRTDPPAPDTAPPLYIDKATRTRYPHDAALPLATWRIALHELLHTGLRPTTVDWQPSDVY	164
A0A228RKF3	unreviewed	Histidine kinase	2015359	Burkholderia sp. HI2714	164	IPR025680	50..162	MSSGSGRGQRAERRSANVIRPFEQAVEGHRMRTAKVIEETYICNRSHVTEVRCDSVAQAIAAVDWLNGRDRSTVAFESSDGVVMTIGGGNDGRYVVFIASSLDAVLLNLTTPEAPMEETIELVAGGQRGSYPARECVDRVKAAKAVAYFVSSGRADPQLCWQAG	164
A0A845J2K7	unreviewed	Uncharacterized protein	112413	Amycolatopsis rubida	163	IPR025680	41..159	MNEQRKSAERTGASRHFMILTALLTTGTVQVVDGYDRSVRLIDDILGIEHVDWESTLNVGEEPYYQSKEFGPFPDHQFRISARASLGVAACNYTDNNDPVMGNAISWNPRPAGDAMLIFNGATGSVFPASASIPISLARESLLEWLNTRKRPTCIEWRPYDKF	163
A0A1G7A703	unreviewed	Immunity protein Imm1	58114	Glycomyces harbinensis	162	IPR025680	29..158	MSAGPAGAHVSGHCAEFRLHTRDNGKQVLLASDPDGVAAAVATIVAADLAQVPTALVRDRPGYDPGGRPDHGLKIVIDRETEVGALSYYGPGGEDYGPGAWVTFSNDLLAPGIRLYRDMDTASVFPTDAHIALSTLARAVEDFRATGGLRPAICMWRPSTVW	162
A0A290Z7R2	unreviewed	Uncharacterized protein	42197	Actinosynnema pretiosum	162	IPR025680	40..152	MEWNLRTRCCAVHSAVAVVTHVGVNVTELVAWYYPGQTVDVELRGPQDVDGVLDDLVRRGEPVAAQLFDRDDPAGPLLTVGVDGPRGRGALCHVDGGEVWIGEGTGGPVRYLMIGLDWDFPANAELPLAVVRAAVHEYARGGGQRPGGLRWRLDRPPRPEVT	162
A0A2P8HYX5	unreviewed	Immunity protein Imm1 of predicted polymorphic toxin system	1280637	Saccharothrix carnea	162	IPR025680	16..158	MHGLLIYYFSGDNRADEPITVDSEAALDDVLFDILANSQPHPTVVYVQNRPTVDPTELPDHQLKFDLDIQHDVAAVHLFGPTGFLPDEATSDAEDTAAWIALPRQTDTRVSSGVTLYIDRDTRTAFPEEATLPLNLLRELLHEFMRTGKRPTCVDWQQTDIF	162
A0A2T0UKN9	unreviewed	Immunity protein Imm1 of predicted polymorphic toxin system	1076443	Glycomyces artemisiae	162	IPR025680	37..158	MSAGPAGAHVAGYCAEFRLQTRDHGTQILLAYDPDGVAAAVATIVAADLVQVATALVRDRPGYEPGGRPDHGLKIIADRETEVGALAYYGPGGEDYGPGAWVSYSDQRWAPQIRLYRDMDTASMFPPDAHIALSSLARAVEDFRATGGLRPSMVAWRPSTVW	162
A0A1G9MQ27	unreviewed	Immunity protein Imm1	380244	Glycomyces sambucus	162	IPR025680	37..158	MSAGPAGKHVAGHCAEFRLQTRDHGTQILLAYDPDGVAAAVATIVAADLVQVATALVRDRPGYEPGGRPDHGLKIIADRETEVGALSYYGPGGEDYGPGAWVSYSDRRWAPQIRLYRDMDTASVFPPDAHIALSSLARAVEDFRATGGLRPTMVAWRPSTVW	162
A0A2T6C903	unreviewed	Immunity protein Imm1 of predicted polymorphic toxin system	1242148	Melghirimyces profundicolus	162	IPR025680	88..161	MLHMMVSKSANEISRGQGKWTLSFYEPENREIILQPTWPMVYAYLYQVDGIHLSQLSLDLEGTGSLCLGGGNVTDEFDDPRLDRDVRHFCLIYFDDPPDGVGVTLIRRDHLFDPDEEGYMCLNITCGTDIPLYMCVPLPEVLEAFRYFFHTGRRSPHLSWED	162
A0A1G7YSX0	unreviewed	Immunity protein Imm1	200378	Lentzea fradiae	161	IPR025680	21..157	MSYTLDIWYYREDDRTRHANTPVAVSSNSELRELVGYVLAHAQPHPVQIVARERPKIGPYDEPDTLVELAVAGPERVGALLFLSPESWEPPEEGDTSTGVYVTLNEQPSTDAPVLYVDVDTRTPFPADAALPIDRVVAALEEFRQTGERPACVHWQESLVS	161
A0A1G9Y1A3	unreviewed	Immunity protein Imm1	128104	Lentzea albidocapillata subsp. violacea	161	IPR025680	22..157	MSYTLDVWYYRGDDVARPANVPVAVTSSSELKELLEYMLAHGQPHPSQIVARERPRVGPYDEPDTLIKVAVAIPERQGALLFLSPESWEPPAAGDDSTGVYATLGDQPTSDSPTLYVDTDTKTPFPKNSALPIARIVEALEEFRQTGERPTCVDWQESDVS	161
A0A1H0N2U4	unreviewed	Immunity protein Imm1	641025	Lentzea jiangxiensis	161	IPR025680	22..157	MSYTLDVWYYRDDDVARPANVPVAVTSSSELQELLEYLLTHEQPHPPQIVARERPRIGPYDEPDTLIKVAVAIPERQGALLFLSPQSWDPPADGDDSTGVYATRGDQPTLDSPTLYVDTDTKTPFPPDSALPIARILAALEEFRQTGERPTCVDWQESDVS	161
A0A1H9LNH1	unreviewed	Immunity protein Imm1	200379	Lentzea flaviverrucosa	161	IPR025680	22..157	MSYTLDVWYYRDDDVARPANVPVAVTSSSELQELLEYLLTHEQPHPPQIVARERPRVGPYEEPDTLIKVAVAIPELQGALLFLSPQSWEPPADGDDSTGVYATRGDQSMSDSPTLYVDTDTKTPFPPNSALPLARILAALEEFRQTGERPTCVDWQESDVS	161
A0A1I7AL73	unreviewed	Uncharacterized protein	995060	Actinopolyspora righensis	161	IPR025680	28..137	MEALINKVLYDLDPGTPWEAMAPGEDAYFSFATARHDADTFDWWPDNYLQIATNPRTGFGALTWTHTEERQVADSLYGHRWVSVNPRPPRDPAVIGDPGYPRWFHPAYTIPLDHVEAAIREFCRRGTGERPECILWSSDGDDLGRLYVDAHQYRAMLRNAA	161
A0A1V2Q4X4	unreviewed	Uncharacterized protein	1933778	Saccharothrix sp. ALI-22-I	161	IPR025680	23..133	MTMRAGLWTGLPDLERAEFRYQVVACPAEVDVLIAALARPECNDGMLEHFGRELDAEGESDHNLVLAVRGRWGYLNYVDNEFTGWPKGDPDAPYVDEAYTDFPPGVGVPLATYRDILLEFMVTARRPTVVDWYEEADLFHAWRLQRMALHRNGAGQKMTER	161
A0A419HZI8	unreviewed	Uncharacterized protein	2340917	Amycolatopsis panacis	161	IPR025680	43..155	MHDDRARPELPQDVHRRSQAVVTLEVWYNQEPDNDYSEGDPAIVIETPEELDALIARVQADTKDVAVPSMVECSVVGDPQRGVFDMGIGQATGFVMFMTSEPAQTHSDGNSGEYVVYDYMAHVREIPASYEVPMDEVRRVAREFLATGTVPTGLTPKTDTK	161
A0A5B2WQP5	unreviewed	Uncharacterized protein	1892852	Goodfellowiella sp. AN110305	161	IPR025680	38..157	MHVDRLRRHAAGHADGEAIHRRCNAVVALSAWFDVVAEGPTIVRTAEELEVLLDQVADLEGPTIVELFVDGDLGRAVLDVGLHGAHGILYYAGGEHRDGTLSKAVDRVDVAPVLYYYMNNDREFPADAEVSVALVRAAAHQYMETGGDRPTAVDWQPRSGN	161
A0A1B2HTM1	unreviewed	Uncharacterized protein	1586287	Lentzea guizhouensis	160	IPR025680	18..156	MTYTLDVWYHRADDTSGQDDPVAITSSAELEDLLTYVLSHPQPHPPRIVVRERPAAGPHHGPDTLIKLAVAPLEQVGALLFLGPESWAPTTDGDTSTGVYATRAETPVPGAPTLYVDNDTKTPFPAHAALPIPHVLAALEEFRQTGERPTCVDWQESQVS	160
A0A3E0GWC5	unreviewed	Immunity protein Imm1 of predicted polymorphic toxin system	1045776	Kutzneria buriramensis	160	IPR025680	13..139	MILNAVVDGQWRHARTPAEVSALLDQLVFGADPRRPSDLLLTEAPFDDFSDEQPAQVCRVAANPDAGFGALLWYLNDADSGFSVSYNPNPPLDDPWLASDPDTARYHDRFTAIPLDQTRAALQEFVAGGGTRPSNIQWVAGDFYGRITQVLAPTSSVHAA	160
A0A3N8S5P9	unreviewed	Uncharacterized protein	488447	Burkholderia contaminans	160	IPR025680	50..158	MFHLKERYQSSVAQLVRQKCLRGIAILRNPRRKEVVEVYADDFDGEIEIDEVDKLVEFLSRRPAFDANNFVLTFEESGFPQLNIFAKSDIAVVYYMDVGENFVSKGDSESGGTEKFYENKLGGEVDLSKDCVVSKEHMIEAAKQFFATKQRPEQLTWSEL	160
A0A1H9GH50	unreviewed	Immunity protein Imm1	65499	Lentzea albida	159	IPR025680	19..154	MSFTLEFWYYAKTGPLQSGGPVSAKSTSEIEEVLSNLLKEGAQPHPTQVVAPELPRFGILDMPDRMFKMDLDHESTIGALHYFGPDEYDEPGRFWSWASVSNEDLPSSPPVLYIDKDNRTPFPPRSALTLKTITKALDEFRQTGTRPTCIEWQSTGGIA	159
A0A542EQM2	unreviewed	Immunity protein Imm1 of predicted polymorphic toxin system	236068	Kribbella jejuensis	159	IPR025680	20..157	MTPEMSSTITASYRSKDGTMKLATESDVSRFLARMLKEAVIDHDNTCAWLYIDGRPVDEDGIADHEMRVGVIPNFPESDPDNKHTVRSSAWTLGFTDVRGSMYVKGRDSGLEEVPLFTQGHDESFPGDSLIDGDVVKNAILDALRTGERPTNVAWSPTR	159
A0A7W9HFZ7	unreviewed	Uncharacterized protein	1105145	Saccharothrix ecbatanensis	159	IPR025680	15..155	MNIWYYRDDSCGDGGEPEVVTTQEALDRILDYIQDHPQPHPPVLTVRDRPRLMDGRYPDHEVKIDANRHAGIGAILCSGPADFAPDADVSGEGGDSWMSLAPTVHPRTSAPALYMDKATRTKFPDNAVVPLELWRAALHELLETGKRPTCVQWQETDVF	159
A0A221W1T3	unreviewed	Uncharacterized protein	1470176	Actinoalloteichus hoggarensis	159	IPR025680	18..139	MSLRTVLASAIDPDRWETTVVADPAEVELLVNRLASPAVSDAQIEHLGRPAYVDEDGESGPDHLVYAGVHDGRGYLDYIGARFGGDLPAVGILDGDPDSPEWQGAGHAFHRSSGVTLDSFHRLLVDLLRSGRPSERARWLDGEVHPTAPPAYHPAAGDR	159
A0A5D0N638	unreviewed	Uncharacterized protein	2604467	Micromonospora sp. AP08	159	IPR025680	42..156	MTAGWSLAGNQLTVLPEWLRNPTARDQPVNASVQAWVGDTCTTVAGAADLDAILDRVPSSGLSLISEDGVRSLHITLAGGQSGLVWEDEDEMMLGWGPVPPGAPLGLTAGDAEYAYSDPWFTAEGADPFEITEGQARQAGYEFLRTGRRPTNVQWVDKP	159
A0A6F8YX74	unreviewed	Uncharacterized protein	624315	Phytohabitans suffuscus	159	IPR025680	15..133	MSVQYLATWAGGHRYDLDRAEDVVPLLVSIHECHKPVVVTLEARVDACGLRVTRGLHLGVGHEKRGFAFPYGCPATGYAIQRGVRPWHRDLRFCFDGTPTPFHPAETRITPEQVWALALSYTATGRPTEAVDWGRPRPAASARPRSRPPHVPSPVAVCA	159
A0A1D8BS66	unreviewed	Uncharacterized protein	340345	Actinoalloteichus hymeniacidonis	158	IPR025680	14..145	MTCTLHAMYKTNDDTPVVVRDQESLDKVIDEVFETYLDDNAIFIIVERPKVEPNDLPDHQLAIDLRLGCAVTAIYFIGETSSGEEGQWFSLNPHPIDDAPELCYDLHTGDRFPANAVITMDDFRRALHEFMDNGGVRPDCIDWQPFRDNPELTDSLSR	158
A0A1G6P6A5	unreviewed	Immunity protein Imm1	1271860	Actinokineospora iranica	158	IPR025680	18..137	MTDHVVVGKRAGYASAEVVARTSHQRRDLVEMLVLPDQEQTEVWIGIQGQPKRWSRAGYAGDFGAVLFVDETTPPGADWAWAALSPEPLATPPTIYYDPDGVTIFPPATVMPLERLRAVLLEWVRTAQRPAAVDWLPVNALVWELTEDGRVHVPDPAH	158
A0A1Q4XDV3	unreviewed	Uncharacterized protein	1835005	Saccharothrix sp. CB00851	158	IPR025680	23..133	MTMRAGLWTGLPDLERAEFRYQVVACAADVDVLIAALARPECNDGMLEHFGRPPDAEGESDHNLVLAVRGSWGYLNYVDDEFTGWPKGEPDAPYVDETYTDFPPGVGVPLMTYRDILLEFMFTARRPTVVDWYEEADLFHAWRLQRMALHKKVTGDKM	158
A0A1Q9V2E6	unreviewed	Uncharacterized protein	1904969	Saccharomonospora sp. CUA-673	158	IPR025680	21..151	MTLQAQCWVHDAGQPPVEKVAELATSEEVRAFVTTLADETVSDAILTHFSRPRVDTGIPDDDAPRGYLTMPDHSVIVGIHGDRGALSYRGNDGRGSDPVHLYSRGDGPDQPVLYETDEFPPHCEVPIEAVADALIEFLDTAKRPLNLAWQPESAPAAG	158
A0A2P8IID6	unreviewed	Immunity protein Imm1 of predicted polymorphic toxin system	1280637	Saccharothrix carnea	158	IPR025680	23..133	MTMRAGLWTGLPDLERAEFRYQVVACAADVDVLIAALARPECNDGMLEHFGRPPDAEGEADHNLVLAVRGSWGYLNYVDDEFTGWPKGEPDAPYVDETYTDFPPGVGVPLMTYRDILLEFMFTARRPTVVDWYEEADLFHAWRLQRMALHKKVAGDKM	158
A0A2T0GSK0	unreviewed	Uncharacterized protein	33906	Actinopolyspora mortivallis	158	IPR025680	21..153	MTTIDTPIVVTAIPDGNPALHADTSEDTHTLIERVLAIDTEQRRTTLVCAWDRPARSQHDEGGSLYPDSYLRVASHPPTGWGALWWVGEHHGRPSLLVTHDPTGPHDRPELTFDIDADEFFPTTAALPLEAVRRALHDYISTAQLPTRVGWQPTMMLL	158
A0A6H1REN1	unreviewed	Uncharacterized protein	2719023	Saccharopolyspora sp. ASAGF58	158	IPR025680	19..151	MTIQAQYWAYEPDQPPAEHVAELATPEQVREFVTLLSSDQVSDALLTHTQRPRMETLIPDEDDPDAFLTVPDHSVIAGVHGDRGALSYQGNDGHGTEPVHLYSHGDGPERPVLYETDEFPPHCEVTIDAIAEALIAFLRTAKRPATLTWQPAHDCARQ	158
A0A7W9MUT6	unreviewed	Uncharacterized protein	1540520	Kribbella italica	158	IPR025680	15..140	MSFTARAYYHHGHDENPVVITAAEDAQALVDAMVRQPAESSTAALYIAERPRHEIGVPDHELRFGVLADRKLGGIRYVNGLDAWYAVGTQDGPDPVGYQYMGHEELFPADSLVELDVVVAVVNDFLATGAERRPAGASWAPWPEETLGQEEDDGFVDL	158
A0A839XR64	unreviewed	Uncharacterized protein	577680	Prauserella sediminis	158	IPR025680	21..151	MTLQAQYWVHEPGQPPVEKVAELTTSGEVRAFVAVLVEDTVSDAILTHTARPRVDTAIPDDDAPSGYLTVPDHAVIAGIHGDRGALSYRGNDGHGPEPIHLYSHGDGPERPVLYETDEFPPNCEIPASAVTEALIEFLDTGQRPLNVAWQSETASVSS	158
A0A1F4BIT5	unreviewed	Uncharacterized protein	1797489	Betaproteobacteria bacterium RIFCSPLOWO2_02_FULL_65_24	158	IPR025680	51..130	MNHSFQYSTIANAQGTDLSPEEAASILASMQSRPSWDEVCVFSRDAQFPLLNLSWHATHGFVVQCFEAAESRSDFLVVDEPLSPPTIDIVLGGQTQEQWPRQLFVPIGLAREALEFFLELGRQNPSLRWVRIDRFPRRTIWVGQRGKLAWEEKNSRRS	158
A0A1F4CGM9	unreviewed	Uncharacterized protein	1797496	Betaproteobacteria bacterium RIFCSPLOWO2_12_FULL_62_13b	158	IPR025680	51..130	MNHSFQYSTIANAQGTDLSPEEAASILASMQSRPSWDEVCVFSRDAQFPLLNLSWHATHGFVVQCFEAAESRSDFLVVDEPLSPPTIDIVLGGQTQEQWPRQLFVPIGLAREALEFFLELGRQNPSLRWVRIDRFPRRTIWVGQRGKLAWEEKNSRRS	158
A0A1M3CIW3	unreviewed	Uncharacterized protein	1895798	Nitrobacter sp. 62-23	158	IPR025680	82..144	MKRFFHFDNFASDRWPELSELERFFLAPKGQEWSFQGGNDSWGMDVQGLCGTDGLPREEQVNVHFYMTGNPDLGVTLLYDKWDGRIQRKQTYNSKGDLRRLGEFVRSLHGTPLSVGLFVPFPVAWKAVKEFIETDGELPTSIEWIADSDLPPETFPDP	158
A0A2V4B2C3	unreviewed	Immunity protein Imm1 of predicted polymorphic toxin system	588067	Prauserella muralis	158	IPR025680	32..151	MPLQAELWTQERGRPPREQVMDLADAEGVRAFVATLAHEQVGDAILTHTGRPRVETLIPDDENPGECLTMPDHSVIVGVHGDRGAISYRGADGHGAGPVQLYSHGEEPDHPVMYETDEFSPNCELPVNVITQTLIEFLETAKRPLTIGWQSALDSALP	158
A0A563ETZ2	unreviewed	Uncharacterized protein	2591470	Lentzea sp. FXJ1.1311	158	IPR025680	20..133	MSMRAGLWTGLPDLDEAEHKYQVVGSDADVDTLIRLLARPECNDGCLDHFGRPLTSDGEPDHNVVLAVRGEWGYMYYVDNTFMGWPKGPENAPYVNEKYTDFPPGVGVPLDLFRTLLIEFMTTGERPTSVEWYSESDLFHSWRDQQMALRASQGLESR	158
A0A099D1G0	unreviewed	Uncharacterized protein	414996	Actinopolyspora erythraea	157	IPR025680	20..152	MTTVDTATVLTVMFDQHRGSQYAYTPEETATLLGRVVTESTEGNRTTLVTVWDRPARSHHDEGEPQYPPTYLRVAVDPNTGWGAMTWIDLTAGDVLDTYNPTDSTDRPALMFAADTPSYFPRSASLPLERIRHALGSYADTGTRPTTVQWQQGHLVL	157
A0A1I1WMZ7	unreviewed	Immunity protein Imm1	673379	Actinopolyspora alba	157	IPR025680	22..152	MTTIDTTTVLTIMFDQYRRSHHAYTAEEIATLLDHVVTESTEGNRTTLVTVWDRPAHSHHDDGQPEYPPAYLRVAVDPDTGWGAMTWIDLTAGGVLDTFDPAGPDDRPALVFAADEPSYLPNSASLPLERIRRALCEYAETGTRPTTVRWQQGYLVL	157
A0A4R6SGE4	unreviewed	Immunity protein Imm1 of predicted polymorphic toxin system	598644	Labedaea rhizosphaerae	157	IPR025680	29..151	MTRAATPVISVRFDERPREWRNFFQLRSVDELVDAIVSPPPEAAPAYVRGHREIHLGDRPYDPLHAELAPMMLVAVGPDGGAVYFREVNADGRSRGFIAQGDGRVDAPRLPFDSQGAIEFEPRDVMSRDQLRAIVRAYLLDGVRPETVRWRDSQWVQ	157
A0A562V2I2	unreviewed	Immunity protein Imm1 of predicted polymorphic toxin system	406432	Stackebrandtia albiflava	157	IPR025680	35..142	MTDWRTPIDTPCLPVSIWDGNEHMDDLRWLDEIETWVTEQRYSTYGLPVISGIDLSTTDYATVPRLVFTRPTDEDGAAYLAWNGRPAASTPPATAAQPTIVTVERDHTRRLTTAELTVTADDLLAAILQFATTGTRPTCAEWPDAEPGGVEGAGRKP	157
A0A7W7T1B2	unreviewed	Uncharacterized protein	413306	Saccharothrix violaceirubra	157	IPR025680	3..151	MTVTVRTEADLTRVLHDITTNPQPHPTVVYLRERPTIGRRNLPDHQLEFDIDVDYRIAAIHAAGVPDFVPHDARAQDDTETTQDMHGWVSRADASPDVGRTPTDGKGKPLYIDFGTRTEFPRNAMISLEQLRTALLELMTTALHPTCVDWQDSEITL	157
A0A840QDE9	unreviewed	Uncharacterized protein	664693	Saccharopolyspora phatthalungensis	157	IPR025680	20..146	MSDSMAGLRASVRTYLSGGRTLEAGTPDAVEDFVASLAEASADDAYIEHMGRPRQIDPDEGDEVGDHVLYLAVRDCWGYIRYLGPVAGHPEITDAMVPVGDPKSPMTHGTFNVDYLPTTGVSLPLLKRALKEFIETAELPTCLTWAKESEVENNERA	157
A0A841G0J0	unreviewed	Uncharacterized protein	714109	Phytomonospora endophytica	157	IPR025680	33..156	MAAGLTVDEQNRMITTRNENAVPHTAWWSYDSRTLDSPTDVEDLFATATTTWYSNAVKAIRILIGPAGTDETRAPLQVDIDIDEGRAHVRWRPDDTLGFEEGAKPHHRSLRVHIQSDEPLATLEGADCLVTPGYALRAVEEYTETGARPGCLGWRPY	157
A0A2G7RSN8	unreviewed	Uncharacterized protein	487706	Stenotrophomonas sp. LMG 10879	157	IPR025680	42..157	MGGWYRISTRTGCCSMAPSVCLRHAGSDANAGTEVIELLLNGGPVAAATDQQLASALALAASMPQLELWASVPDGPSLCMLRNAEHAWLMYLQEPGDGGFHSCGNEHRAGNAYFRLDNGQVDGYPLAWCIDLEACFAAIRFFHGNRGARPQHIDWQS	157
A0A2J0TE18	unreviewed	Uncharacterized protein	40324	Stenotrophomonas maltophilia	157	IPR025680	43..157	MGDRYRTSTRTGCCSMARSVCLRHAGNDAPAGTEVIELLLNGGPVAATTDEQLANALALAASMPQFELWASVPDGPTLCMLRNAEHAWLMYLHEPGDGGFHSCGNEHRAGNAYFRLDNGQVDGYPLAWCIDLEACFAAIRFFHGNAGARPEHIEWQS	157
A0A2M9QVH8	unreviewed	Uncharacterized protein	2045214	Stenotrophomonas lactitubi	157	IPR025680	42..157	MGDRYRTSTRTGCCSMARSVCLRHAGNDAPAGTEVIELLLNGGPVAATTDEQLASALALAASMPQFELWASVPDGPTLRMLRNAEHAWLMYLHEPGDGGFHSCGNEHRAGNAYFRLDNGQVDGYPLAWCIDVEACFAAISFFHGNAGARPEHIDWQS	157
A0A2R7IU90	unreviewed	Uncharacterized protein	2056859	Stenotrophomonas sp. HMWF023	157	IPR025680	42..157	MGDRYRTSTRTGCCSMARSVCLRHAGNDAPAGTEVIELLLNGGPVAATTDEQLASALALAASMPQFELWASVPDGPTLCMLRNAEHAWLMYLHEPGDGGFHSCGNEHRAGNAYFRLDNGQVDGYPLAWCIDVEACFAAISFFHGNAGARPEHVDWQS	157
A0A386ZE82	unreviewed	Uncharacterized protein	2382165	Nocardia yunnanensis	157	IPR025680	39..146	MGLTTRIFGRLWEISFLRISTRNTGNPVVPASGPELAGCIDEIVEIGDSECNFLTVTVKNPSGHVLIDLGVGVRLDKPAASIFFDGPGGAFFSRGKESAKKTLSYNNFGNEVLFPGYFEIDFESAKSALTRFFATSYQRPDNIQWQDWLDEHSARYE	157
A0A3N1HDW0	unreviewed	Immunity protein Imm1 of predicted polymorphic toxin system	103734	Saccharothrix texasensis	157	IPR025680	23..133	MTMRAGLWTGLPDLERAEFRYQVVACAADVDVLIAALARPECNDGMLEHFGRAPDAEGESDHNLVLAVRGAWGYLNYVDDEFTGWPKGEPDAPYVDETYTDFPPGVGVPLTTYREVLLEFMFTARRPTAVDWYEEADLFHAWRLQRMALHKSDGAKK	157
A0A3S0DST3	unreviewed	Uncharacterized protein	1909294	Hyphomicrobiales bacterium	157	IPR025680	54..143	MKKRVHFDDMRGWFWPDRAKLEPFFLAPKGQEWSYYGGNDNWGLRVEGMYGTEDREPYRDRVDAKLNMWGNAEYGVLLIYQKSGGGYRELYSSRGDLSRLGEIIRTLQGDPMPVGLFIPFAEAWKAVKEFMETEGELPKSIEWIANKDLPPNTFPDP	157
A0A7T8UGD8	unreviewed	Uncharacterized protein	2781735	Saccharothrix sp. 6-C	157	IPR025680	23..133	MTMRAGLWTGLPDLERAEFRYQVVACAADVDVLIAALARPECNDGMLEHFGRAPDAEGESDHNLVLAVRGAWGYLNYVDDEFTGWPKGEPDAPYVDETYTDFPPGVGVPLTTYREVLLEFMFTARRPTAVDWYEEADLFHAWRLQRMALHKSDGAKK	157
A0A1G8W2V8	unreviewed	Uncharacterized protein	995066	Actinopolyspora mzabensis	156	IPR025680	18..140	MIISASHQHDWLHGYDADQVDQVINTVLTQGSPLQPSEVFVGERTVTLETMDLPEYHVRVCVNPTAGYAALLFTASDLDPDRIWVSFNSKPPLEDPHLASDIDTGRYHDRFTAIPIEQARTALREFWSTGGRRPAQVTWVAADYYGRITERMTVAA	156
A0A1H0Z510	unreviewed	Uncharacterized protein	995062	Actinopolyspora saharensis	156	IPR025680	18..140	MIISASHQHEWLHGYDADQVDQVINAVLTQGSPLQPSEVFVGEQTVTLETMDLPEYHVRVCVNPTAGYAALLFTASDLDPDRMWVSFNSKPPLEDPRLASDIDTGRYHDRFTAIPVEQARTALREFWSTGGQRPASVTWVAGDYYGRITERMTVAT	156
A0A1M4ZFT4	unreviewed	Immunity protein Imm1	2017	Streptoalloteichus hindustanus	156	IPR025680	18..151	MTYALDVYYYRHDDADSDEPTIVRTRAELDSLIDYIASHEQPNPPVLYARERPRRGRRQRPDHQLTFDLSAAADVGALAYLGEDPDEPGENATGAWVTHTELPVGDAPPLYLDKHVPYQFPTSSALPLERVRAALHEFMTTGQRPRCVQWQDWVRS	156
A0A4Q8AWS6	unreviewed	Immunity protein Imm1 of predicted polymorphic toxin system	2512148	Actinopolyspora sp. DSM 45956	156	IPR025680	18..140	MIISASHQHDWLHGYDADQVDQVINTVLTQGSPLQPSEVFVGERTVTLETMELPEYHVRVCVNPTAGYAALLFTASDLDPDRIWVSFNSKPPLEDPHLASDIDTGRYHDRFTAIPIEQARTALREFWSTGGQRPAPVTWVAADYYGRITERMTVAA	156
H5XHB0	unreviewed	Uncharacterized protein	882082	Saccharomonospora cyanea NA-134	156	IPR025680	18..151	MTLQAQFWVHEQGQPPREQTVELADADDVRAFIKTLADEQVGDALLTHTRRPRVETLIPDEDSPGQFLTTPDHSVIVGVHGRRGAISYRGADGHHAEPVHLYSHGEEPDHPVVYETDEFPPRCELPVESVTQALIEFLETAARPLSITWQPGVDPT	156
A0A099D2U4	unreviewed	Uncharacterized protein	414996	Actinopolyspora erythraea	155	IPR025680	18..150	MTTIETATVVTVLFDQDERTHTASTPDEIETLLDLVLAENTDYSRTTIVCAWDRPARSDRDEGGALYPPAYLRVASHSPTGWAAMTWIGTDTVLNTFNPHAPEDAPELVFACDGPDLLPASASLPHTDVRRALTEYTHTGRRPTTVQWQQGHLVL	155
A0A0M8W8P8	unreviewed	Uncharacterized protein	1519492	Nocardia sp. NRRL S-836	155	IPR025680	21..133	MSMRAGLWTGLPDLDAAEHRYQVVACEADVDTLIRLLARPECNDGSLDHFGRPLTGDGDPDHNVVLAVRGGWGYMYYVDNAFMGWPKGSPGAPYVNEKYTDFPPGVGVPLALYRQLLVEFMTTAQRPTGVDWYSEADLFHSWRDQQMALRSAENR	155
A0A1B2HKV1	unreviewed	Uncharacterized protein	1586287	Lentzea guizhouensis	155	IPR025680	20..133	MSMRAGLWTGLPDLDAAEHKYQVVACAADVDTVIGLLGRPQCNDGSLDHFGRPLTAEGDPDHNVVLAVRGGWGYMYYVDNVFMGWPKGSPEAPYVNEKYTDFPPGVGVPLGLYRQLLVEFMTTAQRPTGVDWYSEADLFHSWRDQQMSLRTSENR	155
A0A1G7TLL3	unreviewed	Immunity protein Imm1	200378	Lentzea fradiae	155	IPR025680	20..133	MSMRAGLWTGLPDLDSAEHKYQVVACEADVDTLIRLLARPECNDGSLDHFGRPLTAEGDPDHNVVLAVRGEWGYLYYVDNTFMGWPKGSADAPYVNEKYTDFPPGVGVPLELYRRLLIEFMTTGERPTGVDWYSEADLFHSWRDQQMSLRGTENR	155
A0A1G9V2G1	unreviewed	Immunity protein Imm1	211114	Allokutzneria albata	155	IPR025680	65..152	MVVKINSFRGGQEDPHAMTSVDVSYRSQVNGKWLEHLERINATLFDRMLAGRLPEVGRHGAIIRHRHRPVDDRDPSERELIFGVRNGRAALYYTDETGAWYSRGPTPASPDELVYADLEFPAHCEISLINLAHALAEFFDTQTRPACVSWQEADF	155
A0A1G9VY63	unreviewed	Immunity protein Imm1	128104	Lentzea albidocapillata subsp. violacea	155	IPR025680	20..132	MSMRAGLWTGLPDLEAAEHKYQVVACEADVDTLIRLLDRPECNDGSLDHFGRDLTAEGDPDHNVVLAVRGGWGYMYYVDNTFMGWPKGSAEAPYVNEKYTDFPPGVGVPLDLFRQLLIEFMISGERPTGVDWYCEADLFHSWRDQQMSLRTSENR	155
A0A1H1ET65	unreviewed	Immunity protein Imm1	995062	Actinopolyspora saharensis	155	IPR025680	20..151	MTSIDTRTVITAVFHHLFRYAYTPDETIELIETVLTDPPRPICEIYVWDRPCRSFRDEDGPTFPGNGRVRLACPADQPWVALNYVSFGQSGGALVDSYNPHATEDTPALLFDPEGQLFFPASASLPLDRAREAIAEYCRTGQRPTCVQWQPGQWY	155
A0A1H9M3S7	unreviewed	Immunity protein Imm1	65499	Lentzea albida	155	IPR025680	20..133	MSMRAGLWTGLPDLDSAEHKYQVVACEADVDTVIRLLGRPECNDGSLDHFGRDLTPEGEPDHNVVLAVRGAWGYMYFVDNAFMGWPKGSPEAPYVNEKYTDFPPGVGVPLDLYRQLLIEFMVTGERPTGVGWYSEADLFHSWRDQQMSLRTRENH	155
A0A1H9QY96	unreviewed	Immunity protein Imm1	200379	Lentzea flaviverrucosa	155	IPR025680	20..132	MSMRAGLWTGLPDLDAAEHKYQVVACEADVDTLIRLLDRPECNDGSLDHFGRDLTADGEPDHNVVLAVRGAWGYMYYVDNTFMGWPKGAPEAPYVNEKYTDFPPGVGVPLDLFRQLLIEFMISGERPTGVDWYCEADLFHSWRDQQMSLRTSENR	155
A0A1I1UHX6	unreviewed	Immunity protein Imm1	673379	Actinopolyspora alba	155	IPR025680	19..150	MTTIDTATVVTVLFDQDERTHTASAPDGVETLLDLVLAENTDYSRTTIVCAWDRPARSDRDEGGALFPPAYLRVASHPPTGWAAMTWIGTDTVLDTLNPHAPEDAPELVFACDGPDLLPASASLPQTEVRRALTEYTHSGERPTTVQWQQGFLIL	155
A0A1I6E5R3	unreviewed	Immunity protein Imm1	84724	Lentzea waywayandensis	155	IPR025680	20..133	MSMRAGLWTGLPDLDAAEHKYQVVACEADVDTLIRLLGRPECNDGSLDHFGRNLTAEGDPDHNVVLAVRGAWGYMYYVDNSFMGWPKGSEEAPYVNEKYTDFPPGVGVPLGLFRQLLIEFMISGERPTGVGWYSEADLFHSWRDQQMSLRTTENR	155
A0A1I7C0Q2	unreviewed	Immunity protein Imm1	995060	Actinopolyspora righensis	155	IPR025680	20..151	MTSIDTRTVVTVVFRHLFRYAYTSDEIAELIETVLTEPPLPICEIYVWDRPCRSIRDEDGPAFPADGRLRIACPADQPWAALNYINPGAPDGALVDSYNPHTTEETPPLLFDPEGDLWFPSSASLPLEQVREAITEYCRTGQRPSCVQWQPGQWY	155
A0A1W2DZ49	unreviewed	Immunity protein Imm1	40571	Lentzea albidocapillata	155	IPR025680	20..132	MSMRAGLWTGLPDLEAAEHKYQVVACEADVDTLIRLLDRPECNDGSLDHFGRDLTAEGDADHNVVLAVRGAWGYMFYVDNTFMGWPKGSAEAPYVNEKYTDFPPGVGVPLDLFRQLLIEFMISGERPTGVDWYGEADLFHSWRDQQMSLRTSENR	155
A0A2N3XTX9	unreviewed	Immunity protein Imm1 of predicted polymorphic toxin system	60894	Saccharopolyspora spinosa	155	IPR025680	19..151	MTIEQTQTVVTAVFHHIFRYARTADEITELTRVIVEQPPEPVCEVYVWDRPCRSFREEDGPAFPGTGRLRVTSNPASGWAALNYMHPGSPDGALVDSLNPDFTEDTPALLFDPEGDLWFPASASLPLEKVREAVAEYCRTGARPMCVQWQPGEWY	155
A0A2T0GRE8	unreviewed	Uncharacterized protein	33906	Actinopolyspora mortivallis	155	IPR025680	20..151	MTSIDTRTVITAVFRHLFRYAYTPDETAELIETVLTEPPLPICEIYVWDRPCRSIRDEDGPAFPEAGRLRIACPADQPWAALNYINPAAPDGALVDSYNPTTTDETPALLFDPEGDLWFPASASLPLDQARQAIAEYCRTGQRPTCVQWQPGQWY	155
A0A316I808	unreviewed	Immunity protein Imm1 of predicted polymorphic toxin system	531939	Lentzea deserti	155	IPR025680	20..132	MSMRAGLWTGLPDLDAAEHKYQVVACEADVDTLIGLLGRPECNDGSLDHFGRALTAEGDPDHNVVLAVRGVWGYMYYVDNTFMGWPKGSEEAPYVNEKYTDFPPGVGVPLDLYRQLLIEFMTTGERPTGVDWYCEADLFHSWRDQQMSLRGTENR	155
A0A4Q8AT00	unreviewed	Immunity protein Imm1 of predicted polymorphic toxin system	2512148	Actinopolyspora sp. DSM 45956	155	IPR025680	19..150	MTTIDTATVVTVLFDQDERTHTASAPDEVETLLDLVLAENTDYSRTTIVCAWDRPARSDRDEGGALFPPAYLRVASHPPTGWAAMTWIGTDTVLDTLNPHAPEDAPELVFACDGPDLLPASASLPQTEVRRALTEYTHSGERPTTVQWQQGFLIL	155
A0A6N7HHR1	unreviewed	Uncharacterized protein	1872138	Actinophytocola sp.	155	IPR025680	45..150	MTAADERHLVSVRFDERSHEWRIVASRSKWPALVEEILTPPPADCPQWVLGLRTVAVGTSADPSEGKTLFLVSVGPGVAAAYYRDMPDGAAHGWVTHNPHPLVDAPELAFSSQGWNTFPSKAVLHTDEVRPAISEFLTTGRRPECIEWQQSEWIQ	155
A0A7W9JES9	unreviewed	Uncharacterized protein	1540520	Kribbella italica	155	IPR025680	11..126	MSNTLTGFYERETVKVTSGGDLVALLDKVGALARPTWLQLESPAHEVLTIGLGQDFSSLRFSEGLDAGDELYRSVGTLAEPMDAEFDMGSVPTRMDTDSAIPTAEARAAAIEFLSTGQRPNAVAWTVVPMPDGEPDPVDGWDAFATINGLLKGQG	155
A0A849DNL2	unreviewed	Uncharacterized protein	60453	Dactylosporangium sp.	155	IPR025680	16..140	MMFSAEAYFRHGHGPSPVVVHTAGDIDTLIDELLAEPRSNSLADLYIRERPLNSAGFPDHELGVGVDAARGVGGLSHLGPDGTWYTLGARSDLGEVSYSYMGNDTPFPIDSEIPLDLVRRAAKEFLTSGGRRPTCVRWQPYTPPTSTPPESYPPM	155
A0A852Z5F2	unreviewed	Uncharacterized protein	1470178	Actinopolyspora biskrensis	155	IPR025680	20..150	MTTIDTATVLTVMFDQHRGSQYAYTPEETATLLDRVVTESTEGNRTTLVTVWDRPARSHHDEGEPQYPPAYLRVAVDPDTGWGAMTWIGTAEVLDTFNPHAPEDAPELVFACDGPDLLPASASLPQTDVRRALTEYTHTGTRPTTVQWQQGYLAL	155
A0A1H9Q3W6	unreviewed	Immunity protein Imm1	402600	Lentzea xinjiangensis	155	IPR025680	21..133	MSMRAGLWTGLPDLDAAEHRYQVVACEADVDKVIELLARPECNDGSLDHFGRDVTADGDQDHNVVLAVRGSWGYLYYVDNTFMGWPKGSAEAPYVNEKYTDFPPGVGVPLDLYRELLIEFMTTGERPTGVGWYSEADLFHSWRDQQMSLRATENR	155
A0A428Y907	unreviewed	Uncharacterized protein	2030	Kibdelosporangium aridum	155	IPR025680	31..151	MAPEQSERLVVTASLTSGVARVTYGMRDSIDLINEILRLEHTTWETTLQIGDEEYLRSKDEGPFANHQMRISVSPSANYAALNYTDHDMQDSPIVNSYSTKRPVPEMDLIFNGATGTVFPRTALISVSDARNALTEWLTTRQLPMCIDWRPYDPH	155
A0A7C9RLC1	unreviewed	Uncharacterized protein	2714351	Lentzea alba	155	IPR025680	20..132	MSMRAGLWTGLPDLDAAEHKYQVVACEADVDTLIGLLSRPECNDGSLDHFGRALTAEGDPDHNVVLAVRGGWGYMYFVDNTFMGWPKGSEEAPYVNEKYTDFPPGVGVPLDLYRQLLIEFMTTGERPTGVDWYCEADLFHSWRDQQMSLRGTENR	155
A0A1Q9LKL3	unreviewed	Uncharacterized protein	1193682	Actinokineospora bangkokensis	154	IPR025680	12..135	MKQLALWYFVEQEDDHLAATEQELDAALNAVLARGDERWWPVAEVTLADEPDTSPTLYVGLRGEVGVVRYSPADEYRSYYSRNPQSSDVSPIMYMYHENEFEVPINAQVPIADVRRAVAEFATTGQRPDCLHWQEWKAPATTGSEYPGTLPQEK	154
A0A4D4JE03	unreviewed	Uncharacterized protein	1931992	Gandjariella thermophila	154	IPR025680	19..150	MSFTIDVYYYGHEGDPAVPAVARSFEDLDRIVGQIAAVEQANPPVLVAQERPKYGPRRKPDHQIKIDLNGWAQVGAISYVGPAPDAPEGAIGSWVTRADREIEAAPTLYLDKATRTEFPRNAVLPLDLVRQALQEFRETGERPSCVGWQEFEVW	154
A0A4V3D049	unreviewed	Immunity protein Imm1 of predicted polymorphic toxin system	598644	Labedaea rhizosphaerae	154	IPR025680	20..139	MKIEARVGGDGVTAPRLVSTSAADSAAMIDRFLADHPEGVMFVEVKRDDPRSWDEWKDDLEDIEYMHVGMAGDWAAAQYVRGGFRAKLDIASVRATHNRTPKTEPVPYDEVLKWYFPPETVISREQVRRLMIHYATTGEWLDEIPSRNHDYLVR	154
A0A7W9KGJ6	unreviewed	Uncharacterized protein	103725	Kutzneria kofuensis	154	IPR025680	25..149	MDVQAVWGALTVRGAEVYYRRGHRENPPVLASSGDVDKLIDGLLAGEEFHNLAQLHSLDRELLPSGYPDHELLVGIDRSVQVGVLEFMDAGGNVVTLGPATGRGEVIYHIAGNPTEFPDRSEVSVELIRQAVKEFVMSGGQRPTCVQWQVPEIW	154
A0A7Y4L434	unreviewed	Uncharacterized protein	60450	Kribbella sandramycini	154	IPR025680	15..139	MNFTARAYYLHEHDENPVEIRTSDDVRGLLDAMLTQPKDSSIVTLYVAERPKLDIGGADHELRIGVLADRKVGSVSFISGKDRHYAKGVADPDPIRYQYAGHLDLFPADSLVELDVLLTVAADFLASGAERLPQGAQWSPWPTEPLDEDEGGWF	154
A0A841FTV0	unreviewed	Uncharacterized protein	714109	Phytomonospora endophytica	154	IPR025680	10..133	MIVIVWGLDHEEAVATVEAMDEILDRIAGAPVSADCGHLVSIEREGIDCGLVIGLGLPDRSLVEWSDDSDPDAAGFAVEPALDLATGHLRFDFFGTPTDYGPARTQITSQLARQAAREYASSGLKPAGVEWRSAQEAIATDGTSLSKDELGEER	154
A0A1B2HG04	unreviewed	Uncharacterized protein	1586287	Lentzea guizhouensis	153	IPR025680	17..147	MSYTLDIWYYHGDNRADEPVAVTSVAELDDVLSYVMNHPQPHPTQIAARELPRFGVLEIPDRMFKLDARQGFGALHYVGPAPDSTADEVGYWVTRAVELAEGAPTLYVDKDNKSEFPPDAAIRVDQVRDALLEFQRTGSRPTCVEWQATEPAC	153
A0A1G9DP77	unreviewed	Immunity protein Imm1	995066	Actinopolyspora mzabensis	153	IPR025680	17..149	MTTIDTGTVVTGILGHDLHYARTPEETADLVEAVLRTRYSQIYVWDRPCLSFRDEHGPAFPHARLRITADPDNGWGALSHMDARPEAVNGAAADSYNPHTTEETPPLLFDPEGDLWFPASASLPLDQAREAITEYCRTGTRPESVRWQPGQWY	153
A0A1G9KJU5	unreviewed	Immunity protein Imm1	128104	Lentzea albidocapillata subsp. violacea	153	IPR025680	17..147	MSYTLDIWYYHGENRADEPECVRTALELDRVLGYLMDHPQPHPTQIAAQELPRFGVLEIPDRMFKLDVDKGFAALHYVGPDPDGETGQFGFWVTRAVEPVDDPPTLYVDKDNKTEFPRDAVILVEHVRDALLEFQRTGSRPTCVQWQVTNATY	153
A0A1H8YNG5	unreviewed	Immunity protein Imm1	394193	Amycolatopsis saalfeldensis	153	IPR025680	11..130	MDDVLPEAVEYDITQVADLDALLRTLRAENEKLEDPDMTGGRFWRLNVGPDATEGLRVGVRGAVGSLVWSTPRESFVPTVGMNEDLASYRDIKGYEAPRPPRSEVPINLVYATVAEYYASHRQPVTVQWMAEPSPPRLPGEPDSYMDGAWIPE	153
A0A1I1V6J6	unreviewed	Immunity protein Imm1	673379	Actinopolyspora alba	153	IPR025680	19..149	MTTTTPFPVVTGILGGEFRYAYTPAELDDLTKRIASPNYHLISQVYVWDRPCRENDDGSIHEFPRGRLMVSVNPFLGWGALHYMHPGAPNGALVYSYNPDEPNHAPSLVLDPEGLDFPHTSSLPLEDVRTAVTEYGRTGTRPECVRWQPGQWY	153
A0A1I2A4L4	unreviewed	Immunity protein Imm1	673379	Actinopolyspora alba	153	IPR025680	19..149	MTTTETETVVTAVFHDTFHYAHTPDELAELIRTITNEPPRPVCEVYVWDRPCRSFREADGPEFPDGRLRVSVRPDGWAALNYVDPDAPNGALVDTYNPDSGDQPLPALPFDPDGIDFPASASIPLDQAREAIIEYCRTGTRPESVRWQPGYWF	153
A0A1I6YVE4	unreviewed	Immunity protein Imm1	995060	Actinopolyspora righensis	153	IPR025680	17..149	MTTIDTGTVVTGILGHDLHYARTAEETADLVEAVLRTRYSQIYVWDRPCLSFRDEHGPAFPHARLRITADPNNGWGALSHMDARPEAVNGAAADSYNPHTTEETPPLLFDPEGDLWFPASASLPLDQAREAITEYCRTGTRPESVRWQPGQWY	153
A0A1I6ZV82	unreviewed	Immunity protein Imm1	995060	Actinopolyspora righensis	153	IPR025680	19..149	MTTTTPFPVVTGILGGEFRYAYTPAELDDLTKRIATPTYHLISQVYVWDRPCRENDDGSIHEFPRGRLMVSVNPFLGWGALHYMHPGAPNGALVYSYNPEEPNHAPSLVLDPEGLDFPHTSSLPLEDVRAAVTEYGRTGTRPECVRWQPGQWY	153
A0A2N3YAA9	unreviewed	Immunity protein Imm1 of predicted polymorphic toxin system	60894	Saccharopolyspora spinosa	153	IPR025680	16..149	MKTEVLPVVTGILGHEFRYAQAPDEVRNLVNAIVTEAPVQYSQVYVWDRPCRQSDDGTIHEFPRGRLRITTNRTTRWGALNYMHPGAPDGALVDSLNPDATEEIPALLFDPVGDLWFPASASLPLERVREAIAEYCRTGARPTCVQWQPGKWY	153
A0A2T0GZK8	unreviewed	Uncharacterized protein	33906	Actinopolyspora mortivallis	153	IPR025680	13..148	MISVFVERVPTRLVAGTSDELERVVEKLLSGPEDCPVGTVEDPHVIADLYPGDVDSEEDEDEQQLPLGWLHVSVQPHDGLGALNYIWTDGTTIDSWESSGSEHSPGLLYSTHSGSRFNTDAALPVDTVARAVREFAETGTRPTCVTWRQGTLV	153
A0A4D4JFI9	unreviewed	Uncharacterized protein	1931992	Gandjariella thermophila	153	IPR025680	20..141	MTITARWADLRPGTVTAQAEHEMTLSTSEDIRGLVERLSAAHTSEAHLVHHDRPRKVSAFGGDSRPDHHVVVGVWQGFGYIEYTDPEHWSQPIGDPNSPEWHTSTGEHFRAGSGIPITDLVNALSEFLTNPQRPACLTWREHGDFPGQHRVAG	153
A0A4Q7JEH4	unreviewed	Uncharacterized protein	2510978	Amycolatopsis suaedae	153	IPR025680	30..149	MNGDIRDMLVTASLTTGVAKVARGMHAATRLVDEILATNHVDWETTLAVGDVEFHRTKDGPFPNHQFRVSVRPSAGLAALNYMDHDDAKMPIANSFNPKRPLPELDLIFNGTTGAVFPRSAAIPIADTRRALIEWLGTRKRPSCIEWRPYDMY	153
A0A4Q8AU05	unreviewed	Immunity protein Imm1 of predicted polymorphic toxin system	2512148	Actinopolyspora sp. DSM 45956	153	IPR025680	19..149	MTTTTPFPVVTGILGGEFRYAYTPAELDDLTKRIATPTYHLISQVYVWDRPCRENDDGSIHEFPRGRLMVSVNPFLGWGALHYMHPGAPNGALVYSYNPEEPNHAPSLVLDPEGLDFPHTSSLPLEDVRAAVTEYGRTGTRPECVRWQPGHWY	153
A0A4R7VWA3	unreviewed	Immunity protein Imm1 of predicted polymorphic toxin system	502181	Actinophytocola oryzae	153	IPR025680	22..148	MTTVAPRILSAISGGAFRPWHYARTETERHQVIQDLLGQDSGHVLFYLWDRPAGGEANEYPRQQLKIVYNGGMGAAHYTNGDTGHGPVGAWLARADHAPTDPPEVIFDPWDPDRVSLPTTALLPTEQLRDIAEDYAATGRQPTRARWTSVEWV	153
A0A6H1R1M3	unreviewed	Uncharacterized protein	2719023	Saccharopolyspora sp. ASAGF58	153	IPR025680	20..149	MTATDTTTVITVVFNADFYYARSAAEVAGLVRMIVEEPPGLVCTVYVWDRPCLSFREAGGPAYPTGRLRVSTSPATGWGAMNYWDHGTPDGRVVDSLNPDSGERAPVLCLDTDGADFPASAALPLDQVREAVAEYCRTGARPTCVQWQPGKWT	153
A0A6H1R8C2	unreviewed	Uncharacterized protein	2719023	Saccharopolyspora sp. ASAGF58	153	IPR025680	19..149	MTATDTATVITVVFHSEFHYAGTLEEVDALVRRIVEDPPRPVCAVYVWDRPCRGHFEPGGPAFPTGRLRVSTSPTTGWGALNYVDRDRPDGDLVDSYNPDAGPDTLVLPLDTDGIDFPASASLPLERVREAIAEYCRTGARPTCVQWQPGEWY	153
A0A6N7HTV7	unreviewed	Uncharacterized protein	1872138	Actinophytocola sp.	153	IPR025680	30..149	MTTVAPRVLSAISGGAFRPWHYASTDTERHQIIQDLLGQDSGHVLFYVWDRQAGGEANEYPGHQLKIVYNGGMGAAHYTNGDTEHGPAGAWLAQADQPPTDPPEVIYDPWDPDRVSLPATALLPIDRLRQIAEDYATTGQRPTAARWTPVEWV	153
A0A7W9M5B8	unreviewed	Uncharacterized protein	1105145	Saccharothrix ecbatanensis	153	IPR025680	16..152	MHGLLIYYFSGDNRADEPVTVDSEVALDDVLSEILANPQPHPTVVYAEIRPTIGLPGLPDHQLKFDLDTQHHVGAVHLFGPKDFLEAGVTSGADDTTAWIALPRQTDTWVPSDVTLYIDRDTEFPKEATLQLSLLRELLHEFMRTGKRPICVG	153
A0A840Q1L9	unreviewed	Uncharacterized protein	664693	Saccharopolyspora phatthalungensis	153	IPR025680	19..148	MTATDTATVITVVFHSEFHYARTLEEVDALVRRIVEDPPRPVCAVYVWDRPCRGHFEPGGPAFPTGRLRVSTSPATGWGALNYVDRDRPDGALVDSFNPDAGPATPVLPLDTNGIDFPASASLPLEKVREAIAEYCRTGARPTCVQWQLGEWY	153
A0A840Q2B2	unreviewed	Uncharacterized protein	664693	Saccharopolyspora phatthalungensis	153	IPR025680	19..149	MKTQVLPVVTGILGYEFRYAQAAEEVRDLVEAIVTEAPVRYSQVYVWDRPCRQSDDGSVHEFPRGRLRITTNRTTGWGALNYMHPGAPYGALVDSLNPDATEHTPALLFDPVGDLWFPASASLPLEKVREAVAEYCRTSARPTCVQWQPGAWS	153
A0A840QGL2	unreviewed	Uncharacterized protein	664693	Saccharopolyspora phatthalungensis	153	IPR025680	20..149	MTATDTTTVITVVFNADFYYARSAADVAGLVRMIVEEPPGRVCTVYAWDRPCLSFREAGGPAYPTGRLRVSTSPATGWGAINYWDHGTPDGRVVDSFNPDGDEQAPVLPLDTDGADFPASAALPLDQVREAIAEYCRTGVRPTCVQWQPGKWT	153
A0A852Z3I4	unreviewed	Uncharacterized protein	1470178	Actinopolyspora biskrensis	153	IPR025680	17..149	MTTIETGTVITGVLGHEFHYARTPEETADLVETVLNTRYSQIYVWDRPCLSFRDENGPSFPHARVRITVAPDDGWGALNHMDARPEAVNGEAVDSYNPHATEEMPALLFDPEGQLFFPASASLPLDQARQAITEYCRTGQRPSCVQWQPGQWY	153
A0A099D2K1	unreviewed	Uncharacterized protein	414996	Actinopolyspora erythraea	152	IPR025680	17..148	MTVATETVVITAILGHEFHYARTPEETSHLVEAVLDTRYSQLYVWDRPCLSFDHDGGPQFPGGHRMRITAESAVGWAALNYMHPGAPDGALVDSYNPAATEDTPPLLFDPEGDLWFPATASIPLDQARQAITEYCRTGQRPTRVEWQPGQWY	152
A0A099D933	unreviewed	Uncharacterized protein	414996	Actinopolyspora erythraea	152	IPR025680	20..148	MTTVETGTVVSVLYRRDLRHAHTDDELDALVREITENPPRPVCEVFVWDRPCRFVLDGEPEFPDARLLVSSSPNTGWGALNYVDPHTPHGRVVDSYNPDAEANAPILPLDPDGADFPNSAALPLEQVGEAITEYCRTGQRPTRVEWQPGQWY	152
A0A1H0NSY6	unreviewed	Immunity protein Imm1	405564	Actinopolyspora xinjiangensis	152	IPR025680	17..148	MTVATETVVITAILGHEFHYARTPEETSHLVEAVLDTRYSQLYVWDRPCLSFDHDGGPQFPGGHRMRITAESAVGWAALNYMHPGAPDGALVDSYNPAATEDTPPLPFDPEGDLWFPATASLPLDQAHQAITEYCHTGQRPTRVEWQPGQWY	152
A0A1H0QLC0	unreviewed	Immunity protein Imm1	405564	Actinopolyspora xinjiangensis	152	IPR025680	20..148	MTTVETGTVVSVLYRRDLRHAHTDDELDALVREITENPPRPVCEVFVWDRPCRFVLDGEPEFPDARLLVSSSPNTGWGALNYVDPHTPHGRVVDSYNPDAEANAPILPLDPDGADFPNSAALPLEQVREAITEYCRTGQRPTRVEWQPGQWY	152
A0A1H9W0Z7	unreviewed	Immunity protein Imm1	155974	Actinokineospora terrae	152	IPR025680	29..148	MADPLRPVVTASLTTGVVHVTSGLPASTSLIDHILTLEHTDWETVLAIGDIEFHQTKDGPYPDHQMRLSVRPSLGFAALNYTDHTDPELVLAISHNPRQPPPDVDLIFNGATGAIFPHSAVIPIPDARAALHQWLCTRERPTCIQWRPFKTY	152
A0A3S9N2J5	unreviewed	Histidine kinase	95486	Burkholderia cenocepacia	152	IPR025680	41..151	MSGNAPAIAQVTRQTRIRMRTTTVIEETTVGNRSHVTEAPCDDPAQAIAAVERLNGRDRSTVAFDASDATVMTIGGGHDGRYVVFIASEIDAALLNLTTPEAPADETIELVAGGQRGSYPARQCVDRAAATRAAAYFVSTGGADPRLCWQPG	152
A0A4Q8AUL7	unreviewed	Immunity protein Imm1 of predicted polymorphic toxin system	2512148	Actinopolyspora sp. DSM 45956	152	IPR025680	58..148	MALNIQSPPWEFRSVEAGEEAHSLVNTVVEMGNAKGWPFFAFYSDDVLNLENESEQEDEDPDETTHELRISVDPRSGYGALHWFCFGDPDSPYVSQTQDTPPELELVYDGSTGEPFPMTALVPLSTVRAALLELSMSRKRPECVIWQEFDRL	152
A0A7W7SML0	unreviewed	Uncharacterized protein	1282883	Micromonospora polyrhachis	152	IPR025680	13..130	MTTYEATWLGTGHATLSNPEQVDAVLAPLHQAGQPVVVDVFRYRDGRPDGGVQVGVGHPERSFVLYFGHPEGGYAVEPGVGPWDGDIEFSYGGQATEYHPTETRITPVRALEVVRQLIATDERPSSVEWDERTGCGDEPVDVGRFPVDDPWS	152
A0A7W7SV32	unreviewed	Uncharacterized protein	1282883	Micromonospora polyrhachis	152	IPR025680	17..147	MIAFSVEFSLQAGNDQGPIIAHTSAEVDAAFARILAAAPLLHNPTAHVRERPRFGPAQIPDHGLKMDVSPQFGVGALAYFGDPENEQSGPWVTKSGAQTTSAPLLHRDIDSATPFPVDAAISLDLIRQALHEFHSSGGRRPPSVAWQASASW	152
A0A7W7T0T6	unreviewed	Uncharacterized protein	413306	Saccharothrix violaceirubra	152	IPR025680	22..133	MSMRAGLWTGLPDLDQAEHRYQVVGCAADVDLLITYLSRPDCNDATLEHFGRDTDADGEADHNVVLAVRGPWGYVNFVDNAFSGWPKGDPAAPYVDEPYTDYPPGVGVSLPMFRELLLEFLATGRRPKVVEWYDEGELFHSWRLQRMALHEK	152
A0A7W9HP53	unreviewed	Uncharacterized protein	1105145	Saccharothrix ecbatanensis	152	IPR025680	23..133	MTMRAGLWTGLPDLERAEFRYQVVACAADVDVLIDVLARPECNDGMLEHFGRPVDAEGESDHNLVLAVRGPWGYLNYVDNEFNGWPKGDQDAPYVDEMYTDFPPGVGVPLTTYRAILLEFMVTASRPTVVDWYEEAELFHSWRLQRMALHKD	152
A0A7W9J7V3	unreviewed	Uncharacterized protein	1540520	Kribbella italica	152	IPR025680	15..143	MTYSIEAYYRHEHDDEPVVLRADDDVDRLVDALLAESFDHTLAALYVTNRPATEQGYPDHDFRVGVNPERKVGGLKFAGTFNGVKGVWYAVGEASQATNVVYEYSGHPEDFPLDSEISLDQVRESVKRFLKDGGERPDSIEWKAWPEEKRVL	152
K0JWW8	unreviewed	Uncharacterized protein	1179773	Saccharothrix espanaensis (strain ATCC 51144 / DSM 44229 / JCM 9112 / NBRC 15066 / NRRL 15764)	152	IPR025680	19..141	MAIQFIYNERSATTTESAEHPRAVQNVGELSEFIGSVIIDATRAGENIMMEVVTSESAYDHQILEVGISSDGKRGFVHVASDDGPARLTRGDASSDSTLAIYRFEGRAREVPASHEVPLTIVAEVLEIYLTTDGNIPADCPHLHSAPCADAG	152
A0A2S8GLM8	unreviewed	Uncharacterized protein	124	Blastopirellula marina	152	IPR025680	29..150	MTTDLFVTYLLVDDVRDPPPSQQPDAGVVRSPSWSAITEAIDRLDGEKVRMVVLGESEPDPDTGMPYGGRGLVVGGGGANGLYVCLGGEDDPDALYRLMNNSSPEEQSVEVMCGEVTTYHPRFCVDRSTMLQAVSCFARTGQLDPALTWKCE	152
A0A3N0DUS5	unreviewed	Uncharacterized protein	1542737	Marmoricola solisilvae	152	IPR025680	37..142	MPSSPAGSRWPPASSTVQSSGPSVRASFGRLDTTAVETRIRTLDEFRRFLDVASEHVSEMGNPAVVLQHPNGSSLSFAWNESHAFLSWIDPLEVAYSSEGGAPLDFLVFGYFGNWSEAPGEALVPIENGLECVRAYLETGTPEPAGVRFVPD	152
A0A4R4YMV0	unreviewed	Uncharacterized protein	190195	Kribbella antibiotica	152	IPR025680	17..145	MDDEMTATVRAFYKNGAGPTLLNSAADVEALVEAVLAEPFENSVVALYSEARPLLESGVRDHELRIGIDAEAKMGGIRYSGDDGAERGVWYVPGKPSQREEAFYYYQGHDEGWPAESEVSIEDVRRAIGEFLESGGSRPLSFEWAAWPADIA	152
A0A543JKL9	unreviewed	Immunity protein Imm1 of predicted polymorphic toxin system	571190	Saccharothrix saharensis	152	IPR025680	23..133	MTMRAGLWTGLPDLERAEFRYQVVACAADVDVLIAALARPECNDGMLEHFARAPDAEGESDHNLVLAVRGRWGYLNYVDDEFTGWPKGEPDAPYVDETYTDFPPGVGVPLTTYREILLEFMFTARRPTIVDWYEEADLFHAWRLQRMALHKK	152
A0A5Q0HA16	unreviewed	Uncharacterized protein	103733	Saccharothrix syringae	152	IPR025680	23..133	MTMRAGLWTGLPDLERAEFRYQVVACAADVDLLIGALARPECNDGMLEHFGREVDDEGESDHNLVLAVRGPWGYLNYVDDEFSGWPKGDPDAPFVDEPYTDFPPGVGVPLPTFRAMLLEFLATARRPTTVEWYEESDLFHSWRLQRMARYER	152
A0A1G9RCA7	unreviewed	Immunity protein Imm1	128104	Lentzea albidocapillata subsp. violacea	151	IPR025680	17..147	MSYTLDVWYYTDTHDADEPVSVRSESDLERVLRELVEHEQPHPTQVSAPELPTRGLAEVPDRMFKIGVAQGGEVGAMLYFGPTADGVEGIWMTRADEPAGDVPTLYRDVDSRREFPADAALPLSLVGKALREFQSTGVRPDCVQWQEADAF	151
A0A1H0S3A5	unreviewed	Uncharacterized protein	405564	Actinopolyspora xinjiangensis	151	IPR025680	23..141	MTIRAKHFELEPDSTVTENLRESTLVTDSEVETFLAELSDPNANEAILTHESRPMKQHPRTGRLAPDHSLKIAVAGGYGYAEYTGPGHWCQAVGDPASREYHTSRSHTMRAGNGLSFPTLTRLVTEFLETGELPQLVTWREQSDPSVAHPS	151
A0A1H0Z5W6	unreviewed	Uncharacterized protein	995062	Actinopolyspora saharensis	151	IPR025680	22..141	MTIRAKHFEFEPDSTVTKNLHESTLATGSDVETFLARLLDPNANEAILTHESRPTKQHPLTGRTPPDHSLRIAVAGGYGYAEYTGPGHWCQAVGDPASPEYHTSRSETMRAGNGLSFPTLTRLVTEFLETGELPQLVTWREQADPSVTHPS	151
A0A1I7A4A3	unreviewed	Immunity protein Imm1	995060	Actinopolyspora righensis	151	IPR025680	20..147	MITISAPTVVTAVTDNGWHYAHEPAETEQLITRVLDTPAHHVSLFYVWDRPCRSWRSLDGEAFPDHSLRVAADPKSSVAALSYHYYHHELLDSYNPHTTEDTPPLLFDPEGDLWFPASASLPLERVREAITEYCRTGQRPTRVEWQPGQWY	151
A0A1M5GF94	unreviewed	Immunity protein Imm1	2017	Streptoalloteichus hindustanus	151	IPR025680	20..147	MAGANYTLEFGLEAATDDATIIARTVQEVDAALERVIAAASTFNHNPTAFVVERPRFGPLQFPDHGLKIDVDPRLGVAALAWVGPDFDCPWVTKSDRPVPGASLHKDIDSATPFPDDAAITLDQLRAAVHEFRESGGHRPKCVEWQEADGW	151
A0A1V2Q802	unreviewed	Uncharacterized protein	1933779	Actinosynnema sp. ALI-1.44	151	IPR025680	14..136	MVELKLLWDHQHGDKPVIASTLADLTRVLDEVTAQAAAEGARLIVQAIPDLGPSAPLLDIGLAGERGAMYYAGDECPDGCFSSGGAPSNTGTVLYYFMTADTEYPPGSELPMAAIRQAAGEFMATGARPSSIDWQPVPELEPVDGTPWWEQ	151
A0A1W2FG17	unreviewed	Immunity protein Imm1	40571	Lentzea albidocapillata	151	IPR025680	17..147	MSYTLDVWYYTDTHDADEPVSVRSESDLERVLRELVEHEQPHPTQVSAPELPTRGLAEIPDRMFKIGVTQGGEVGAMLYFGPTAEGVEGIWMTRADEPAGDMPTLYRDVDSRREFPADAALPLSLVGKALREFQSTGVRPDCVQWQEADAF	151
A0A4Q8AUR5	unreviewed	Immunity protein Imm1 of predicted polymorphic toxin system	2512148	Actinopolyspora sp. DSM 45956	151	IPR025680	23..141	MTIRAKHFELEPDSTVTENLRESTLVTDSEVETLLAELSDPNANEAILTHESRPMKQHPLTGRLTPDHSLKIAVAGGYGYPEYTGPGHWCQAVGDPASPEYPTSRSDTMRAGNGLSFPTLTRLVTEFLETGELPQLVTWREQAGPSVAHPS	151
A0A4R4Y6A7	unreviewed	Uncharacterized protein	2530387	Saccharopolyspora sp. 7K502	151	IPR025680	54..147	MTAATQTVVTAIVDKRFHYSPPAAMDDLIRAVVDEPHHLNSSQVYVWDRPCRSWRADDGPAFPKSRLVVYTLPEFGWGALNHVDADNDEVVDSYNPDNPPHIPQLWFDPDGQLQYPATAAIPLDHVRNAVAEFCLTGKRPTCVRWQPGRWF	151
A0A840Q550	unreviewed	Uncharacterized protein	664693	Saccharopolyspora phatthalungensis	151	IPR025680	22..147	MTSTDTANVVSVLFHHVIRHAYTGEEVDGLVREIVETPPRPVCQVYVWDQPCHINEDGQPVFPPRRLLVSSKPTTGWGALNYFNPGAPDGLADSLNPEADENTPVLPLDTDGVDFPRSASLPLEKVREAIAEYCRTGARPTCVQWQPGEWY	151
A0A840QGU6	unreviewed	Uncharacterized protein	664693	Saccharopolyspora phatthalungensis	151	IPR025680	19..147	MTIEQDQTVVTAVFHHIFRYARTADEITELSRVIVEQPPEPVCEVYVWDRPCLSFRDEAGPAFPDSGRLRVSADPTIGWGALNYEGPDADLSDSYNPNTREHCPVLPLDTDGVDFPRSASLPLEKVREAVTEYCRTGARPTCVQWQPGEWY	151
A0A840QH27	unreviewed	Uncharacterized protein	664693	Saccharopolyspora phatthalungensis	151	IPR025680	19..146	MMIEQERTVVTAVFHHIFRYARTADEITELTRVIVEQPPEPVCEVYVWDRPCLSFRDEAGPAFPDSGRLRVSADPEIGWGALNYEGPEADLSDSYNPNTREHCPVLPLDTDGVDFPRSASLPLEKVREAVTEYCRTGARPTCVLWQLGEWY	151
A0A841CYG1	unreviewed	Uncharacterized protein	1051531	Saccharothrix tamanrassetensis	151	IPR025680	23..146	MSRVPLKTWAPSRWSRYSARSTRAWEARSSRHVLSVRPLVGPHDLPDHIVKIDMDGRAGIGAILFAGPRDMLPSDTPDLAGLGPDGGVWVTRATNTPAPDNAPPLYIDKATLTQFPRSAALPLTVWRRALHELATTGLRPPSLQWQTSEYY	151
C6WEX3	unreviewed	Uncharacterized protein	446462	Actinosynnema mirum (strain ATCC 29888 / DSM 43827 / JCM 3225 / NBRC 14064 / NCIMB 13271 / NRRL B-12336 / IMRU 3971 / 101)	151	IPR025680	19..133	MSVRAGLWSGLPDFDSAEHRYRVVACPADVDLLIEALGAPGCNDATLEHFGRDTDDEGECDHSVVLAVRGAWGYLHYVDPDFSGWPVGDERAPHVNEAYTDFPPGVGVPLEVLRALVLEFLATARRPDAVRWYTEADLFPSWRTRRSAIPD	151
A0A4V0I1P4	unreviewed	Uncharacterized protein	2052164	Gemmataceae bacterium	151	IPR025680	103..138	MPQTLVFSPPDAASIDNARIEVILDRIMNGDAAYWRAGAAHAAVYYGEQGGESPSFVLMLTKYGFYVEAIFVETVKGRKRPVAYVPDAKLGRVEVDQPWAGQNPMRIPRDFCLTREQCAEAVQYFCETGERDPRVNWVNSRHTGWDTNADA	151
A0A6G6KDU2	unreviewed	Uncharacterized protein	2711231	Roseimicrobium sp. ORNL1	151	IPR025680	16..145	MQETETGMWILEVDESPTIFPSKQELIPALAAALQSRSRGRVDISEDYGKRSWWGRFLSMAPRMIQMHVAIEWCNGCAALIFFDDAVNEHRAMDREQPVLVDAQVRRQISHGEQTPAAEDECMSLPRAQQAITEYLQTGERPPWLQYRVVR	151
A0A1H3SEG0	unreviewed	Immunity protein Imm1	418495	Saccharopolyspora shandongensis	150	IPR025680	14..145	MTVVTAVIDNQLRYARTDAEVSSLILAALAEQHDWATLFYVWDRPCRESDDGSLHEYPGNQLRLDADPDSGWGALNYVNTADDSEPPGVWNSLNPAPPLDAPTIWFDPGTPTAFPASAVLPIDAIHDAVAEFCRTGRRPACLQWQGARWS	150
A0A1M5MJQ2	unreviewed	Immunity protein Imm1	2017	Streptoalloteichus hindustanus	150	IPR025680	17..146	MSYTLEFGLQAKTDRGSFTARTVEEVDAALDRVIAAAVDYGYRHNPTAFVVERPVFGPAEIPDHGLKFDVDPDQRVAALVWVGPGFDQPWMTLSNTPLPKVDLYRDLGIGLRFPANAAITLDQLRAAVHEFHESGGHRPTCVQWQEADGF	150
A0A1M5MJW9	unreviewed	Immunity protein Imm1	2017	Streptoalloteichus hindustanus	150	IPR025680	18..146	MSYTLEFCLQARADDATFTARTVEEVDAALDRVIAAAVGNGYYHNPTALVLERPTFGPLQFPDHGLKFDVDPDQRVAALVWVGPGFDQPWMTLSNTPLPKVDLYRDLGIGLRFPANATITLDQLRAAAHEFHESGGHRPTCVEWQEAEGF	150
A0A2P8I7T9	unreviewed	Immunity protein Imm1 of predicted polymorphic toxin system	1280637	Saccharothrix carnea	150	IPR025680	22..148	MMPAMSFTAVWPITDEQDADAADEMTVDSPEDVDTLLRRLAEPGAGPAVIEHQDRPLITDTEGLLGAPGTTKIPDHDVAAAIHRGYGYLTYADPDHDYSTLAGDPASPEYRSEYVDYPAGAGVAVEVLADALKEFLATGERPTGVTWQAA	150
A0A495XI11	unreviewed	Immunity protein Imm1 of predicted polymorphic toxin system	543527	Saccharothrix variisporea	150	IPR025680	22..148	MMAAMSFTAVWPISDPDDTEAADQLTVQTPEDVDTLLSRLAEPGAGPAVIEHLDRPLMDDTEGLLGEPGQTKIPDHDVAAAVHGGYGYLTYADPDHDYSTLDGEPASPEYRSEYVDYPAGAGVPVETLALALKDFLTTAQRPTCVRWKAA	150
A0A4R0J0Q3	unreviewed	Uncharacterized protein	1124744	Kribbella sindirgiensis	150	IPR025680	16..143	MTYSLKAYYKHEHTDGGLLVTSAADVDALVDAMLAEPFENSVATLYIQERPRNDRGYPDHELRVGLYPEGKVGSLRYAGNVDGVIGAWYAVGQQSQREEVFYYYTGHDEGYPQDSELPIEDIRRAIKGFLESGGERPASFDWAEWRSDVG	150
A0A841DKE0	unreviewed	Uncharacterized protein	236067	Kribbella solani	150	IPR025680	16..142	MTYSLKAYYKHEHTDGGVLVTSAADVDALVDAMLAEPFENSVATLYIQERPRSDRGYPDHELRVGLYPEGKVGSLRYARNVDGEAGAWYARGQHSHREEVFYYYTGHDEGYPQDSELPGEDIRRAIKEFLQNGGERPASLDWAVWPTDIG	150
A0A849DEW4	unreviewed	Uncharacterized protein	60453	Dactylosporangium sp.	150	IPR025680	15..140	MTFSARAYYLGGHRDQPAVLHGAEDVDTLVDALLAQPFSNSVATVYIVERPRVNGLPDHELAVAVDSEGDVGGLWYLNSAAGTWYTRGVRGERDEVFYCHMGEERDFPADSEISIDLLRQGVREFLASGGERPTCVRWQSAGSTVETAAA	150
A0A849DNF5	unreviewed	Uncharacterized protein	60453	Dactylosporangium sp.	150	IPR025680	15..139	MSTSVEAYFDQDHGEHPIVVRRDEDMDALIDALLAQPFSNSMATLYVAERPLNAAGVPDHEFAIGVDAEDGVGSLWYMGAGGGWYSQGARSQRDEVYYCYMGNDRDFPADSVIPLELVRQAAKEFLANAGARPVAVAWQLCTPGNAAPAA	150
A0A849DT30	unreviewed	Uncharacterized protein	60453	Dactylosporangium sp.	150	IPR025680	15..140	MTFSARAYYLGGHRDQPAVLHGAEDVDTLVDALLAQPFSNSVATVYIVERPRVNGLPDHELAVAVDSEGDVGGLWYLNSAAGTWYTRGARGERDEVFYCHMGEERDFPADSEISIDLLRQGVREFLATGGERPTCVSWQSAGSTVETAAA	150
A0A1G4YZS7	unreviewed	Immunity protein Imm1	1566270	Variovorax sp. EL159	150	IPR025680	36..148	MPRYLALPARPVLALERGDAGLCSAPMINITLNEQSLPASTRAQLDASLAVVRAWEKFELWISTETGPMMCMLRNGESAWLMYLNEPGDSGFSSRGEVARAGATTYTLANGQVDEYPLSWCVSLSSCLQAIEEFWVNAGGLPSRISWNRD	150
A0A3N1HCC8	unreviewed	Immunity protein Imm1 of predicted polymorphic toxin system	103734	Saccharothrix texasensis	150	IPR025680	22..148	MMPAMSFTAVWPIMKEQDADAADEMTVDTPEDVDTLLTRLAEPGAGPAVVEHQDRELITDTEGLLGAPGTTKIPDHDVAVTLHQGYGYLTYADPEHDYSTLQGDPASPEYRSEYVDYPAGAGVPVEVLATALKEFLATAKRPTGVDWQAA	150
A0A411XWE4	unreviewed	Uncharacterized protein	64187	Xanthomonas oryzae pv. oryzae	150	IPR025680	44..132	MPSSCILLLVPENLMLHVQGNMIKAIEEVRQGAFAKSFDFDVESLDQCLDAVRRMNGGDRTLISFSVDGLSIMVGGGDGQYVVTMESDESIVNVVNSSASGDEFVEITVGGQACEYPDIYVVGLDQVEAALRHRIFNGEGQDVEYEVIPK	150
A0A4E0QR13	unreviewed	Uncharacterized protein	1003181	Candidatus Thiomargarita nelsonii	150	IPR025680	33..133	MLLCKLLWYIEATNWEDKGDINIFTFEKLEKTINQFEKQHHGNKASILQIHLSSGTYLEVGLGYPKIWLFYVSPNECKTSLGDKENRDIVEFWWGNESEEFRKRELIPNALARHAILYFVKSGGKLTEEVTWYDGLLESDIDEIPEDIPF	150
A0A543JJ47	unreviewed	Immunity protein Imm1 of predicted polymorphic toxin system	571190	Saccharothrix saharensis	150	IPR025680	22..148	MMPAMSFTAVWPINDEHDADAADEMTVGEPEDVDTLLRRLAEPGAGPAVIEHQDREVITDTEGLLGAPGATEIPDHDVAAAVHQGYGYLTYADPDHDYSTLRGDPASPEYRSEYVDYPAGAGVPVDVLAAALKEFLSTAARPTGVTWQAA	150
A0A1G9AR45	unreviewed	Immunity protein Imm1	995066	Actinopolyspora mzabensis	149	IPR025680	19..144	MTTIAISTVVTAILGREFHYARTTEEINEIIDAVLATPHSQVYAWDRPCRESSDGASDEFPPHRLRISTHPGGWASVNYHDGTPEHQDLADSYNPTTEDTPSLLFDPEGDLWFPASASLPLVQARQAIAEYCRTGQRPGCIHWQLGQWI	149
A0A290Z3E0	unreviewed	Uncharacterized protein	42197	Actinosynnema pretiosum	149	IPR025680	20..142	MHRRGAALVDLTAWYDQEQADGETLSTPGDLDRVLDVLTGREGRFLAALSIAGEPAGPSLEVGVNSAEQLGSLNYAKGWEENWFSTNSPGSPQPHEEHILYYYMMSDTEYPADCEIPLDVVRRAAHEFMRTGGERPSEPQWRALPDWMA	149
A0A429FND9	unreviewed	Uncharacterized protein	2203198	Amycolatopsis sp. WAC 04182	149	IPR025680	38..145	MDDMIVTALLSSGVARVTRGMTASIALVDEILSIEHIDSETTLSVGEVEFHRSKLGPFPNHQLRISVRPSIGLAALNYTDHDDEQMPIANSFNPRRPLPNENLIFNGSIGSVFPRSAAISIVDARGALIEWLETRKRPTCIQWRPYDQY	149
A0A4R4XCQ6	unreviewed	Uncharacterized protein	2530375	Kribbella sp. 16K104	149	IPR025680	14..143	MSNVEAYFKHGHGDDPLILTNADDADALIDAMLTESFNNSVAALYDLDRPSVEGAPDIPDHELRVAVDAKENVGGIRYSGGDHDDVTYVPGATSDRDEMFYVYMDHGEGWPKDSVVSIEQVRQAVREFVEGNGARPAGFEWREWPEEVS	149
A0A4R7T7G9	unreviewed	Immunity protein Imm1 of predicted polymorphic toxin system	2512212	Kribbella sp. VKM Ac-2575	149	IPR025680	14..143	MSNVEVYFKNGHGDDPLILTNADDADALIDAMLTESFNNSVAALYDLDRPSVEGAPDIPDHELRVAVDAKENVGGIRYAGGDHDDVRYVPGATSDRDEMFYVYMDHGEGWPKDSVVSIEQVRQAVREFVEGNGSRPTSFEWREWPDGVI	149
A0A4V2XRF7	unreviewed	Uncharacterized protein	1266829	Kribbella albertanoniae	149	IPR025680	16..143	MTYTVRAFYKQDQQPSPAIVSSPDDIGALIDAVLNEPPTNSVIAMYIAERPKTEHDMPDHELRVAINQEAKVGGLRYSGPADGAAGVWYAASRDSERDEVFYYYMGHDEGWPQDSEISLDELRSAVSTFLASGERPSGIEWTEWPADVG	149
A0A6L5GAG6	unreviewed	Uncharacterized protein	2656774	Glycomyces albidus	149	IPR025680	25..148	MPERYDDAEEADVSVRAYYKPGHSDTPVIASTAEELDRVIDDLLKQPYEFSMANLYIAERESENPVVELSIGVDPDRGVGGLQYLHGSDGRWFSKGRLSTYDEVVYCYYGNGCTYPRDSELPLDAIRAAAAQFLHTGGARPDSVTWQPA	149
A0A840N9V9	unreviewed	Uncharacterized protein	455344	Saccharopolyspora gloriosae	149	IPR025680	18..123	MTSICAEYWHSYPHTGRAESRAISSMAELDALLDAMRRGRISALALFSGDQQLVAGAFDDGTGAVAMSGPGGTCFTDGTGPERSSSFFQTDFPSDVRVSAHAVRTVLLDFLAVGKRSDAVGWKAAPAPEITSAERAEFAAIFDDRSGGK	149
C4RRL3	unreviewed	Uncharacterized protein	219305	Micromonospora sp. (strain ATCC 39149 / NRRL 15099 / SCC 1413)	149	IPR025680	59..142	MAPRLHRHRRKDHQMTFLLRDYHGHTYELTNPQEAGRRFDEQIEAIMPHGGCGQTLTIGTADQPALRIDIDIDIDRAALRWLPDGTYPSTSPPTLPSPSTSHPIPAWVEIPADLARVTAATARAAVIEYATTGQRPTNLDWRHEQHSSS	149
A0A6S7A291	unreviewed	Uncharacterized protein	1389935	Achromobacter animicus	149	IPR025680	37..147	MRPPLNAPLAGEWSTVKIVRIIENMRQGDQEQTRAHESPTEGDLLAALDRLDGAVFSSTAFVIDDDTVMSIGGGGDGAYIVFISSGGDTRIHTLIDPAKSEDHDQDLVAGGQSGSYPQYQCVDRSKAASALLYFHAHGAASPDLNWASE	149
W7IUD6	unreviewed	Uncharacterized protein	909613	Actinokineospora spheciospongiae	149	IPR025680	42..132	MIEPVLHTEYLDRETMPPGVDLVAEVRALNDAGVEIPWCWKLSREPVEADNQDHVTLTFGVNNDVGVVKWTRGATSHVPTTGTNTEWLTYYLAGFHDFAIPPHAEVPVETVYAAVTEFLATWQPPTCMQWQEAASVLSPIRLMRTASSA	149
A0A1H9P848	unreviewed	Immunity protein Imm1	155974	Actinokineospora terrae	148	IPR025680	42..135	MSEERAPITHGGFISMDAIPPGVDLVQEVRAINDAGVRIPWMWVLTEVRVEFTAEEDQPALTFGVHNEIGAVQWDEGEDTYLPVEGSNQEWVAYWLAGSHESYLQPHSEVPVETALRALAEFLETRRRPTCVEWRRGESLVEALEGAD	148
A0A1M5GF64	unreviewed	Immunity protein Imm1	2017	Streptoalloteichus hindustanus	148	IPR025680	19..144	MTYSAHFHLQARQGAFSEAARTDDELARLFERLTEAKGIKHNPSLHIVERPRFGPAEVPDHGLKLDVDVAAGIGALAYFGPDFSAPSMSLSEPEIPHAPVLYRDRGIGEPFPANAVIPLEKVREAVLEFRRSGGRRPTCVEWQEADEW	148
A0A1M5GF92	unreviewed	Immunity protein Imm1	2017	Streptoalloteichus hindustanus	148	IPR025680	21..144	MARANYTLEIYLQSEVEDALPMFARTREEVDSAVDRLTAAAAGFNHNPAMHVAERPKWDDMPDHELRLDIDPEAGMAALRYFGPDDPAGQVTLGEPSSARLYRDIDSATEFPTNAAITLDHLRAAVHEFRESGGRRPRCVEWQEADGW	148
A0A1M5MJP3	unreviewed	Immunity protein Imm1	2017	Streptoalloteichus hindustanus	148	IPR025680	15..144	MTYTVKFGLQSQSDRGPIIARTAEEVDAALDRIIAAAPTYNHNPSAFVLERPRFGRLQVPDHGLKIDIDPTHHVAALAWVGPGFDCPWVSKSDRPVPEASLHKDIGAANPFPDDAAITLDQLRAAVHEFHESGGHRPTCVRWQEAEGF	148
A0A1M5PQL1	unreviewed	Immunity protein Imm1	2017	Streptoalloteichus hindustanus	148	IPR025680	15..144	MTYTVRFGLQAKADRGPIIARTREEIDAALDRIIAVAPAFNHNPSAIVVERPLFGPLQLPDHGIKIDIDPTCGVAAIAYVGPDFDGSWVTKSDQSRSEAILQRDIASETPFPADAAITLALLRAAVHEFHQTGGRRPTCVGWQSADGW	148
A0A290ZLC1	unreviewed	Uncharacterized protein	2005884	Thauera sp. K11	148	IPR025680	35..146	MVFKFILALLTNDVLASFLMKWNVQWSDWNSVFERNVATSNEAFTLLDEVRDTAKIPAIVEFFNHEGVSLGIGIGREKTVLTFQKSNDPPYFISIGESNSSGTTTFCYGTEESEYLERNLVDLDSGFRAVQEFLLSGEMPRTLQWEML	148
A0A4V6PDM8	unreviewed	Uncharacterized protein	2530387	Saccharopolyspora sp. 7K502	148	IPR025680	54..143	MATKTRTVVTALFGKDRRFASDMIGVRELIRDGLGQERIRGVCFYVWDRPHDMSTDDRPGHQLRVNVDESAAWGAINFVEEGEGGGVWDTHNPEPPANVPTVWFDATTPTPFERSAVLPIDAIHDAVAEFCRTGRRPECLQWQGARWF	148
A0A7W9HL30	unreviewed	Uncharacterized protein	1105145	Saccharothrix ecbatanensis	148	IPR025680	13..139	MVALTASFDIDSDESTTVETAAELDAVLDTVAGWEGRIIVQLWIDRPVDLAMRHLALYVGVFGEAAQGTLIYSSYAQTWFSKASPGPEWSTADPILYYYMNSDTEYPADSEIPLDVVRRAAHEFMATDGQRPTAPVWQSPPPWYPMAF	148
A0A7W9MTC3	unreviewed	Uncharacterized protein	1540520	Kribbella italica	148	IPR025680	13..141	MTNTVRAFYKNGEDPVLIDTPDDVDTLIDAVLAEPFENSVIALYSTARPLMESGVPDHELRIAIYAEGKVGGARYAGDDGRDEGSWYVPGQVSQREEVFYYYQGHDQGWPQNSEITLEHVRQAVREFVEGSGARPAGFEWAEWPEGVA	148
A0A7W9MVT7	unreviewed	Uncharacterized protein	1540520	Kribbella italica	148	IPR025680	13..141	MTSTVRAFYKNGAGPTLLTSAADVDALVDAILAEPFENSVVALYCEARPLLESGVRDHELRIGIDAEAQVGGIRYAGDDGAERGVWYVPGEPSQREEAFFYYQGHDEGWPQDSEVSLEDVRRAIGEFVEAGGSRPTSFGWTAWPVDIA	148
A0A841CHR9	unreviewed	Uncharacterized protein	1051531	Saccharothrix tamanrassetensis	148	IPR025680	13..138	MVELEAWYDEEQDEAVTVRTSAELDAVLDAVIAWDGRIVVHLKPARPADTNTRRKTLDVGVHGNTGQGALVYTSPDGRWFSRATSGSDANADGRILYYYMNSDTEYPADSEIPLDVVRRAAHEYLTTGGQRPTAATWQTPPAWYPTAG	148
A0A852YTL2	unreviewed	Uncharacterized protein	1470178	Actinopolyspora biskrensis	148	IPR025680	16..143	MTTITNVVTAIVENRRHYAQTDSEITELIRTIVDDDHGDWPSLIYVCDRPLTADNSELPGHQLRVMVEPGTGYGALNWFQEGSDGDARDSFNPHAPDDAPRILFSPHSGTEFRQNAALPIDLIRTAIDEFIHTGQRPTCVHWQLAEWY	148
A0A7C1KIS6	unreviewed	Uncharacterized protein	1914242	Gemmata sp.	148	IPR025680	37..146	MSRGEKSMWKVTSVSLSRYEAKVDPRGIAGYRRVDESMETPTWTAVKQYIERLDGQRCTEMSLDGPNEYHMTIGGGPDRFFVSVIGNDLGPYDLLGPDPSDEPEKMILGGIETDLPRRFHATREQTLQAAEYFFYHGQIDPNLNWQLG	148
A0A1I6ZFZ4	unreviewed	Immunity protein Imm1	995060	Actinopolyspora righensis	147	IPR025680	12..143	MILNASIANKEFQSAEQAEALIEQLLYTDHSSWESRLYVTETFIGPDEVDEDWLPPPPPHEVTLAVDPEAGYGAIRWIGITVEDTGPYVTHNSEAEPEVELLTDGGTPHYFPRSAALPLSDIRNALLEFASNGKRPECVQWQSFDKF	147
A0A1I7BC84	unreviewed	Immunity protein Imm1	995060	Actinopolyspora righensis	147	IPR025680	19..143	MILNSSVVNKEFKRAEQGQQAEALIEELLATDHSSWESHLSFTDESIDPDEVSEDWYPDHDVTLAVDPTSGYGAMRWTGMIDNVLVPFVTYNPNTEPNIDLLRDGGTPHFFPHSAVLPVDDVRMALLEFARTGQRPECVSWQEFDRL	147
A0A2N3XRK4	unreviewed	Immunity protein Imm1 of predicted polymorphic toxin system	60894	Saccharopolyspora spinosa	147	IPR025680	13..131	MTFTVMYHPDELPAEITTVAELDDLLDRVTADAIEEDVPTYAEIVTADRLRILQIGLGQRDYSSLIYCNKPADILEASKGTLPMPDDAGFDYGGTWTDAPINSAIPITTARQAARDFLSSDGHRPANLEWHEPQYGRPEPGIPGSVT	147
A0A421B718	unreviewed	Immunity protein Imm1 of predicted polymorphic toxin system	585224	Actinokineospora cianjurensis	147	IPR025680	27..134	MTDDIPPITHLGFISMDTIPTGTDLVKEVRALNAAGVEIPWMWVLTEERMDFSDEAQPALAFGVHNEVGAVQWQIGGETFLPVGGANPEWVAYWLAGFHESYMRPHTEVTVETALSAVAEFLETRRRPTCVEWRRGESLVEALEGAD	147
A0A4R4Z947	unreviewed	Uncharacterized protein	2530387	Saccharopolyspora sp. 7K502	147	IPR025680	11..132	MAFTVMYHPDEAPAEVTTVAELDALLDRVTADAIEEDVPTYAEIVTADRQHILQIGLGQPDYSSLIYCDKPADILETSKGTVPMPDDSGFDYGGTWTDAPIDSAIPIPTARQAARTFLSSGGDRPTNLKWQKPEYGQPNQLAPNDLA	147
A0A4V6N3V7	unreviewed	Uncharacterized protein	1124744	Kribbella sindirgiensis	147	IPR025680	12..140	MPNTVEAFYESDEPTLIESADDVDALIDSVLAGSFDNSVITLYCTARPLMDSGVPDHELRVALHAEAKVGGIRYAGDDGTHEGSWYVPGQVSLREEVFYNYAGHDQGWPQDSEVSIDQVRQAVREFVSGDGARPWSFEWRDWPEGVS	147
A0A7W7SZ78	unreviewed	Uncharacterized protein	413306	Saccharothrix violaceirubra	147	IPR025680	11..135	MALIAAYDPDGPVAITTVAELDAVVDQVVGWGHRAVVELKIARPVEPRGRQLSLTVGIHGAAGLGTLIYSSPDGVWFGKATPGPEWAEVDERVLYFLMSADTEYPPESEIPLDVVRRAAQEYWHGGGSRPGGVGWCAPPPWYPTAFR	147
A0A7W9JFD6	unreviewed	Uncharacterized protein	1540520	Kribbella italica	147	IPR025680	13..140	MANVEAYYKNGAGATMLSSAADVDALVDAVLAEPFENSVIALYSNDRPQTEQGYPDHELRIALYAEAKVGGIRYAGSDRTARGVWYVPGAVSERDEPFYYYQGHDEGWPQDSEVSIEQVRQAIRQFVEDNGARPSGPEWAEWPENVA	147
C6WF04	unreviewed	Uncharacterized protein	446462	Actinosynnema mirum (strain ATCC 29888 / DSM 43827 / JCM 3225 / NBRC 14064 / NCIMB 13271 / NRRL B-12336 / IMRU 3971 / 101)	147	IPR025680	15..136	MSHALKIYTSPDHGKEPLFLHTPDEVRAWFARWREASPAGSVDLATFYLAGDDWGPELNAGLDGDKGVLHHSGDDDTSYGFHSRNPQGSNPDEVVYYFFAADTPFPPHSEIPVTDVESAVLEFMSTGLRPTRVHWQAWVPGVGHVPV	147
K0JQV7	unreviewed	Uncharacterized protein	1179773	Saccharothrix espanaensis (strain ATCC 51144 / DSM 44229 / JCM 9112 / NBRC 15066 / NRRL 15764)	147	IPR025680	10..143	MIVTALLANGTACVASGKSECVLLIDRILGANETQWESTLSIGDVEYRKDRDGGPFPNHQLRISVDSAAGFAAINYLDNDDLKMPVANSYNPKRPPPDLSLIFNGTTGALFPRSAAILISDARRALIEWIETRQRPKCIEWMPYDGY	147
A0A354P5E9	unreviewed	Uncharacterized protein	2026779	Planctomycetaceae bacterium	147	IPR025680	28..138	MFCRYMFVDDVHRPPPSKVPDAGKVFDPSWDQIEAALSRLDGMNIRAVILSETAPDDSTGWPVGGKGLIIGGGGDKLYICKFVTEGDDHVMYLTQEEYANSDPQEIMCGQPITVDGELTIDLDTLLRATYKFATTGERTGHWKEMDE	147
A0A0M8WK93	unreviewed	Uncharacterized protein	1519492	Nocardia sp. NRRL S-836	146	IPR025680	12..136	MDLEVWGEEDSDEATLIRTPGELDAVLERVRSVDYGDHGILLEALDAASPYRVILNVGICGDHGSLRYAGNEHVDGVYSKNPDSTRSPMDAQLFYYMNNRRDFPANSLYPIDVVRRALMQFMESDGKLPNVVAWQPTSVMSGNSGT	146
A0A1G9T7R3	unreviewed	Immunity protein Imm1	128104	Lentzea albidocapillata subsp. violacea	146	IPR025680	18..142	MIVTATLTTQIGRVARGIIECTQLVDEVLDTEHTDWETLLAIGDEQYYSEPKGPYPNHQLRVSASPARGVAALNYIDHDDPTMTVANSFNAGRLPFAVDLIFNGDTGAVFPQSAVIQIEDAHAALTEWLTTRKRPTCIEWVPYDEY	146
A0A1H0JSZ2	unreviewed	Immunity protein Imm1	504798	Actinokineospora alba	146	IPR025680	18..143	MGFVLEVAYHNDVPVQPLRTEADTERFVAELLAADPFHRSASVYAIDEDTDADPDHEMIVGVDPDRGVGVVRYSGGDAIPGDDAEEWFSVGDPAQPGGVVEYAYFGTGHEFPADSEVPLSLVRQAMAELLATSGKRPSCVTWQTRD	146
A0A1I6U435	unreviewed	Immunity protein Imm1	95161	Saccharopolyspora flava	146	IPR025680	13..142	MTPTVITAIVHNDYRYARTGAEVERLLDDIITTTSDWASLLYASDRPFADDSDVRPIRQLRVSVETGWGALNFVNEVKTDDTHGTWDSWNSKPPVHTPNIWFDPGTPTAFPTSAALPIALVRQAMSEFCRTGVRPECVRWQPARWY	146
A0A1Q4YXQ6	unreviewed	Uncharacterized protein	1835005	Saccharothrix sp. CB00851	146	IPR025680	18..144	MSFTAVWPITDEHDADAADEMTVDSPEDVDTLLTRLAEPGAGPAVIEHQDRELITDTEGLLGAPGATRIPDHDVAAAIHQGYGYLTYADPDHDYSTLAGDSASPEYRSEYVDYPAGAGVPLEVLATALKEFLATAKRPTGVTWQAA	146
A0A1V2Q728	unreviewed	Uncharacterized protein	1933778	Saccharothrix sp. ALI-22-I	146	IPR025680	18..145	MSFTAVWPTIDQNDADAADELTVSTPEDVDTLLSRLADPGAGPAVIEHQDRELITDTEGLLGEPGTTKIPDHDVAAAIHNGYGYLTYADPDHDYSTLKGEPSSPEYRSEYVDYPAGAGVPVEALAAALKDFLATAKRPTGVDWQPA	146
A0A1V2QCD7	unreviewed	Uncharacterized protein	1933779	Actinosynnema sp. ALI-1.44	146	IPR025680	12..133	MVALEAYWRDEHDEPVVVRTATELRTILDQVHDLSTHGRVLAQLAAPKDKPVAFLDVGMNGDRGALYYTGTDHQEGCYSKGQATTDETDVLYYYMGSDTAYPSDSEIPIVAVRQAAEEFMATARRPTSVEWQPMPERTDPDESDWF	146
A0A1V2QU56	unreviewed	Uncharacterized protein	1933779	Actinosynnema sp. ALI-1.44	146	IPR025680	15..132	MVVVTLDGLDEQGDKSVIATTPAELDGALNRLRLLSRGRPVLAEASVENPMAVLSIGVHGDRGVLYYSGADHVEGAFSTGDSGSDVPEILYYYMGSDTSFPPNSEIPIEAVRQAAHEFMTTGQRPTGVQWQPRPAQTGPVESEWPL	146
A0A1W2CY82	unreviewed	Immunity protein Imm1	40571	Lentzea albidocapillata	146	IPR025680	15..142	MIVTAILTTQIGRVARGVIECTQLIDQVLDTEHMTWETLLAVGDVEFYSDQSGPYPNHQIRVSVSPKNGVAALSYTDHDDPALSIANSHNQSDRSPAVDLVFNGDTGALFPRSALIPIPRARVALMEWLRTRTRPTCIEWVPYDEY	146
A0A3N1A7Z0	unreviewed	Immunity protein Imm1 of predicted polymorphic toxin system	2485143	Micromonospora sp. Llam0	146	IPR025680	18..138	MSYTVSWDGPSAEEPHRGNEVAVSTVEELDLVLDRVHAQAAAEDLPYAVQIHRPGRHGAIMIGIGHHERSFVDWLDRGQPHGSGNRYAIDPDLDPAAETIAFDFYGDWSEVPPDRTRISPHRAREAAREFLRTGQQPSLDWTAGSQ	146
A0A495JCN6	unreviewed	Immunity protein Imm1 of predicted polymorphic toxin system	589240	Micromonospora pisi	146	IPR025680	18..143	MSYTVSWDGPSAEEPERGNEVPVSTPEELDAVLDRVHAQAVTEDLPYAVQIHQPGQHGAIMIGVGRPERSFVDWLDRSQPHGSGNRYATDPDLPPAPQAIAFDFYGDWTEMPPERTRITPEHARRAAHDYVRTGKQPDLPSWVAGA	146
A0A495W6Z1	unreviewed	Immunity protein Imm1 of predicted polymorphic toxin system	2072	Saccharothrix australiensis	146	IPR025680	18..144	MSFTAVWPIANPDGTETADELTVDAPEDVDALLGRLAEPGAGPAVVEHGDRPLLDDTEGLLGAPGRAKIPDHDVAAAVHGGYGYLTYADPDHDYSTLDGDPDSPEYRSEYVDYPAGSGVPVGTLALALKDFLATGQRPTCVGWQTA	146
A0A4R0KU16	unreviewed	Uncharacterized protein	722689	Kribbella pittospori	146	IPR025680	15..140	MTYTAKAYYLPEHEDEPIEIDGTDDLRALIDAMLSQPRQTSVVVLYINERPLHEIGVPDHELKIGVLADRKLGSARFVNGRDAVYASGHSDGVGPIRYQYMGHEDLFPADSLAELDTLLGVANSFLEVGGSERPRGVEWLEWPKRQ	146
A0A4R2JYL2	unreviewed	Immunity protein Imm1 of predicted polymorphic toxin system	1213861	Actinocrispum wychmicini	146	IPR025680	24..142	MILTASLSTGVARVTNGMHESVRMIDEILIIEHAEWETTLSVGDTEFRRTKDGPYPNHQLRISVSPSTGLAALNYMDHDDPHMPIANSYNPNRPLPAVDLVFNGSTGAVFPRTAAIPIPAARTALLEWLETRKRPTCIEWRPYDKY	146
A0A4R6KDK5	unreviewed	Immunity protein Imm1 of predicted polymorphic toxin system	2512215	Kribbella sp. VKM Ac-2527	146	IPR025680	12..124	MSVLDATYDYETEQVTSADDLVALLDKVASLRLPTWLELATPEGDALHVGLGSDFSSLRFIEGRDDGQVYHSAPTLDSPQEATFQFGTVPTTMDTGSAITVAEARAAAAEFQRTGRRPEGVKWKLVESPTVVDTEPFSWDETVDPN	146
A0A561BJM8	unreviewed	Immunity protein Imm1 of predicted polymorphic toxin system	996641	Kribbella amoyensis	146	IPR025680	14..139	MSRVEAFFRHEHDDDPIVLTKTSDADALVDALLSESFDYSVATLYADGRPLMAGLPDHEMRIAVNVEAQVGGIRYAGGDDQDVTYVPGVASQRDEMFYVYATHGEAWPKDSEVSIEQVRQAVREFIEGDGARPESFKWRLWPEGVR	146
A0A7W7T007	unreviewed	Uncharacterized protein	413306	Saccharothrix violaceirubra	146	IPR025680	19..143	MTVGYVLDVAYRHGQPVTHLRTDADVDAFVDLLLDPDLDPRYRAATAYAVDERTDTEGLKHELLIGVNPATGRGAVRYTGDEGTWYIAGGDVDPVGAVVFPYFGVPAEFPADAEVPVDLVRRALRGLLAGCGARPEADGLVWVETD	146
A0A7W7WTF6	unreviewed	Uncharacterized protein	413306	Saccharothrix violaceirubra	146	IPR025680	18..144	MSFTAVWPITDPHDTEAADELTVTAPEDVDTLLTRLAEPGAGPAVIEHQDRELLDDTEGLLGEPGATKLPDHDMAVAVGDGFGYLTYADPDNDYSTLHGDAASPEYRSEYVDYPAGSGVPIETLGSALKDFLTTAQRPENVRWTAL	146
A0A7W9HP83	unreviewed	Uncharacterized protein	1105145	Saccharothrix ecbatanensis	146	IPR025680	18..145	MTFTAVWPISDANDADAADELTVNAPEDVDTLLSRLAEPGAGPAVIEHQDRELIIDSEGLLGAPGTTRIPDHDVAAAIHQGYGYLTYADPDHDYSTLKGDPSSPEYRSEYVDYPAGAGVPLEVLATALKDFLTTAERPTGVTWQPA	146
A0A7X5V554	unreviewed	Uncharacterized protein	1105143	Kribbella shirazensis	146	IPR025680	14..139	MSRVEAFFRHEHDDDPVVLTNAGDADALVDALLSESFDYSVATLYADGRPLLAGLPDHEMRIAVNAKADVGGIRYAGGDNQDVTYVPGAISQRDEMFYVYATHGEAWPKDSEVSIEQVRRAVREFIENNGTRPTSFEWRQWPDDVS	146
A0A841CG31	unreviewed	Uncharacterized protein	1051531	Saccharothrix tamanrassetensis	146	IPR025680	18..144	MSFTAVWPINDPDDTEAADELTVESPDDVDALLSRLAEPGAGPAVIEHQERPLMDDTEGLLGEPGQTKIPDHDVAAAIHDGYGYLTYADPDHDYSTLAGEAASPEYRSDYVDYPAGAGVSVETLALALKDFLTTAQRPTCVEWQTA	146
A0A0N0AKB5	unreviewed	Uncharacterized protein	1415542	Saccharothrix sp. NRRL B-16348	146	IPR025680	18..144	MSFTAVWPIMKEHDADAADEMTVGTPEDVDTLLTRLAEPGAGPAVIEHQDRELITDTEGLLGAPGTTKIPDHDVAAAIHQGYGYLTYADPEHDYSTLEGDPASPEYRSEYVDYPAGAGVPVDLLATALKEFLATAKRPEGVTWQAA	146
A0A178XGS1	unreviewed	Uncharacterized protein	1825094	Amycolatopsis sp. M39	146	IPR025680	24..142	MILTALLTTGTVQVVDGYDRSVRLIDDILGIEHVDWESTLNVGEEPYYQSKEFGPFPDHQFRISARASLGVAACNYTDNNDPVMGNAISWNPRPAGDAMLIFNGATGSVFPASASIPISLARESLLEWLNTRKRPTCIEWRPYDKF	146
A0A1I6B3E0	unreviewed	Immunity protein Imm1	112413	Amycolatopsis rubida	146	IPR025680	52..143	MILTAALATGIAVAAEGKNAAAALVDQILDIDHTEQESVLCVGEQEFYTSKKNGPFPNHQFLVSVSTVYALAALTYRDHDDPVMPIANSYNSERPLPELDLICDGETGAVFPRTALIPVSLARMGLLEWLDTWKRPACIEWRPCKV	146
A0A5Q0HB83	unreviewed	Uncharacterized protein	103733	Saccharothrix syringae	146	IPR025680	18..145	MSFTAVWPISDPRDSDAADSLTAGGPEDVEALVNRLAEPGAGAAVLEHLDRETMTDTEGLLGAPGATRMPDHDVVVAVRDGYGYLVYTDVEHDTATLEGAPESPGYHSEYVEYPDGSGVPVEVLTAALKDFLATAQRPTCVEWREI	146
A0A6N7HYX8	unreviewed	Uncharacterized protein	1873463	Pseudonocardiaceae bacterium	146	IPR025680	23..142	MIVTASLTTGVARVTHGMLTSTRLIDEILRTDHKGWETTLSVGDVEFHHTKDGPFPNHQLRISVRPSAGLAALNYIDHDEPQMTIANSYNPRRPLPDVDLIFNGTTGSVFPRTAAIPITEARKALIELLETWKRPTCIEWMPYDAY	146
A0A7T8UH78	unreviewed	Uncharacterized protein	2781735	Saccharothrix sp. 6-C	146	IPR025680	18..144	MSFTAVWPIVKEQDADAADEMTVDTPEDVDTLLTRLAEPGAGPAVVEHQDRELITDTEGLLGAPGTTKIPDHDVAVTLHQGYGYLTYADPEHDYSTLQGDPASPEYRSEYVDYPAGAGVPVEVLATALKEFLATAKRPTGVDWQAA	146
A0A8A9AIG9	unreviewed	Uncharacterized protein	173560	Saccharothrix algeriensis	146	IPR025680	18..145	MSFTAVWPISDPDDTEAADEMTVDSPQDVDALLRRLAEPGAGPAVVEHRDRPLMDDVEGLLGEPGRTRIPDHDVAAAVHGGYGYLTYADPDHDYSTLRGEPGSPGYRSEYVDFPAGSGVPVEALASALKDFLATGRRPTGVGWRPA	146
A0A0H5CR47	unreviewed	Uncharacterized protein	1653480	Alloactinosynnema sp. L-07	145	IPR025680	17..136	MGFVLEASYKHDAGVQLLRTPVDIDRFISELLGAGPDYRAATVYAIDESTDADPTHELVVAVDPTRDLGSVRYAGEDGEFYSQGDTTNPDRIVYAYFGTGHEFPANSEITLNSVRLAMVELLSSGGQIPQNIEWQPKESIDLPLS	145
A0A1G9W8M0	unreviewed	Immunity protein Imm1	128104	Lentzea albidocapillata subsp. violacea	145	IPR025680	17..141	MTNSLSVWYFRDVDDDDEPVAVYTATALDALLDDVLANHQPHPTVVVADGRPTVGALGLPDHQLKFATDRESGTAALYLMDAQARRAWTTKSEPATATLWLDRDADVAFPSDSVVSLAQLREALHEFMRTAERPTCVQWQEFDVF	145
A0A1G9YCK7	unreviewed	Immunity protein Imm1	211114	Allokutzneria albata	145	IPR025680	12..141	MIVSAIIGNEFRYAHTADEIDALIDEAFSGHFSYAVSRFYLSDRPCSNGDEDGNGHHYPGHALGLGTSDDGQFAALHFYATGVLVQSLNEPPLPDAPAVIYNTESDLYFPANAVIDQGTARIAVVEYCRTGTQPSSVDWQPCEII	145
A0A1H9SRV3	unreviewed	Immunity protein Imm1	200379	Lentzea flaviverrucosa	145	IPR025680	12..133	MELEVWGEEGTEEATLVHTSAEFAALLEKARAVDYPILLEVLDAASPYRVIFNVGLHDGLGVLRYAGGEHPDGVYSRNPHQMRDQAEVVLYYYMNSDHEFPASAHYPVDVVLRACTEFMETGGARPTGVEWQSWPATATATASAP	145
A0A1I6F651	unreviewed	Immunity protein Imm1	84724	Lentzea waywayandensis	145	IPR025680	17..141	MTNSLSVWYFRDVDDDDEPVAVDTDAALDALLDDVLANHQPHPTVVVADGRPTVGALGLPDHQLKFATDRESGTAALYLMDAQAHRAWTTKSEPATATLWLDRDADIAFPSDSVVSLAQLREALHEFMRTSERPTCVQWQEFDVF	145
A0A1W2FMU2	unreviewed	Immunity protein Imm1	40571	Lentzea albidocapillata	145	IPR025680	17..141	MTNSLSVWYFRDVDDDDEPVAVYTAAALDALLDDVLANHQPHPTVVVADGRPTVGALGLPDHQLKFATDRESGTAALYLMDAQARRAWTTKSEPATATLWLDRDADVAFPSDSVVSLAQLREALHEFMRTAERPTCVQWQEFDVF	145
A0A3N1AUF8	unreviewed	Immunity protein Imm1 of predicted polymorphic toxin system	2485143	Micromonospora sp. Llam0	145	IPR025680	13..132	MSSEPVTVSYDRTEPMAIDRLDDLDALLDRIAATPEYQRFPVMVSLETNDREHVLEVCLGRHDLSVLVWHHTFVEIATSKGTLDQPADLAYNFGGSRTDAYNNSAIPVTTARQAVREFFTTNGQRPTCLGWQTPSYDEQDEPAKG	145
A0A3N1B2X3	unreviewed	Immunity protein Imm1 of predicted polymorphic toxin system	2485143	Micromonospora sp. Llam0	145	IPR025680	13..132	MSSEPVTVSYDRAEPVAIDRLDDLDTLLDRIAATPEYQRFPVMVSLETSDKEHVLEVCLGRHDLSVLVWHHTFVEIAASKGTLDQPADLAYNFGGSRTDAYDNSAIPVTTARQAVQEFFTTNGQRPTCLDWQTPSYDEQDEPAKG	145
A0A421BAU1	unreviewed	Immunity protein Imm1 of predicted polymorphic toxin system	585224	Actinokineospora cianjurensis	145	IPR025680	45..137	MVTDSRAPITHWGFIARDELSDDVDVVGEVSALNAAGVDVGWMWELGETRPDPETEEEGPTLAFGVHNAVGFLQWHDGADVLVPTTGTNADWVEYRSAGLHPALIRPHAEVPVELVLAAVVEYLDTGQRPTCVEWEPGASLRSRS	145
A0A6H1R8R8	unreviewed	Uncharacterized protein	2719023	Saccharopolyspora sp. ASAGF58	145	IPR025680	14..114	MTLVVELDDGTTVDVSNVWDTLTAYAATNRVVLHLAQGEAELAVGFRGERGACYWRGGDADDLVSSGGDNADVEVYGMNEIPFPPGSEIDAATVIDAADEFAATGARPTCVTWASYHEAMQAAPVEETITPEMLQALISETDAGR	145
A0A7W7T1I0	unreviewed	Uncharacterized protein	413306	Saccharothrix violaceirubra	145	IPR025680	15..135	MAQGLKVYYDAGHADDPVVVTTPQQVRELLATVRDKHPAGNAVLLTIVHAEDPWSSELNAGLDGDVGVLHYSGEDHPDGAYSHSRMPSNSEPVIYYYVTADTEFPPDSEVTAADVEDAVVAYLATNQRPETVPWQTGHRPPQGPE	145
A0A840NLW2	unreviewed	Uncharacterized protein	455344	Saccharopolyspora gloriosae	145	IPR025680	28..113	MTLTIELEDETSLDTTDVRAALVAQQGDDRVIVYLTHDSGAELVVGFSGDRGVCLWQADGGTVSTGGTNGDVNVYGWAGIPFPPGAEIDATSVLDAAEEFAATGKRPTCLSWTSYHGAMPVVDTGINPETLEAMFGVSGEPDTDR	145
A0A850BYM9	unreviewed	Uncharacterized protein	1076443	Glycomyces artemisiae	145	IPR025680	19..139	MPDPNPQVKVMFRPDHVDEPLRPRTAAELAAVVDSMIADDDFDHSYATVYFTTSRGDGILLGLGVFARKRLGAILYQGDAGEFYTRGEQPSGREVFYSDFGNARFFPPDAEIDAGLVKAALAALWELDGALPANVRWQQWTDTAH	145
A0A6F8XPN5	unreviewed	Uncharacterized protein	1076124	Phytohabitans flavus	145	IPR025680	13..133	MSVQYLATWAEGHRYDLDCAADVVPLLVSIHESHEPVVVTLEARVDVHGLRVTRGLHLGVGHEKRGFAFPYGRPNTGYAVHRGVRPWHRDLAFSFDGTATPFHPPETRITPEQVWELALSYVATGEPTEHVGWGCLPTRRKRPAG	145
A0A6V8KNL9	unreviewed	Uncharacterized protein	1076126	Phytohabitans houttuyneae	145	IPR025680	15..133	MTAQYLATWADGHRYDLDRAEDVVPLLVSIHESHKPVVVTLEARVDVCGRHVTRGLHLGVGHEKRGFAFPYGRPTTGYAVHRGVRPWHRDLAFDFDGTATPFHPAETRITPEQLRALALSYLASGEPPDAVRWGGPPARARRPTS	145
A0A1H3NIN1	unreviewed	Immunity protein Imm1	418495	Saccharopolyspora shandongensis	144	IPR025680	21..135	MSIRAGWAVVGLDGSYQGLNATLGTPEDVAGFVEQLSDPQADSARLVHNGRPLWDAETNFPDHGVFAAVVDGFGYLSYQDATRDKAYPEGDPTSEGCEFDDDDFPPGSGLPVEKFTKTLVEFLHTADRPASVTWRDLYPETPAE	144
A0A1I4VG61	unreviewed	Immunity protein Imm1	455193	Saccharopolyspora antimicrobica	144	IPR025680	25..115	MTLTMELDDQTPLDATDVRAALVAQRADARVIVHLKHDNGNELLVGFRGDRGVCLWQPDEGDGEVTTGGSNEEVMVYGWAGVPFPPGSEIDGDTVIDAAEEFATTGARPTCVTWTDYHGAMPLEGSTITPEELQALLRETDGER	144
A0A1I6DXZ8	unreviewed	Immunity protein Imm1	84724	Lentzea waywayandensis	144	IPR025680	23..135	MATLEIWYDQKPDNDYGPGDPAIIVTTHEELTAFIDRVSERSGAQPCPSVVEVSIAEDPYGFPTINAGIGSDRGYVRVSGADELRATPGSPDATGERVYDFQGHETLVAASCEVPLATVRVVLAAYLDHGGLIPADFPHLAPVS	144
A0A248YQE7	unreviewed	Uncharacterized protein	2024580	Plantactinospora sp. KBS50	144	IPR025680	18..138	MSYIVSWDGPSAEEPDRGNEVPVSTAQELDLVLDRVNAQAAAENLPYAVQIHQPGRHGAIMIGIGHPERSFVDWLDRSQPHGSGNRYATDPDLPPVSEAIAFDFYGDWTEMPPERTRISPERAREAAREYLHTGQQPSLAWVAG	144
A0A2T0TDT2	unreviewed	Immunity protein Imm1 of predicted polymorphic toxin system	84725	Umezawaea tangerina	144	IPR025680	16..142	MSFNAVWSIQDADESGEQMTVTTPEEVDALLARLAESGAGAAVIEHQERALIPDVEGLLGAPGEVKIPDHDVAAAVSRGFGYLTYADPDQDYSTLVGEGDSPVYASEYVDYPAGSGVHVGVLAAALKEFLITARRPSCVEWQDA	144
A0A3N1AP64	unreviewed	Immunity protein Imm1 of predicted polymorphic toxin system	2485143	Micromonospora sp. Llam0	144	IPR025680	18..138	MSYVVSWDGPSVEEPDRGREVEVSTVEELDMVLDQVHRQAAEDGVAYAVQIHRPTRHGAIMIGVGHPDRSFVDWLDRSQPHGTGNRYAVDPDVEPADAPVAFDVYGDWAELPPIRTRIATAQAREAARHYLRTGEQPPLHWLGG	144
A0A4Q8AZ48	unreviewed	Immunity protein Imm1 of predicted polymorphic toxin system	2512148	Actinopolyspora sp. DSM 45956	144	IPR025680	12..140	MILNASIANKEFQSAEQAEALIEQLLYTDHSSWESRLYVTETFIGPDEVDEDWLPPHEVTLAVDPEAGYGAIRWVGITVEDTGPYVTHNSEAEPEVELLTDGGTPHYFPRSAALPLSDIRNALLEFASNGKRPECVQWQSFDKF	144
A0A4R4YZ00	unreviewed	Uncharacterized protein	2530387	Saccharopolyspora sp. 7K502	144	IPR025680	20..135	MSIRAGWAVVGLDGSYQGLNTTLGTPEDVAGFVEQLSDPQADSARLVHNGRPLWDAETNFPDHGVFAAVVDGFGYLSYQDATRDKAYPEGDPASEGCEFDDDDFPPGSGLPVEQFTKTLVEFLHTADRPASVTWLDLYPETAGE	144
A0A7D6Z5I8	unreviewed	Uncharacterized protein	2755382	Nocardia sp. WCH-YHL-001	144	IPR025680	17..136	MKIDIVAQYLPEHGMNPIRPSSGEDLAKLVDEMADLEDPSYSYLSIFASGPDGYDIASVGVGVQPGGTTCGISFVGHNGAFFSKGSNEVNEPIVYLNFGNAIRFPDDSNITKSDLKNALVQLYDRDGAMPDSIEWQDWYEIEPE	144
A0A840Q6I1	unreviewed	Uncharacterized protein	664693	Saccharopolyspora phatthalungensis	144	IPR025680	19..136	MTIDARWAVFAEDGSERGAQLLVEDRDQVRELVELLADPAADVARLIHRERPLWDVERGFFDHDVYATVRDGFGYLSYQDAKRDKAYPEGDPASEGCEFDDDDFPPGAGLPVEKFTEILVEFLRTADRPASVTWRELSTGPAGE	144
A0A840QCY8	unreviewed	Uncharacterized protein	664693	Saccharopolyspora phatthalungensis	144	IPR025680	21..135	MSITAGWAVIGLDGSYQGLNATLNTPDEVAGFVKQLADPQADSARLVHNGRPLWDAETNFPDHDVFAAIVDGFGYLSYQDATRGKAYPEGDPASEGCEFDDDDFPPGSGLPVERFAEVLVEFLRTADRPASVTWRDLYPEATGE	144
A0A840QJN4	unreviewed	Uncharacterized protein	664693	Saccharopolyspora phatthalungensis	144	IPR025680	42..140	MSAVIDKTVRHAYTAGECTELVRAAVRDVHLDFSSKFYVWDRPCGDGDNDELPPSQLRIATDPVAGYGALNWAGFEGSEDDGCFDSCTESPPANPPRIRFDIQSDYYFPADTLLPLDVIQDALFEYCRTGRRPSNVQWQEGPYY	144
A0A852YUF5	unreviewed	Uncharacterized protein	1470178	Actinopolyspora biskrensis	144	IPR025680	8..139	MLFDQDERTHTASAPDEVETLLNLVLAENTDYSRTTIVCSWDRPARSDRDEGGALFPPAYLRVASHPPTGWAAMTWIGTAEVLDTFNPHAPEDAPELVFACDGPDLLPASASLPQTDVRRALTEYTHTGTRPTTVQWQQGYLAL	144
A0A1E2WUE4	unreviewed	Uncharacterized protein	457944	Nostoc sp. KVJ20	144	IPR025680	32..138	MQQKTETSLVFKLSAETWLTNSNQGELRKDPNWLQIEAVIRDLDGKNKSLVTLKSNDETYINIGGGKSDKYVVTATFNNTKFYVLVDLSKSDEIETLVVGGEEKNYPAKMCVDLLHCLVAARTFTESGKLDALLDWEEDKSFVI	144
A0A1N7ESW4	unreviewed	Immunity protein Imm1	1198245	Micromonospora avicenniae	144	IPR025680	17..139	MQFRVAAYYRPQHGDQRELLTTPEDVDLLIDALLAGPTHQNLVDLHSLERSPLPSGTPDHELLVGADRALQVGVLEFMDAGGNWTTVGSHKGRAEVRYSCVNQMTEFPARSKISIALLSRAVKEFCLSGGQRPTCVQWEKPQFW	144
A0A7W3J7C2	unreviewed	Uncharacterized protein	88382	Promicromonospora sukumoe	144	IPR025680	35..138	MRSYVMSWGTRAYGRVKVPFDTVEGFHCGLDLATADAEISARVFEVDIWDTQTRLDHPFMMQVLVGHATRTRILLHEEAGSRYAVGDLPTSTDAPLTYERPTGTNTAETETTTVPVSQARGILTEYVRTGEPPTQVTWAVQTED	144
A0A0H5CE87	unreviewed	Uncharacterized protein	1653480	Alloactinosynnema sp. L-07	143	IPR025680	14..136	MGSLDVYYLPEHDESPVMVATEDEVDAFIDKVVAQSPMAAPILMDLHLSGDPYAQGLDVGVVAERGLIRYAGRDWPLGVVSTGEASAGGNPVPYFYMGHWREFPSNAEISLATIKAAIKEFMSTNGVRPICVQWQEVDELADQ	143
A0A0H5CJZ1	unreviewed	Uncharacterized protein	1653480	Alloactinosynnema sp. L-07	143	IPR025680	16..133	MVTPAVLEVPFMHLDTVDESRDLVGAIKALNAGGVEIPWVWYISIGPTDPLAHGRSTLAVGIHNDIGALMWSRDSVRYVPACGTNDDWVTYNLAGLHDSLLPPQVEVPVEIAYAALREFLDTRGQPTCVQWQEAAPVETLYQR	143
A0A0X3V3H9	unreviewed	Uncharacterized protein	135947	Actinoplanes awajinensis subsp. mycoplanecinus	143	IPR025680	23..141	MGPCIALTRGGRLRAKIKWRDDEDGHLVTCDEEFRHAFAEAEQDAARLPLIAEVTLDDGDCLSIGLGREISVLSYVGASKMPPYFSSQGPARVRDGEGVVFHYYGHWSEFPPSAAVPTAEAVEAVRYFCEHGKLSPLMNWVEV	143
A0A3D9ZYV3	unreviewed	Immunity protein Imm1 of predicted polymorphic toxin system	53367	Asanoa ferruginea	143	IPR025680	32..142	MRYMLVVAGNADAPCLCHAQWFAGSTDRLETAAVASVDDLDQLLDALTAQAQDPFDVSVDPGDGTSMSIVIGGPAAVVQWTRDEPWDCQVSSADDDGVVQFAGGGQVSEVPRRLWIDVALARHAIRHYVATGELTPRVRWESF	143
A0A3N1A3Y9	unreviewed	Immunity protein Imm1 of predicted polymorphic toxin system	2485143	Micromonospora sp. Llam0	143	IPR025680	9..137	MTYRIIWTGNNRVVSSVAEVDAALDEAATASVASLPVVVTVLPAGSEHLSPFDDDFPDSLEVGIGHPDRGFVRWMGDGGGYGYEPGLSPGPDGLRFDYGGQPVFPEPDELRVTPVATLQAVRDFISTGTRPAHLLWRTPMDAH	143
A0A3N2NZS8	unreviewed	Uncharacterized protein	2487710	Micromonospora sp. HM5-17	143	IPR025680	10..140	MTYIVAWGRGNRRPSSTVAELDAALDEAAASNVPQVVGIYPPEYLAGDASPWDGPLPPALQIGVGHPDRSFVLWLGPEGGVEVEAGAPPWPSGAPDIAFGYGGDAVFAGPARARVTPATARQAAREFVRTGQRPTCVQWASEQ	143
A0A542XMQ0	unreviewed	Immunity protein Imm1 of predicted polymorphic toxin system	168697	Salinispora arenicola	143	IPR025680	10..140	MSYVVTWGRGNRRPGSTVAEVDTALNDAAASGVPQVVGIYPPQHLAGDASPWDAPLPPALQIGVGHPDRSFVLWLGPEGGIGIEAGVPPWPDGTPDIAFDYGGDAVFAGPDRARVTPDTARQAAREFVRTGQRPTCVQWTSEQ	143
A0A7W7SY94	unreviewed	Uncharacterized protein	413306	Saccharothrix violaceirubra	143	IPR025680	19..140	MRFTAGWTVHLPDSHRDGGEVRTIATAADVDALVVELGKDASEVAWIHHADRPLIPAPFTGEPGPDHILNAGIAYGYGYLGYLDPDHDFHHPVGDPASPVYHSDSEEFDAGSGIPVETLTSALKEFLATAQRPTCVDWTPASP	143
A0A7W7SYQ5	unreviewed	Uncharacterized protein	413306	Saccharothrix violaceirubra	143	IPR025680	22..140	MSFTARWSIRDVDGGPDKGAIRTVTTDAEVDDLVGLLSDDVAETARIHHADRPLVPAPFTGKPGADHVLTAAVHAGYGYLGYLDPDHDFGHPVGDPASPVYHSDSEEFDAGSGIPVETLTSALKEFLATAQRPTCVDWTPASP	143
A0A841FYA5	unreviewed	Uncharacterized protein	714109	Phytomonospora endophytica	143	IPR025680	11..127	MLLIHPPVNGRGIRVHRQEDVEDTLRTIIALCPPSAQLTLWWYDGEDLNGRMLIGVNGPGNTGGLKYCAEDGDTWIPVNRGPDEVLFSDGHAQLDYEGSVPMETVIAAAFAFAEGVGARPATLEWQEDWRVWDSDEEYARHAP	143
A0A849DSP9	unreviewed	Uncharacterized protein	60453	Dactylosporangium sp.	143	IPR025680	18..143	MNFVVSWDGPSEDEPDRGSEVSVEDVDDLGAVLDRVAAQAARDGLAYAVQIHQPGCHGAVLFGIGHAHRSFLDGLDRGQPHGTGDRFAVDTGTPAITEDLAFDVYGDWSEMPPERTRITPTLAYRAAEEYIRTRKRPTCVSWM	143
A4XC98	unreviewed	Uncharacterized protein	369723	Salinispora tropica (strain ATCC BAA-916 / DSM 44818 / CNB-440)	143	IPR025680	10..140	MSYVVTWGRGNRRPGSTIAEVDTALNDAAASGVPQVVGIYPPQHLAGDASPWDAPLPPALQIGVGHPDRSFVLWLGPEGGIGVEADAPPWPDGTPDIAFDYGGDAVFAGPDRARVTPDTARQAAREFVRTGQRPTCVQWTSDQ	143
A0A2N3S198	unreviewed	Immunity protein Imm1 of predicted polymorphic toxin system	2035246	Plantactinospora sp. CNZ320	143	IPR025680	10..139	MSYVVTWGRGNRRPGSTVAELDAALDEAAASGVPQVVGIYPPEHLAGDASPWDEPLPPALQIGVGHPDRSFVLWLGPEGGIGVEADAPSWPSGAPDIAFDYGGDAVFAGPTRARVTPATARQAAREFVRTGQRPTCVQWAGGQ	143
A0A402D3R2	unreviewed	Uncharacterized protein	2219043	Capsulimonas corticalis	143	IPR025680	25..138	MFVTIMKAYGFVNNRHTIARVNKPDWEDIEVAIRRMEGKFYTSVNISKTAETEKDEIFTLTIGGGRKDQYTVSVNFESKHIIHNLVNPMRSMLEVVEVPIGVEAFQVPLREIVTLDEALQAARTYAEIGVLDSALVWDKTLVM	143
A0A6B1G268	unreviewed	Uncharacterized protein	2605266	Caldilineaceae bacterium SB0675_bin_29	143	IPR025680	63..142	MRLSHVHSWRVRMDKAELTIEIGNHSIIETVENVEELENTLRHAHKQKSASVYIVIPAYRNTMAIELDEVHGCIMFMDKSLDPPYNMLLEDPDAPDEDFEFDVGGTPTPIALKYCIPIEKVIDLARHFFLFGRFPEGIEWEET	143
A0A7T7YC77	unreviewed	Uncharacterized protein	1355477	Bradyrhizobium diazoefficiens	143	IPR025680	16..135	MEHGKLTIGPIREISWESLAEGFQSMLNPSWRDIETQIRRLETVRSGSVFLNARNGSVLSIGGEQGKGYLVFISNTEGYKYLQAPQSRRKGVKNLVIGFQPAEYPCRIIVDLDAALKVARMYFDTGRVEENEDWTSDSNSIEQ	143
A0A0H3CZ69	unreviewed	Uncharacterized protein	749927	Amycolatopsis mediterranei (strain U-32)	142	IPR025680	21..138	MVALDIWYRQAGPDNTHPEGATTTVDTVDELNNFIDEVLDETEGYAVPPMIQVAVSGDYNAPVLDVGLGPEYGFIQCLSADGGWSLGDAKCTGHVTYDYMAHAREIPANAEIPLEQVRVAMEQFLTTGTKPKAISWQQPADA	142
A0A0H5CNY6	unreviewed	Uncharacterized protein	1653480	Alloactinosynnema sp. L-07	142	IPR025680	16..129	MILDAAYLHVDRIPVESDLVAQLRSLQAEGVEIPCAWSLTSGPDDPGSPGRVTLDFGLNGDVGMVQWIDADRHLVPAMGSNPRWSVYYLGGTYDTPVPPYAEVSLETVCSVVAEFLRTRVLPTVVEWQEAAPIESMFDSILD	142
A0A1M5I467	unreviewed	Immunity protein Imm1	2017	Streptoalloteichus hindustanus	142	IPR025680	8..130	MTLHAFDQHTNILITTHEDLMKVLDELSGKAEVAEVGLSLGFTPAPAGNARHQVVIGIGKSGQGFLQYVDDEGIFWTRAEQPEEGVSQYYFPGHPFSAPYEVEVPFDVVRAGLTEYLSTTQRPTCAAWSPDDELEWNVVLLP	142
A0A1V2QIB0	unreviewed	Uncharacterized protein	1933778	Saccharothrix sp. ALI-22-I	142	IPR025680	22..139	MTATEHPSLWGEQTGQVTVDVTAYATPEDLTRLLLAANPATGAGVGRAWLLRAGVEDDLPTLAVGMRGEVGALEWIDHAGGGRFVPVDGLNPDWAEYFLWGGIDQGMPPRAELPVQRVLEAVSEFVRTGRRPTSVDWVPETA	142
A0A2N3XVB1	unreviewed	Immunity protein Imm1 of predicted polymorphic toxin system	60894	Saccharopolyspora spinosa	142	IPR025680	16..134	MKLDVSVRVFSEGGHERHVVVEHVDQLPALVDQLAAEDTGSAIITHQARPRWNEQGFDHELVVAFGTDGRAALSYWDAETPRHYSRGSGLAVEGWEDENIVPPADAWVPRNLVESALEEFLRTAKRPTAVEWRPDPFPLPGL	142
A0A2R4FE69	unreviewed	Uncharacterized protein	2071627	Plantactinospora sp. BB1	142	IPR025680	15..140	MVAVGWGSSRWRAVGDVAELDALLAGLAVISTGPQVVGLYPPRFLEPGFRPGGQPGLPSLQLGLGHPMRGFLYWAGPHPSLGYELELPSWPAEVERIEFDYGGDPITCGPKLASVTPGAVRDAALEYAATGLRPTRVHWRDS	142
A0A347PWZ3	unreviewed	Putative transcriptional regulator of pyridoxine metabolism	103721	Actinosynnema pretiosum subsp. pretiosum	142	IPR025680	13..135	MVELTAWYDQGQDDGEIVSTPDDLDRVLDVLAGREGRLLLDLHLAGDPGGPSLEVGVNSAGQLGSLNYTKGWEENWLSTSSPESPQPHEEHILYYYMMSDTEYPADCEIPLDVVRRAAHEFMRTGGERPTEPRWRALPDWMT	142
A0A6H1R7J5	unreviewed	Uncharacterized protein	2719023	Saccharopolyspora sp. ASAGF58	142	IPR025680	16..134	MKLDVSVRVFSEGGHERHIVVEHVDQLPALVDQLAAEDTGSAIITHQDRPRWNEQGPDHELVVAFGTDGRAALSYWDGETPRHYSRGSGPAVEGWEDENIAPPADAWVSRNVVERALEEFLRTAQRPTVVEWQPDPFPLPGL	142
A0A7W7WVJ2	unreviewed	Uncharacterized protein	413306	Saccharothrix violaceirubra	142	IPR025680	17..136	MTHLEAVYHNDRPVSVLRDREDVARFVQELLAADWEHSAATVHAVDPDHRKEFPDHELTIGVDPDTGMGGLRYTNDEGTWYSRGDRTNRGGVVYVYFDTGHDFPADSEVRLHLIHDALDELLGTGGQRPHCVAWQEATDQLD	142
A0A7W9HMR3	unreviewed	Uncharacterized protein	1105145	Saccharothrix ecbatanensis	142	IPR025680	18..137	MATWTDFVPGTEWERATHEVELASRAEVREFVDLLAWPNTSEAVLMHTARPLRTNEFTGEVGSDHHVVVGFFKGFGYVEYTDTDQVSRIVGDLSSPEWRTTVSDHFPPGTGVSPATLIALIDEFRVTATRPTIVQWRHASAG	142
A0A840PXM7	unreviewed	Uncharacterized protein	664693	Saccharopolyspora phatthalungensis	142	IPR025680	37..113	MTTRLELDDGTSLDAADVRETLISQSTRDRAVVYLVHDNEAELVVGFRGDRGVCLWESDDGMVTTGGTNAETIIYGGNEIPFPPGSEIDAATVINAAEEFAVTGARPTGVDWTSYHEAMPVTETTMTPEALQALLGEPDAGR	142
A0A840Q125	unreviewed	Uncharacterized protein	664693	Saccharopolyspora phatthalungensis	142	IPR025680	20..136	MTIDARWAVFTEDGAERGANLLIKDRDQVRELIELLTDPLADLARLIHRDRPLWDTESGFLDHDVYAIVRDGFGYLSYQDATRDKAYPVGDPASVGCEFDDDDFPPGSGLPLVQFTEVLDEFLRTADRPVSVTWREPEGASE	142
A0A841DXQ6	unreviewed	Uncharacterized protein	236067	Kribbella solani	142	IPR025680	14..139	MTFTISAYFGSDGYEMPVETEAGVSNFIAHLLAEAKKDADNNLAALYINERPKNERGLPDHEIRVGINPKLSAAALGFTDVDGSFYAQGKRDGDADVPYFSEGHDESFPPDSVVTVELIRKAIMEMLTTGKRATDVNWKSVY	142
C6WEA3	unreviewed	Uncharacterized protein	446462	Actinosynnema mirum (strain ATCC 29888 / DSM 43827 / JCM 3225 / NBRC 14064 / NCIMB 13271 / NRRL B-12336 / IMRU 3971 / 101)	142	IPR025680	13..135	MVELTAWYDQGQDDGEIVSTPDDLDRVLDVLAGREGRLLLDLHLAGDPGGPSLEVGVNSAGQLGSLNYTKGWEENWLSTSSPESPQPHEEHILYYYMMSDTEYPADCEIPLDVVRRAAHEFMRTGGERPTEPRWRALPDWMT	142
G0G1V8	unreviewed	Uncharacterized protein	713604	Amycolatopsis mediterranei (strain S699)	142	IPR025680	21..138	MVALDIWYRQAGPDNTHPEGATTTVDTVDELNNFIDEVLDETEGYAVPPMIQVAVSGDYNAPVLDVGLGPEYGFIQCLSADGGWSLGDAKCTGHVTYDYMAHAREIPANAEIPLEQVRVAMEQFLTTGTKPKAISWQQPADA	142
H5X666	unreviewed	Uncharacterized protein	882083	Saccharomonospora marina XMU15	142	IPR025680	12..139	MVTFDAYFDPEHREPVALSTSAQVDELLNQMVAEAESPEVEVGLVAQLERKDDDGWSVLQFGVRAAATMCGFVGYMAKGEPSTISDNGGTSPEPVAYDYQTHEREVPTNAEITWPTVRQAVHDYVASGGARPDGVRWREVTY	142
A0A4V6MEV3	unreviewed	Immunity protein Imm1 of predicted polymorphic toxin system	2512141	Plantactinospora sp. CNZ321	142	IPR025680	12..140	MMAVVWGQGRWEAVGSVAELDALLGGLAALMPEPQVVGMYTPRFLEPGFRPGTPSTLPSLQLGLGHPVRGFLYWTGPTGSLGYEPELPPWPVGVERIEFDYGGEPIACGPKLACVTPGAVRDAALEYAVTGVRPTRVRWRDS	142
A0A533Z310	unreviewed	Uncharacterized protein	2026887	Nitrospirae bacterium	142	IPR025680	24..136	MHYATEGDRPIGNWVIKRQRSSEELHDEVQLRKTLDRLAEDKDPSILLVHPSGQAMSIDLKGTLAHVEFIPRAWRDPLLAASTLPTDKISKQAYVEFSIGGTPTEILRDLCVPIQTMIEIAVYFYSHKSLPQSVNWIPLDWP	142
A0A848VVQ1	unreviewed	Uncharacterized protein	2058390	Silicimonas sp.	142	IPR025680	20..140	MLETIEEKMSTQVTISESQTPLACSTVEEVMEALSQAAADADAAERPNIVHITSIAEDTLSVVVGANSLSNLAFQYAHGDPPYYSSRGISHADKPFLVAYSLAKHHTEIPQRYVIPVSDALKAVRQFLETNKLPTCVQWSEV	142
A0A1G6M6R4	unreviewed	Immunity protein Imm1	1271860	Actinokineospora iranica	141	IPR025680	14..134	MVPLEVYYAHEHEDDPIVVTTEAEVDALIDRVKAESPSDAPILMQIHPADGSKQEFAVGIRGDVGVLYFTGREWPHGVYSVGEGAYTHDELAYFFADQWTGFPSNAEIPLDDIRRAFKEHLVTDGARPTNIRWQDNTTAPS	141
A0A1G8WUI7	unreviewed	Immunity protein Imm1	128104	Lentzea albidocapillata subsp. violacea	141	IPR025680	15..135	MSYVLEASYKHGAGVSLLRTNDDIDGFLTELINAGPDYQSATVYAVDESADEDPTHELVVGVDQAGAFGAVRYAGDDGEWFSKGAQVNPDGVRYLYYGTAHEFPADSEVPLELVRQALGQLLVNEGTRPEGLSWQAATELR	141
A0A1H6DZC8	unreviewed	Immunity protein Imm1	418522	Saccharopolyspora jiangxiensis	141	IPR025680	19..135	MTIDARWAVFTEDGAERGANLLVKDRDQVRELVKLLADEAADVARLIHRDRPLWDTERGFFDHDVYATVRDGFGYLSYQDANRDKAYPEGDPASEGCEFDDDDFPPGSGLPVERFVEVLVEFLTSADRPASVTWRDETAGE	141
A0A1H9M848	unreviewed	Immunity protein Imm1	155974	Actinokineospora terrae	141	IPR025680	12..139	MTLLAHYSPDDADGVVLATERDVDAFIERLHRDSLRYRARLLAQLYVEDDDSDTAPEIGLGIDHHQALLSYSGHGFDGIWVSTDGNGRPADEHELTFDFMGNLTEFPAHALLPLDRIRIALYDLLATNGQRPTTLDWAPLA	141
A0A1H9U380	unreviewed	Immunity protein Imm1	200379	Lentzea flaviverrucosa	141	IPR025680	14..135	MSYVLEASYKHGAGVILLRTDDDIEGFLTELLNAGPDYQSATVYAVDESADEDPTHELVVGVDQASALGAVRFAGDDGEWFSKGEQINPDGVRYLYYGTAHEFPADSEVPLDVVRQALRELLANEGTRPEGLSWQAATELR	141
A0A1W2B8Q2	unreviewed	Immunity protein Imm1	40571	Lentzea albidocapillata	141	IPR025680	15..135	MSYVLEASYKHGAGVSLLRTNDDIDGFLTELLNAGPDYQSATVYAMDESADEDPTHELVVGVDQASALGAVRFAGDDGEWFSKGEQVNPDGVRYLYYGTAHEFPADSEVPLDVVRQALRELLSNEGTRPEGLSWQAATELR	141
A0A2A9FGS7	unreviewed	Immunity protein Imm1 of predicted polymorphic toxin system	76022	Amycolatopsis sulphurea	141	IPR025680	23..135	MVTLEVWYNQEPDNDYSEGDPAIVIETPEELDALIARVQAETKDVAVPSMVECSVAGDPQRGVFDMGIGQAKGFVMFMTPEPVQTHSDGDPGEYVIYDYMAHVREIPASYEVPMDEVRRVAREFLATGTVPTGLTRKIDVK	141
A0A347Q8D0	unreviewed	Uncharacterized protein	103721	Actinosynnema pretiosum subsp. pretiosum	141	IPR025680	9..123	MPDFDSAEHRYRVVACPADVDLLIEALGAPGCNDATLEHFGRDTDDEGECDHSVVLAVRGAWGYLHYVDPDFSGWPVGDERAPHVNEAYTDFPPGVGVPLEVLRALVLEFLATARRPDAVRWYTEADLFPSWRTRRSAIPD	141
A0A347Q8G1	unreviewed	Uncharacterized protein	103721	Actinosynnema pretiosum subsp. pretiosum	141	IPR025680	15..136	MAKALEVYYRPDHGQEPLIVRTPDEVRRLFADWLRDFPTGSVALATVHLVEDPWGAELSVGVDGDKGVLRYSGDEPGGNGHYSRDPESGNTDPAIYYFFTADHEYPPHSEIPVTAVESAVLEFMSTGRRPTCVEWQDPRHS	141
A0A3N1B2P9	unreviewed	Immunity protein Imm1 of predicted polymorphic toxin system	2485143	Micromonospora sp. Llam0	141	IPR025680	47..128	MKFVMTDYHGHRELLAGPDDAGEWFDEQASSIMPHGGCGQTIWFGPAEAPPKLRIDVDIDVGRAALRWSDGSYGVQLDPTVPIAVLESPESGTRDVSAWLARVSVDTARQAVVEYVSTGQRPACLTWSSAPPERPGPTVAG	141
A0A3N2NYH3	unreviewed	Uncharacterized protein	2487710	Micromonospora sp. HM5-17	141	IPR025680	19..139	MMSFRAVWTVLNPEGEPSGGEMVVRDPADIDRLIAALSEPGATAAMVHHSGRPKVYDEDLGEVPDHDMTIGVWQGFGYLSFADLDHDFAHLDGVPGSPGFAADYAEYPAGSGVTLQELRAALAEFLESAQRPTRVNWREPM	141
A0A4R4XUJ8	unreviewed	Uncharacterized protein	2530387	Saccharopolyspora sp. 7K502	141	IPR025680	22..133	MSDSGADVLNNGQVLLSPGMDIEEIIRGLAERDQRRRKPGVGLTWFIKHEPDVAAPTLTLGVRGTTGALMWSDATSGLVPAEGTNTEHVDYFTVDGHLMVMSPGAEVPIARVQEALREFARTRQRPTCVTWAPDPDLDGIW	141
A0A4R4Y945	unreviewed	Uncharacterized protein	2530387	Saccharopolyspora sp. 7K502	141	IPR025680	21..133	MSDSGADVLNYGQVLLTPAMDIEEIIRGLAEHDQERQGPEAGLTWFFKHEPGEDTPTLTLGVRGTTGALMWFDATSGLVPAEGTNTEHVDYFTMDGHLMVMSPGAEVPIARVQEALREFARTRQRPTCVVWAPDPDLDGIW	141
A0A4R7T575	unreviewed	Immunity protein Imm1 of predicted polymorphic toxin system	2512212	Kribbella sp. VKM Ac-2575	141	IPR025680	15..141	MTHTAKAYFKRWHSGEPVSLTTADEVDQMLDALAAESWENSVAALYIDGRLDRAGRPDHELQVAVDYADKTMGVLRYSGNDGTYFSKGSTSSDGDSVLYYYLGNEREFPRNSVVPMEVARAAVKEFLQSGGERPTAVDWQE	141
A0A7W7SY93	unreviewed	Uncharacterized protein	413306	Saccharothrix violaceirubra	141	IPR025680	18..138	MSFTAYWGIHDGSIDNGEIRTITTDAEVDALVTELTKEISGFARIHHEGRPTMPVPFTGEPGPDHIVHAGVHRAYGYLGHLDPDHDFGHPVGDPASPVYHSDSEEFPAGSGIPVETLATALKEFLATGQRPTCVDWTPAYP	141
A0A7W7SY97	unreviewed	Uncharacterized protein	413306	Saccharothrix violaceirubra	141	IPR025680	17..138	MSITAAWQVYDGRPGSGETRVADTPADVDSLVVALSRGTSGVARIEHDTRPHRPHPFTGEPAADHLVMACVGDDFCYLYHVDPDHDPGHPVGDPASPVYHSDSEEFPAGSGIPVETLATALKEFLATGQRPTCVDWTPAYP	141
A0A7W7X020	unreviewed	Uncharacterized protein	413306	Saccharothrix violaceirubra	141	IPR025680	18..138	MSFTAHWHVYRPDELPAEETLVVETPADVDHLVARLSDPDSSPAMVFHSARPEIVSEWSGETVDDHLLWALVHKGFGYLDFHSPEHVSCALVGDPASEGYHYDYVDYDPGSGVALDLFTRALKEFLRTAERPTCAEWRDTD	141
A0A7W9HPB1	unreviewed	Uncharacterized protein	1105145	Saccharothrix ecbatanensis	141	IPR025680	21..138	MSFTAGWGVYDEQDPSAGVLITVTTPEQVDAIVGQLAMDTADAAKIVHDARPLSRSAWTGEMGPDHQLWAGVWKGYGYLMYADPDHDLCQPVGDPESPVYHSDSDQFEAGTGILIETFTKALKEFLVTARRPTCVEWRDVL	141
A0A7W9MYW2	unreviewed	Uncharacterized protein	1540520	Kribbella italica	141	IPR025680	14..137	MTKIRSYFTFAHEDDPVWITTPQDVDRLIDALLREPFENSVAALYVDGRTNEKGSTDHELLVAVNERDQVGGLRYLADTGSFYAAGERSRYDELTYYYMGSERPFPKDSELSLDLIRQAVKEFLTTGGDRPSDIEWNEATS	141
A0A840QCD3	unreviewed	Uncharacterized protein	664693	Saccharopolyspora phatthalungensis	141	IPR025680	17..134	MRIDVWFRAFNLGGAEQHITVDNVDQVRALVDQLADADAGSAVITHSDRPLWNEQGPDHELVVAVATDGRAALSYWDQDTSRHYSRGGSEPSGGWEDEDISPPADAWVQRSELEGALAEFLRSAQRPNTVQWQPDPLPLTF	141
A0A2N2P0I0	unreviewed	Uncharacterized protein	2013724	Chloroflexi bacterium HGW-Chloroflexi-10	141	IPR025680	14..130	MSNELPKLIWSEDKKAQINSIEELNDWINKFIEEANSTGNSFAIELAVDSSSALFITIGQPESHVEFFSETGRPIVVACLGPWDSDDLIKFDGMGESCEMEKRYCVPVEDALTALRTYFLTGQRPNNIKWGTGGDPLPDGL	141
A0A350XF33	unreviewed	Uncharacterized protein	2055768	Cyanobacteria bacterium UBA11372	141	IPR025680	21..131	MFVSNLTIENWIGNKDEGELIDTPNWHQIETAIRELDGKSKTLVTLGADEEAYMSIGGGQSGKYVVTVTFDNIKFYTLVDLSKSDEIQALVVGGQESEYPAKMCVELLRCLLAARTFTESGKLDTLLTWQENTSLQRVATA	141
A0A6F8XLT2	unreviewed	Uncharacterized protein	1076124	Phytohabitans flavus	141	IPR025680	15..133	MAVQYVATWADGHHYDLGSPGDVASLLTSLQRRQKPVVVTLKIRGDAAGLCVGRGLHLGVGHQRRGFAFPIGQPSAGYAVHRDVWPWARDISFDFDGTQTTFHPNETRITPEHVSALALSYLATGQPTEAVSWGCPPARLW	141
A0A7V8VH84	unreviewed	Uncharacterized protein	2755323	Thermogemmata fonticola	141	IPR025680	30..139	MWKVTSVSLSRYEAKVDPRGIAGYRRVDESMETPTWTAVKQYIERLDGQRCTEMSLDGPNEYHMTIGGGPDRFFVSVIGNDLGPYDLLGPDPSDEPEKMILGGIETDLPRRFHATREQTLQAAEYFFYHGQIDPNLNWQLG	141
W7IU94	unreviewed	Uncharacterized protein	909613	Actinokineospora spheciospongiae	141	IPR025680	87..132	MTTPLTHNPFLFFAMIPPGVDLVAQVRELNDAGVEIPWAWSLSRERIDLRNREQGVLTFGVNNTVGVLEWGLSAAAYVPTIGTNDEWSGYYLAGMDETNIPPYAEVPVDTVYAAVAEFLTTGERPTCVQWKEAASLLSQFE	141
W7J0L9	unreviewed	Uncharacterized protein	909613	Actinokineospora spheciospongiae	141	IPR025680	37..132	MTEPVIHQPFLCAEMIPPEVDLVAEVRALNDAGVEIPWSWSLSREPIDVHDHEVVTLTFGVNNDVGMVKWARGMSTFVPTNGTNTGWMAYHLAGFHESSVPPCAEVPVETVYAAVTEFLTTWAPPTCVRWKEAAPLLSRFE	141
A0A1G6Z023	unreviewed	Immunity protein Imm1	1271860	Actinokineospora iranica	140	IPR025680	15..138	MTTIKAFYREDGPDEGVTISTDAEAAALLGRVHADSVAFDCPLLVQMYVEGESPRATPEFGVGVDGDHGVLSYSGRGWKGLWASHNGADDDGDSIEYYYMGNGTPFPANCRIPYDDLVKAVQEFLLDGDRPASVTWQKIT	140
A0A1G7Q1K8	unreviewed	Immunity protein Imm1	200378	Lentzea fradiae	140	IPR025680	17..137	MGRFVLEASYKHGVDTALLRTDDEIADFLTELANAGPDYQSATIYVVDETADEDPAHEVVVGVDQAAALGAVRYAGDDGEWFSKGDRVNPDGVRYLYYGTAHGFPADSEVPLDQVRHALIELLAREGKRPACLSWQPAAY	140
A0A1G9U7Q5	unreviewed	Immunity protein Imm1	128104	Lentzea albidocapillata subsp. violacea	140	IPR025680	12..133	MELEVWGEEGTEEATLVRTSAEFEALLEKARAADYPILLEVLDAASPYRVIFNVGLHDGLGVLRYAGGEHPDGVYSRNPNQVPDQAEVVLYYYMNSDREFPASAHYPVDVVLQACAEFMQTGGALPTGVEWQSWPAIVGA	140
A0A1H9W428	unreviewed	Immunity protein Imm1	155974	Actinokineospora terrae	140	IPR025680	21..138	MSFRAAWEIHDPHELPADGTFVAHTPDDVDRLVVLLSEPSADPAMVFHLDRPAVVSEFSGESVPDHLLWALVHSGFGYLSHYCPVHPFSLPIGDPTSPARHYDHTDFEAGTGLALDLFTQALKEFLATAARPTCVQWRQL	140
A0A1I6PM66	unreviewed	Immunity protein Imm1	95161	Saccharopolyspora flava	140	IPR025680	21..135	MTVDARWAVFTEDGDERGVSLLVNDREQVHELVELLADEAADVARLIHRDRPLWDAEHGLLDHDVYATVHDGFGYVSYQDATRDKAYPEGDPASEGCEFDDEDFPPGSGLRIERFTDVLAEFLRTADRPMSVNWLDESDG	140
A0A1I6PM90	unreviewed	Immunity protein Imm1	95161	Saccharopolyspora flava	140	IPR025680	24..134	MTSPAVPEVLRTQFFTVSSGLDADELFQLMRDFEASREGHASGLCWEITADPDDWGADCLVVGVRGDVGALEWYGATSCVPASDLNADGVEYYTFDGHVRAVHPGAEVDVETVRRALREFLTTGEQPTSVAWREFDPYQL	140
A0A1R0KCY9	unreviewed	Uncharacterized protein	76021	Amycolatopsis coloradensis	140	IPR025680	17..137	MVTLEAFYDPGPGSGFAISTPDQVDELLDRMVSESAEESVGLMAQVGRKEGEGWSSALQFGVRAAQRGFVGYMGSNGEASAISDNGATSPEMLAYDYQCHEREVPSNAEIAVADVRQAVHDFVASGGARPAGVRWREVSY	140
A0A2N3Y1B1	unreviewed	Immunity protein Imm1 of predicted polymorphic toxin system	60894	Saccharopolyspora spinosa	140	IPR025680	23..132	MNDSGADVLNDQEVQLTPAMDIEEIIRGLADHDQERQRPEAGLAWFFLHEPHEDAPTLTLGVRGTIGSLMWFDATSALVPADGTNTEYVDYFTIDGHMMVMSPHAELPIARVHEALREFARTQQRPTCIDWTSKPKPRGA	140
A0A2S6GNS4	unreviewed	Immunity protein Imm1 of predicted polymorphic toxin system	155976	Actinokineospora auranticolor	140	IPR025680	18..139	MPFTAHWDTYAPDEVPGEEEFTAESPGDVDRLVALLSDPHASAATIVHAGRAEVVSPYSGETVPDHLLWALVHSGFGYLHYHDPDHVSCVPVGDPTSAHHHYDYTDFEAGSGLPVDVFTKALKQFLATATRPTVVQWREG	140
A0A3F2UQT9	unreviewed	Uncharacterized protein	37332	Nocardia seriolae	140	IPR025680	22..135	MTLTVEVAYLPEHRKNPIWPNSAEELVGIVDQFSTGERPSCTLMWIILTDDQDETSILFVGISPGASTGSLLFQGEEGQFFSKGLDDAEGIEEYFDFGECRRHPENSKIDISGVRAAVAEFYSISGKLPKCIEWQDYVEY	140
A0A421B761	unreviewed	Immunity protein Imm1 of predicted polymorphic toxin system	585224	Actinokineospora cianjurensis	140	IPR025680	19..138	MSFRAAWEICDPQELPADGTLVAHTPDDVDRLVALLSDPRADPAMVFHLDRPSVISEFSGKSVPDHLLWALVHRGFGYLSHYCPTHPFSLPIGDPTSPARHYDHTDFEAGTGLALDLFTHALKEFLATAARPTCVRWRQL	140
A0A495X674	unreviewed	Immunity protein Imm1 of predicted polymorphic toxin system	543527	Saccharothrix variisporea	140	IPR025680	16..137	MGFHLEVAYRNDQTMTELRSEDDVDRFLRELRSAGPDHTAATVYAIDPDDDSDFPDHELTVGVDAARNVGAVRYSGELGTWYSQGTTANPQGVRFAYFGNAHDFPPDAEVPLADVRAAVVDLLISGGARSAALSWQEAVE	140
A0A562V1M6	unreviewed	Immunity protein Imm1 of predicted polymorphic toxin system	406432	Stackebrandtia albiflava	140	IPR025680	69..136	MMTDTPCRTVSMWVAGEFSRDISYIEDIEDLVEDHQWQWGGNTVALCALGTKGEFPPVIHYARWPDVEGAYLAWRGVPARSPEPPPSPATGMEVDDTGHTSRTIPAADIAVTQADLLAALLEWLDTGERPTCVEWSTSSP	140
A0A562V9I1	unreviewed	Immunity protein Imm1 of predicted polymorphic toxin system	406432	Stackebrandtia albiflava	140	IPR025680	21..136	MSFTVDAYFTGDTPVMVGAPEAMDALVETLTHQGVENRIAALYVRERPLNAVGVPDHEMYVAVDPRTGSGALRYMADGAWYSSGESVDRHSELWFCYMGEGTRFPGDSAVPLDTVRQAAREFLTSGGERPTNVRWQTSGI	140
A0A7W7SN89	unreviewed	Uncharacterized protein	1282883	Micromonospora polyrhachis	140	IPR025680	18..138	MSLTAVWTILTPEAENSGGEMVVRTSDDVDALIMALSQPGSTAALVQHQDRPTVYDEDLGDIPDHDVTIGIWRGFGYLSFADLEHEFMYSDGESDSPSFAGHYTEYPAGSGVNLATLRAALVEFLETAQRPTNIHWKEDS	140
A0A7W7T4K7	unreviewed	Uncharacterized protein	413306	Saccharothrix violaceirubra	140	IPR025680	12..137	MATLMAYYEAGEDPLPVDTTADLDALVKRMASEFAAQGGPVPPVAELFRPDPWAEGWVVVRLGIGADRGFIAHADADGSYITTNSRAPDGEPLIYDYQGHVREFPADAEIPLDQVVKAAHDLVTTDGRRSAAVTWRSWNE	140
A0A7W9HDK0	unreviewed	Uncharacterized protein	1105145	Saccharothrix ecbatanensis	140	IPR025680	12..136	MASLMAWYKRGEEPTPITSAADLDALLERMAADFAAQGGPVPPMVELARPDPWAEGWVAVRLGIAQDRGFIAHADATGSYITTNGGDPDGEPVLYDHQAHAREWPSDSELPLADVIRAAHDLVATDGKRSTIVNWRTWGL	140
A0A841CRB4	unreviewed	Uncharacterized protein	1051531	Saccharothrix tamanrassetensis	140	IPR025680	3..130	MEHDRPTIVSTPAELDDVLDVMTGWGGPALADFRLAGVQGDLKRMSLSVGIRGDAGRGTLIHTSPGAVLFAKGTPGPWATWSPPELLLYDYMTNPTEFPPDAELPLADVREAAQHYLTTGGGRLARIDWQTPPPAHPTAY	140
A0A849DPT5	unreviewed	Uncharacterized protein	60453	Dactylosporangium sp.	140	IPR025680	12..132	MRQPVMVYVDPREDPVTVTSTGELDRVLDRLAADPRHQQAPPLVEIVSIDEHRVLDIGLAHPDLSVVCWYDNVAGEALSSVATAPAASSVAFRLGGVWTMPDRSAVPVSVARQAAREFAVTGARPTVVSWQPLPSPRSGR	140
A0A850DGQ9	unreviewed	Uncharacterized protein	2448780	Mycobacteriaceae bacterium	140	IPR025680	12..136	MASLMAWYKRGEEPTPITSAADLDALLQRMAADFAAQDGPVPPMVELARPDPWAEGWVAIRLGIALDRGFIAHADATGSYITTNGGDPDGEPVLYDHQAHTREWPSDAELPLADVIKAAHDLVATDGERSTMVNWRTWGL	140
A0A1G9UKL1	unreviewed	Immunity protein Imm1	633440	Nonomuraea jiangxiensis	140	IPR025680	49..126	MTDHLLHLRTYSDPERAGEGFDVAVCKILAHGGSGQSLWFGPEGGEGELRVDIDIEVGRAALNWLADDTIGIELEPGPPITVMWSIDAPFVTVPGELARVSTATARRAVLEYVATGKRPTCVEWAPEPDLDEVLQLPAPA	140
A0A1Q7AWN1	unreviewed	Uncharacterized protein	1803495	Actinobacteria bacterium 13_2_20CM_2_72_6	140	IPR025680	12..129	MRFTLYWSLDDTARITTVEDLDIALTLVARSRRRARGPYVVDLLPAGTREGGLQLGIGHPERAFVLDLHPSGGYATESGVPAWPEPIAFDCGREVVEFKPEWTRVTARAAIEAARRYVHTGARPRNLRFTQIAVADRVRD	140
A0A2V2SJ20	unreviewed	Uncharacterized protein	2026799	Verrucomicrobia bacterium	140	IPR025680	26..139	MSLGREKKMSIIFKDLQEPGNPLNGTQIDSAQEFRGILRRLAKRTPFLFELRSDKGYRLTIGYAGQEGCAQYSASDGSPPYLMATSSQSLGEPDFVQFLAGDTPTPIPGRFCLPINVIEHVAKDFIEGAKRSEAVGWEEI	140
A0A3C1WEU2	unreviewed	Uncharacterized protein	2052160	Fibrobacteres bacterium	140	IPR025680	26..138	MSNARSRSKRTEANMLMVEDFFGTYQISTLDELERILDRRSESICANAYSLSPAQTAFPFLGIFVKNDQAILNYIASEGGDCAISRGAEAYGNAVFYETNAGATIVAPAEAIVPVATAVEAAREFFETHTSPSCVRWLAI	140
A0A3N1H419	unreviewed	Immunity protein Imm1 of predicted polymorphic toxin system	103734	Saccharothrix texasensis	140	IPR025680	12..137	MASLMAWYKRGEESTPITSAADLEALLQRMAADFVAQDGPVPPMVELARPDPWAEGWVAVRLGIARDRGFIAHADATGSYITTNGSDPDGEPILYDHQAHAREWPSDAELPLADVIKAAHDLIAGDGDRSSAVTWRPWGT	140
A0A402CYS6	unreviewed	Uncharacterized protein	2219043	Capsulimonas corticalis	140	IPR025680	25..139	MDNSRIRVLDITVYDEQGRHWESQEISEPSWEDIENSIRQLDRFRRPFIFLKLPGEDSEDAWLSVVGGDGAYSLNGTLDDNAFWSYYDDTRSTHEIPVWTSDQGFYPEEKHVCYEIEKVLKIARYFVEHGEFDPSVGWSK	140
A0A5Q3QKY0	unreviewed	Uncharacterized protein	2665642	Saccharopolyspora coralli	140	IPR025680	18..136	MTITAVWAISSPANTHAGDGLTVTEPSGVDELVDRLAEPNTGLAALWHEQREAADPDTGMLDHDVVTAVAAGFGYLAYIDTDHDYAVLDGDPDSPPLHVDDVHFPAGSGVVVDVLAEALREFLSTARRPVAVEWREVDPG	140
A0A066UG60	unreviewed	Uncharacterized protein	287986	Amycolatopsis rifamycinica	139	IPR025680	21..134	MVALDIWYDQTPKDDEGNVVIRVNTAAELDELIDRIIAETADNVAPPMIQVALSGVKRSPALEVGLGKEKGFIGYTSRTEGGWTVGDGDPDALVDYIYMGNHSEVPASAEVPISTVRRGLHEFLVAGTRPSVVESDALS	139
A0A099D0J1	unreviewed	Uncharacterized protein	414996	Actinopolyspora erythraea	139	IPR025680	18..135	MTITAVWPIESPEESNSGDGVTLTEPDEVDGLLSRLAEPNAGVATVWHESRELADEDEGMPDHDVCVAVRDGYGYMSYIDVEHDLAVPEGDPAAPGLRGGDVEFPEGSGVPVATLAEALREFLRTGQRPESVPWRTVAE	139
A0A1G6T8L6	unreviewed	Immunity protein Imm1	1271860	Actinokineospora iranica	139	IPR025680	45..135	MTTPNGDLDPTEPIFYIEDFQKDLTPLITLMERSIAKQVAGDDDDGVLWWLEHPPLDRKMVFGVRRKWGIAIWVEHNRMFFPSGGANPEDVDYFTGDGDHYPQGPHTEVPATTAIQAVSEFTTTGTRPICVEWVEYKPR	139
A0A1G9FMZ9	unreviewed	Immunity protein Imm1	995066	Actinopolyspora mzabensis	139	IPR025680	18..135	MTITAVWPIESPEDANSGDGVTLTDPEEVDGLLARLAEPNAGVATVWHEARELADEDEGMPDHDVCVAVRDGYGYLSYIDTAHDLAVPEGDPAAPGLHGGDIEFPEGSGTSLDTLAEALREFLRTARRPESVSWRTVED	139
A0A1H0W3B5	unreviewed	Immunity protein Imm1	405564	Actinopolyspora xinjiangensis	139	IPR025680	18..135	MTITAVWPIESPEESNSGDGVTLTEPGEIDGLLARLAEPNAGVATVWHESRELADEDEGMPDHDVCVAVRDGYGYMSYIDVEHDLAVPEGDPAAPGLRGGDVEFPEGSGVPVATLAEALREFLRTGQRPESVTWRTVAE	139
A0A1H1H6W1	unreviewed	Immunity protein Imm1	995062	Actinopolyspora saharensis	139	IPR025680	18..135	MTVTAVWPIDSPDAPNGGDGVTLTDPSEVSGLLSRLAEPGAGVATVWHEHREPADEETGMLDHDVCVAVRDGYGYLSYIDVEHDLAVPRGEPESPALVGEDVEFPAGSGVELGVLAEALSEFLRTGRRPESVDWSTVEE	139
A0A1I2BS24	unreviewed	Immunity protein Imm1	673379	Actinopolyspora alba	139	IPR025680	18..135	MPITAVWPIESPEDANSGDGVTLTEPDEVDGLLARLAEPNAGVATVWHESRELADEDEGMPDHDVCVAVRDGYGYLSYIDVEHDLAVPEGDPAAPALRGGDVEFPEGSGVSLDTLAEALREFLRTARRPETVTWRALEE	139
A0A1I5K9H2	unreviewed	Immunity protein Imm1	587909	Amycolatopsis arida	139	IPR025680	20..129	MSTKPGIARQDAYDITKIREANDLLAMMKAVNEEREKPDAGVVWWLYAGADAVCALIAGVRGERGALLWSEPTKSFIPEAGINDKHVDYFTWESHHHPQRPGSEVPIDLMYRAVTEYVATQERPTCVNWIVAPDPYSGH	139
A0A1I6SU73	unreviewed	Immunity protein Imm1	95161	Saccharopolyspora flava	139	IPR025680	11..123	MKQLSVNESSTVVLNSVEELRAALRDEAASGAYCVQLFPDPRSPGEPGLLVGVNGDRGVLVWSHPGLGESLVAVNGTNTEVVWYGFGSEENDFPPNTELPLAVVMAAAAEFLRTGRRPTNVEWCDEDDAWDRRCATAER	139
A0A1I6ZBL1	unreviewed	Immunity protein Imm1	995060	Actinopolyspora righensis	139	IPR025680	40..137	MTNALTEAQQRVNAFGVVLSAEHDPDELIRGITEWESTIEGDDPEFGLVWFFMHSAEEGARTLTVGLRRTTGALAWFEDDAFLVPTDGTNDEHVDYFSTEGHHFPMDSRTEIPREKALAALREFVQHDALPNGIEWVEQ	139
A0A1I7AMY5	unreviewed	Immunity protein Imm1	995060	Actinopolyspora righensis	139	IPR025680	18..135	MPITAVWPIESPEDANSGDGVTLTEPDEVDGLLARLAEPNAGVATVWHESRELADEDEGMPDHDVCVAVRDGYGYLSYIDVEHDLAVPEGDPAAPALHGGDVEFPEGSGVSLDTLAEALREFLRTARRPEAVTWRALEE	139
A0A1V9A4Y7	unreviewed	Uncharacterized protein	687388	Saccharomonospora piscinae	139	IPR025680	20..137	MSITAGWAVIREDGSYEGMNATLETPEDVVAFVQRVAAADPYADSIRVVHNDRPFWDAEQGFTDHDVFAAIVDGFGYLSHQDSDHAKAYPLGDPEAAGCEFDDEEFPAGSGLVLEQFTAALVEFLRTTKRPTNIEWTAR	139
A0A290ZDX8	unreviewed	Uncharacterized protein	42197	Actinosynnema pretiosum	139	IPR025680	13..125	MALTAIYDLATGRNPVEVRTRAELDELVERVRALHVGSPVVVEFSVTGEEWSYPILYAGIGRERGFVQEHGHPVRATLGDPQAKGEVVYALATHATSVPADQEVPLEAVREILAAYLAGGGVIPPDHPRMQLVAASKDL	139
A0A2P2FVN3	unreviewed	Uncharacterized protein	1460371	Amycolatopsis lurida NRRL 2430	139	IPR025680	23..136	MVALEIWYDQTPDNELSEGDPAIVVTTPSELDQLIERILRETADHVAPPMIQVALAGVERSPVLEVGLGKEKGFIGYTSRTEGGWTVGDGDPDAVVEYIYSGNVSEVPASVEVPMADVRWGVHEFLRTGERPSMVENDV	139
A0A2P8I9Q0	unreviewed	Immunity protein Imm1 of predicted polymorphic toxin system	1280637	Saccharothrix carnea	139	IPR025680	16..137	MSYHLEVAYHNDQAVTELRTRDDVDRFVDELLAAGPDHTAATAYAIDPDEGREFPNHELTIGASAQTGLGAVRYSGEEGAYYLKGAQANPDGVTFAYFGTAHEFPADAEVPLSLVRQALWGLLTSCGERPSGLSWTETD	139
A0A2S6GL75	unreviewed	Immunity protein Imm1 of predicted polymorphic toxin system	155976	Actinokineospora auranticolor	139	IPR025680	20..130	MPLLEEEFIAIDEIAQGVDLVAAVRELNDSGVKKPWAWVLASNWEELGEGEIRSSMMFGVNNDRGILAWRQGWEASVPTIGVGTEWTTVYLGGMYDSSAQPGSDVPIEIVYQAVEEYLATRERPTCVEWRRGEIAPRRR	139
A0A2T0GUY0	unreviewed	Uncharacterized protein	33906	Actinopolyspora mortivallis	139	IPR025680	18..135	MTITAVWPIDSPDDPNDGDGLTLTEPEEVDGLVSRLAEPVAGAATVWHERREPVEEGSEMLDHDVCVLVREGYGYLSYIDVEHDLAVPVGEPESPAVSESDVAFPAGSGLRPEALTEALREFLTTGRRPSSLEWVAVEE	139
A0A347Q9L3	unreviewed	Uncharacterized protein	103721	Actinosynnema pretiosum subsp. pretiosum	139	IPR025680	14..125	MALTAIYDLATGRSPVEVRTRAELDELVERVRALHVGSPVVVEFSVTGEEWSYPILYAGIGRERGFVQEHGHPVRATLGDPRAKGEVVYALATHATSVPADQEVPLEAVREILAAYLAGGGVIPPDHPRMQLVAASKDL	139
A0A368VMH4	unreviewed	Immunity protein Imm1 of predicted polymorphic toxin system	1500506	Halopolyspora algeriensis	139	IPR025680	18..136	MTITAVWPISSTYDPNAGDGLTVTDPAGIDDLVARLSEPTAGPATIWHEQREPVAEDTEMLDHDVLAVVHDGYAYLSYIDAGNDFAILDGDPASPGFAGEDIDFPPGSGVSTQLLAEALREFLRTGRRPAAVSWQPVEP	139
A0A495JCG7	unreviewed	Immunity protein Imm1 of predicted polymorphic toxin system	589240	Micromonospora pisi	139	IPR025680	49..130	MSYVMTNPNMTDIPLADPEHGLTEFDEHIHLFMPFGGQGQSLWFSPEPGAEPELRVDIDIAADRAALNWLADDTYAVELPPGPPIRVQWATDAPVVDVPGETARVSVDTARRAVRAYLSTGGRPGGLEWVAEEPDVGLD	139
A0A495W8S0	unreviewed	Immunity protein Imm1 of predicted polymorphic toxin system	2072	Saccharothrix australiensis	139	IPR025680	20..137	MSFTAYWRIYDETDLRAGARMTVTTPADVEVLVARLAEDTAEAAKIEHHGRARLTFEGESAPDHILVAGVAGGYGYFEYADDDHEPSRPVGDPASPVYHSDSDEYPAGSGLPIEAFTAALCEFLATARRPACVDWRPAL	139
A0A4Q8AYI4	unreviewed	Immunity protein Imm1 of predicted polymorphic toxin system	2512148	Actinopolyspora sp. DSM 45956	139	IPR025680	18..134	MPITAVWPIESPEDANSGDGVTLTEPDEVDGLLARLAEPNAGVATVWHESRELADEDEGMPDHDVCVAVRDGYGYLSYIDVEHDLAVPEGDPAAPALHGGDVEFPEGSGVSLDTLAEALREFLRTARRPEAVTWCVLEE	139
A0A4S8QIU8	unreviewed	Uncharacterized protein	2570927	Glycomyces buryatensis	139	IPR025680	13..133	MGFEVFYKPVHRDHPIVPETSAELIAAIEAMASAGNLACDFARIFYQDEEFVSALCVGADAVRGLGAVQFSSSVEDLYSQGDATSEHAVFYTEFGMTRFFPRDSEVPLDSVTAVLKGYFEAPGRRPTAIEWQQWEDNEE	139
A0A5P9PYN0	unreviewed	Uncharacterized protein	2653857	Amycolatopsis sp. YIM 10	139	IPR025680	15..137	MGQLSLCWEPEHATAPVQVSTVEQLRKLVVDLRAGTQPGDAVLVQVFISDSPWKAEFFAGFDGDKGVAWYSGADTPTPVTSHSGEPGNDQPVTYYLDTTDQEFPANSEVPADAVEAVLVEFFETNGDRLPTSIAWQPIA	139
A0A7D5YG36	unreviewed	Uncharacterized protein	47853	Micromonospora carbonacea	139	IPR025680	16..132	MKATWAYDRGDHRDNHETDVTDPAVLEALLHEIHQAGEPVAVTIFSDTTDDPDELPPGLQIGLGHPTYAFAVHIADDGGYLNDPTVQKPGGDISFDLGGVPTEYGAENLRLRPVTAIQIAATFLKTGGKQPQLPAAENN	139
A0A7W7STT5	unreviewed	Uncharacterized protein	1282883	Micromonospora polyrhachis	139	IPR025680	28..129	MTFAMVDYHGHCETLSDPADAADWFDEQAGTIMSHGGSGQVIRFGRADGATELRVDIDVDVDLAALCWVADGAHAVEFDPVAAITVLESPDTGLITVPASRARVRAATARQAVLEYVTTGQRPTCVTWVRDPDHPDEPG	139
A0A840N6G3	unreviewed	Uncharacterized protein	455344	Saccharopolyspora gloriosae	139	IPR025680	19..136	MTITAVWSIASTADVNAGDGLSITEPGEVDDLIRRLAEPNAGPATIWHEGRELADSATGMLDHDVVAAVSGGFGYLSHFDADHDYAVLDGDPSSPGLSGEDAEFPAGSGVDPAVLAAALRDFLETGRRPKVVDWREVDW	139
A0A849DGA9	unreviewed	Uncharacterized protein	60453	Dactylosporangium sp.	139	IPR025680	20..134	MTYQIWWEENLGAEPVADAATLADILDPTQAGFAMHGARAFAYFIAPEEDADAVLRIDLDHDRDRAAIRWLPDATHGIEPHADSQPVEPIEVWEAYQGIVTIPAKILTVSATMARRAAAEYVTTGQRPASLTWTAGTTA	139
A0A852ZBD9	unreviewed	Uncharacterized protein	1470178	Actinopolyspora biskrensis	139	IPR025680	18..135	MTVTAVWPIDSPDAPNGGDGVTLTDPSEVSGLLSRLAEPGAGVAAVWHEHREPADEETGMLDHDVCVAVRDGYGYLSYIDVEHDLAVLRGDPESPALVGEDVEFPAGSGVDLGVLAEALSEFLRTGQRPESVDWSTVEE	139
C4RQM6	unreviewed	Uncharacterized protein	219305	Micromonospora sp. (strain ATCC 39149 / NRRL 15099 / SCC 1413)	139	IPR025680	16..132	MKATWAYDRGDHRDNHETDVTDPAVLEALLHEIHQAGEPVAVTIFSDTTDDPDELPPGLQIGLGHPTYAFAVHIADDGGYLNDPTVQKPGGDISFDLGGVPTEYGAENLRLRPVTAIQIAATFLKTGGKQPQLPAAENN	139
C6WKC5	unreviewed	Uncharacterized protein	446462	Actinosynnema mirum (strain ATCC 29888 / DSM 43827 / JCM 3225 / NBRC 14064 / NCIMB 13271 / NRRL B-12336 / IMRU 3971 / 101)	139	IPR025680	14..125	MALTAIYDLATGRSPVEVRTRAELDELVERVRALHVGSPVVVEFSVTGEEWSYPILYAGIGRERGFVQEHGHPVRATLGDPRAKGEVVYALATHATSVPADQEVPLEAVREILAAYLAGGGVIPPDHPRMQLVAASKDL	139
H5X661	unreviewed	Uncharacterized protein	882083	Saccharomonospora marina XMU15	139	IPR025680	18..137	MSITAGWAVTHPDGAYEGKNTTLRTPQDVAAFAARVAAADPYADSIRVIHNDRPLADAEQGFTDHDVFAAVVDGFGYLSHQDQDNTKAFPVGDPDSAGCEFDDEDFPAGSGLPLDQFTTALVEFLHTTERPTNVRWTSG	139
W7S851	unreviewed	Uncharacterized protein	345341	Kutzneria sp. 744	139	IPR025680	14..135	MATLNAYYTAEHADDPVVVASADDVAGLLDAVREKYPDGAAVLITVLVADDPWGQELSVGVDGDKGVLRYSGHGDFRGSYSKSVEPSNAEPVIYYYVTADSEFPPNSEVPISTVQAAVVEYLATGGQRPSAAEWQATEG	139
W7SYB6	unreviewed	Uncharacterized protein	345341	Kutzneria sp. 744	139	IPR025680	20..136	MSSLTTMALLDLVDDGGADISDVDDSQTALELLRAAAAAGPNQTWTLFSGAVSERETPSLGVGLSEDGTHGWLSWWDGAHSFTPASTSRTGRWVDYWCAGQHMQVDEGRQLPTDTVLNAVQEYLTTHQRPTSVAWKRED	139
A0A1B2DII9	unreviewed	Uncharacterized protein	1870819	Paenibacillus sp. BIHB4019	139	IPR025680	36..137	MFIKGLHFDNWVNGRDKGEFIQDQNQDQDLNWGMIEKILTELNGVNKTQVVLSKDEDIHMGIGGGNSGLYNVYATFDNVSFFNLLDLSKSEDKIIQLVTGGQKGDFSANNCVDLETMLKAAKLFALEGEINDRLNWQHV	139
A0A1H3T3S6	unreviewed	Immunity protein Imm1	137265	Asanoa ishikariensis	139	IPR025680	31..136	MTSSTALTEPVRLELDRWADGRASSLNRTDPTADEIEAAVRALDQRRHTELVLTGHDGQYLAVEGGAGHYLVHLGSDEHDDIIALRTPAAERGEVEVVAAGRVRRVDRRSVVDLDTALRAVRAFAIDGRPDSTLYWGSG	139
A0A1I1CQI5	unreviewed	Immunity protein Imm1	490629	Amycolatopsis marina	139	IPR025680	21..134	MVALAIWYDQTTKDDEGNVVIRVSTAAELDELVNRILGETAEHDAPPMIQVVLSGVKRSPALEVGLGKEKGFIGYTSRTEGGWTIGDGDPNAVVSCIYMGNHSEVPASVEVPLATVRRGLHEFLATGERPSVVESDVAS	139
A0A355CDQ9	unreviewed	Uncharacterized protein	2055793	Microcoleaceae bacterium UBA10368	139	IPR025680	21..130	MFVLNLSAENWVGNQDEGDLIESPTWSQIEQAIRELDGKSKTLVTLGADDECYMSIGGGESGQYIVNVTFDNVSFHNLVDPSKADAIEKLVVGGQEGNYSAKMCINLETALFAAQTFTASGKLEISLFWEEEKALVMVS	139
A0A3D5G9P0	unreviewed	Uncharacterized protein	2055794	Microcoleaceae bacterium UBA9251	139	IPR025680	21..130	MFVLNLSAENWVGNQDEGDLIESPTWSQIEQAIRELDGKSKTLVTLGADDECYMSIGGGESGQYIVNVTFDNVSFHNLVDPSKADAIEKLVVGGQEGNYSAKMCINLETALFAAQTFTASGKLEISLFWEEEKALVMVS	139
A0A420EZT8	unreviewed	Uncharacterized protein	1894969	Micromonospora globbae	139	IPR025680	20..136	MGPRPGTGEVTVQVWIDGTATTVTDVAELDAILGDEPPGEVTLASDAAWRTLHISFWRDRAGLYWESETDILLAWGPVPPGAPGNQVVGDAEYAYDDPRFALPDGIEPFEVTHAEARQAAHEFLRTDGRPTNVQWVVKP	139
A0A542DBH0	unreviewed	Immunity protein Imm1 of predicted polymorphic toxin system	1128664	Amycolatopsis cihanbeyliensis	139	IPR025680	20..137	MSITAGWVVIHNDGTYDGMNTTLETPEDVAGFVNKVAAADPYVDSIRMIHNDRPLENAEQGFTDHDVFAAVADGFGYLSHQDRDNAKAFPLGEPDSAGCEFDDEDFPAGSGLPLDQFTAALVEFLHTAKRPTNVQWTIR	139
A0A543K1C0	unreviewed	Immunity protein Imm1 of predicted polymorphic toxin system	2586995	Actinopolyspora sp. DSM 45965	139	IPR025680	18..134	MTVTAVWPIDSPDAPNGGDGVTLTDPSEVSGLLDRLAEPGAGVATAWHEHREPADEETGMLDHDVCVAVRDGYGYLSYIDVEHDLAVPRGDPASPALVGEDVEFPAGSGVELGVLAEALSEFLRTGQRPESVDWDTVEE	139
A0A6M0C5T5	unreviewed	Uncharacterized protein	2607802	Okeania sp. SIO2H7	139	IPR025680	24..131	MFVSDLSVEKWVGNKDEGSLMENPSWQQIESAICQLNGTTQTLVTLGADEETYMSIGGGEAGKYIVNVTLDGMTFYNLVDRTSSELIEKLVVGGQLGNYRAKMLTNLQTALLVAKTFAGTGELDESVTWEEDEFLAMVG	139
A0A6P0JZ29	unreviewed	Uncharacterized protein	2607773	Kamptonema sp. SIO4C4	139	IPR025680	24..130	MFVFDLSVDQWVRNKDEGVFIENPTWQQIEGTICQLNGETQTLVTLGADEASYMSIGGGQANQYIVNVTFDGMTFYNLVDPAQPEQIKSLVIGGQLGNYPAKLCTDLPTALKAARTFAESGELEDSVRWEDGESLVMVG	139
A0A6P0R8N5	unreviewed	Uncharacterized protein	2607805	Okeania sp. SIO3I5	139	IPR025680	22..130	MFVLDLSVEKWVGNQDEGDFIENPTWQQIESAIGELNGTSKTLVTLGADEEIYMSVGGGAGGQYIVNVTFDNLTFYNLVDLSQLEEVQQLVVGGQLGNYQAKICVDLQTALLAAKTFALAGELEESVSWEVDESLVEVG	139
A0A7C9U1B6	unreviewed	Uncharacterized protein	2607767	Oscillatoria sp. SIO1A7	139	IPR025680	24..130	MFVSDLSVEQWVGNKDEGTLLENPNWQQIESAICQLNGRTQTLVTLGADEETYMSVGGGEAGKYIVNLTLDGMTFYNLVDRSSSEFIEQLVVGGQLGNYPAKMLTNLQTALLAAKIFAGTGELDESVTWEQDESLAMVG	139
A0A7X5UKM6	unreviewed	Uncharacterized protein	1128677	Saccharomonospora amisosensis	139	IPR025680	18..137	MSITSGWAVTHPDGTYEGKNTTLRTPQDVAAFVAKVAAADPYADSIRVIHNDRPLADAEQGFTDHDVFAAVVDGFGYLSHQDQDNAKAFPVGDPDSAGCEFDDEDFPAGSGLPLDQFTTALVEFLHTTERPTNVRWTSG	139
A0A7X6HMR6	unreviewed	Uncharacterized protein	2720482	Microcoleus sp. SU_5_3	139	IPR025680	21..130	MFVSNLSTENWVGNLDEGNLIESPTWSQIEQAIRELDGKTKTLVTLGANDECYMSIGGGESGKYIVNVTFDNTCFHNLADTAKPDAIENLVIGGQEGDYSAKMCVNLETALLAAKTFAASGKLENYLCWEEEKPLVMLS	139
A0A7Y9LB94	unreviewed	Uncharacterized protein	682979	Microlunatus parietis	139	IPR025680	11..136	MVEAWWQHGAASILSTAGDVDTMIDSMVRSGADYSVASLTCPDRPTLPSGLPDHELRIAALCTRGGILYGGPADGEDGTWYAVGTLADEPPVEYFHLGKDEEWPADSLVPIDLVRAAVKDFMINGGERPTGVEWRPWPG	139
A0A839DNN0	unreviewed	Uncharacterized protein	1000566	Saccharopolyspora lacisalsi	139	IPR025680	18..136	MTITAVWPISSEQDPNAGDSMTITDPGEIETLVSRLSESTAGAATVWHEGRELADTDTQMHDHDVMALVAEGYGYLSYIDADHDYAVLDGDPASPAWNGEDVDFPKGSGVSPETLAEALREFLDSGERPESVEWQPAEW	139
A4F912	unreviewed	Immunity protein Imm1 of predicted polymorphic toxin system	405948	Saccharopolyspora erythraea (strain ATCC 11635 / DSM 40517 / JCM 4748 / NBRC 13426 / NCIMB 8594 / NRRL 2338)	139	IPR025680	18..136	MTITAVWTIDSAEDANAGDGLTIDEPDQVDELIRRLAEPAAGPATIWHEGRKLADTGSGMLDHDVVAAVRGGYGYLGYIDADHDYAVLAGDPASPEVHAEDADFPAGSGVAPEQLAAALREFLATGLRPENVTWREVEL	139
A0A0B8N3T2	unreviewed	Uncharacterized protein	37332	Nocardia seriolae	138	IPR025680	20..133	MTVEVAYLPEHRKNPIWPNSAEELVGIVDQFSTGERPSCTLMWIILTDDQDETSILFVGISPGASTGSLLFQGEEGQFFSKGLDDAEGIEEYFDFGECRRHPENSKIDISGVRAAVAEFYSISGKLPKCIEWQDYVEY	138
A0A0M8WFS6	unreviewed	Uncharacterized protein	1519492	Nocardia sp. NRRL S-836	138	IPR025680	12..125	MKAIFDRESAQSPVLINSREELSALIDGVIELPGDKPVPAIVELAVTEDAYGFPHLYAGIGAESGFVHELWNPARATLGNRNATGTELFDFAANTQEIPAEQVVPLETVRRVLTAYFEHGGNIPADFADLHQLTADQI	138
A0A1C5GY44	unreviewed	Immunity protein Imm1	356852	Micromonospora coxensis	138	IPR025680	16..134	MKVTWTYDRGDHRDNHEVELTDPDALEALLREIQQAGEPVALTIFSDTNDDPDDLPPGIQIGLGHPTHAFAVHIADDGGYLNDPTAETPPAGLQFDFGGVPTEYPAEHLQLRPETAIQLAVTFLKTGGEPPHLTTVTE	138
A0A1C6T2R6	unreviewed	Immunity protein Imm1	47850	Micromonospora aurantiaca	138	IPR025680	16..134	MKVTWTYDRGDHRDNHEVDLADPDVLEALLREIQQAGEPVVVTIFSDITDDPDDLPPGVQIGLGHRTHAFAVHIADDGGYLNDPTVPPPDQELHFDLGGVPTEYPTEHLRLRPETAIQVAGTFLKTGGTPPHLPAASE	138
A0A1C6U4R1	unreviewed	Immunity protein Imm1	683228	Micromonospora yangpuensis	138	IPR025680	16..134	MKVTWTYDRGDHRDNHETDVTESAALETLLAEIHQAGEPVVVTILSDTADDPDDLPPGLQVGLGHPTHAFAVHIADDGGYLHDRSVEAPARGIRFDFGGVPTEYPAEHLRLRPGTAIRVAGTFLATGGDPPHVPAVSG	138
A0A1H0DV88	unreviewed	Immunity protein Imm1	211114	Allokutzneria albata	138	IPR025680	15..135	MVVELNAYYDFEHGKEPARVTSEEQLAAILEEVRRTRKAALVELLPADNPAAATLDVGFCEDRGVVWYSGPDHESCYSHNPDANATGEAKPVLYYYMTSDTEYPASAEIPAADVITAAREYMRTGGRRPTAIAWYEAD	138
A0A1H9A713	unreviewed	Immunity protein Imm1	65499	Lentzea albida	138	IPR025680	13..134	MGYVLDVAYRHDQEPKHLRSREDVDAFVEELLTLGPAYSAATAYAVEEGSDDLPDHELLIGADGTTGMGAARYSGEAGTWYVRGEHAKRGSVSFAYFGTAQEFPADAEVPLSLVREVLVGLLESGGGRPDGLNWAVTD	138
A0A1H9XF27	unreviewed	Immunity protein Imm1	155974	Actinokineospora terrae	138	IPR025680	11..130	MIAIRAYFEDGDPVLLRTPDDVIALMDRVQAESREYDLPLLMQWYVDGDSDALEFGVGVNNDLGALTFSGGSWPGLWFSQGDGAGDELLSYDYMSHERPVPARSEIPFGDVRRAALEFLATGDRPSSIKWIAMHGKAT	138
A0A1Q9LPU2	unreviewed	Uncharacterized protein	1193682	Actinokineospora bangkokensis	138	IPR025680	23..135	MAELGVWYDQDSRDAYDEGDPVIPMRTAAELDALIERVRADTVAHRCPAMIQVGILGNEGYPVLEVGLGQDKGFIHYHAHDAGRTIGDGDPATTVEYVYMGSLSDVPADSEVPIETVRRGLHEFLATGTRPSVVSEEP	138
A0A2N3XXB9	unreviewed	Immunity protein Imm1 of predicted polymorphic toxin system	60894	Saccharopolyspora spinosa	138	IPR025680	24..134	MTASASDLLRGNDIDVRQLPPDVDLVDAIRQLSQDPELGCPWSWTLSSLRDDLPWYEQPALSVGVRDAETGALVWQDQPLMVPANGTNAGPVDYWLGGLHHTPMDAHTEVPIELVLRAVAEYVRTGQRPTCVEWIAVC	138
A0A2N7T8D6	unreviewed	Uncharacterized protein	2069341	Verrucosispora sp. ts21	138	IPR025680	16..133	MKVTWTYDRGDHRDNHEVDLTDPAALEALLRDIHQAGEAVVVTIFSDITDDSDDLPPGVQIGLGHRAHAFAVHIADDGGYLNDPTVPPPDQELHFDLGGVPTEYPTEHLRLRPDTAIQVAGTFLKTGGAPPRLPAASE	138
A0A2T0TE34	unreviewed	Immunity protein Imm1 of predicted polymorphic toxin system	84725	Umezawaea tangerina	138	IPR025680	14..135	MGSLNAYYARDHAAEPVTLSTSADVAAFVERLRARSLETGPLLAQVYLTDDVHAQELSAGVDGDRGVLRYAGREWFEGVYSLGDEAGSDEALVYYYMDNDTEFPPNSQVSVDVVRRAVEEYLRTNGERPTGVRWQADR	138
A0A347PRU0	unreviewed	Uncharacterized protein	103721	Actinosynnema pretiosum subsp. pretiosum	138	IPR025680	12..127	MVTRLRISHQRGKPILAASVAELDAAIDLISGDSARQECPSMVEITIEEDPYGHAYIDAGIGVEQGFVHLNGPDTYRTTVGDPNAAGTVLYDYCGNGEDVPAREEVPLATVHAVLAAFLTHDGLIPDDHPDLHLSPTG	138
A0A347Q6T8	unreviewed	Putative transcriptional regulator of pyridoxine metabolism	103721	Actinosynnema pretiosum subsp. pretiosum	138	IPR025680	12..137	MVELEAWYGEDQDEPVLVRTGAELDAVLDEVAGMCGRIIVHLKVSDPPSLDVRLMVLDVGLHGDAGTGALFYQSRSGSWFSRGAAPDPSVSELLYYYMNSDTEYPLDCEIPIDAVRRAAHEYRSAVDARPSAPGWQPA	138
A0A421AXP8	unreviewed	Immunity protein Imm1 of predicted polymorphic toxin system	585224	Actinokineospora cianjurensis	138	IPR025680	11..130	MIAIRAYFEDGDPVVLRTPDDVIALMDRVQAESREYDLPLFMQWYVDGDSDALEFGVGVNNDLGALTFSGGSWPGLWFSQGDGAGDELLSYDYMSHERPVPARSEIPFEDVRRAALEFLATGDRPSSIEWIAMHGKAT	138
A0A4R2ADI4	unreviewed	Immunity protein Imm1 of predicted polymorphic toxin system	2512144	Micromonospora sp. CNZ303	138	IPR025680	16..132	MKVTWTYDRGDQRDNHEVELTDPHALETLLREIQQAGEPVVLTIFSETNDDPDDLPPGIQIGLGHPTHAFAVHIADDGGYLNDPTAESPTEGLQYDFGGVPTEYPAEYLQLRPETAIQLAVAFLMTGGEPPRLSAVSE	138
A0A4R4M3V9	unreviewed	Uncharacterized protein	1629071	Micromonospora fluostatini	138	IPR025680	16..134	MKVTWTYDRGDHRDNHETDVTEPATLEAVLSEIHEAGEPVVVTIFSDLADDPDDLPSGLQVGLGHPTHAFAVHIADDGGYLHDRSVDAPTQGIRFDFGGVPTEYPVEHLCLNPETAIKVAGTFLATGGDPPHVPAASE	138
A0A562I8D8	unreviewed	Immunity protein Imm1 of predicted polymorphic toxin system	1880	Micromonospora olivasterospora	138	IPR025680	16..133	MKVTWAYDRGDHRDNHEADLTDPAALEALLHEIHEAAEPVAITIFSDTTDDPDELPPGLQIGLGHPTHAFAVHIADDGGYLTDPTVQSPSGGLSFDLGGVPTEYPAEHLRIRPETAIQIAATYLKTGGEAPHVPTVAE	138
A0A5C4LZK4	unreviewed	Uncharacterized protein	2547244	Amycolatopsis alkalitolerans	138	IPR025680	20..133	MVALDIWYDQAPKNAAGDVAIRVTTAAELDTLIDRILAETTGNAAPPMIQVALAGVKRSPALEVGLGKDKGFIGYTARTEGGWTKGDGDPNAVVDYIYMGNHTQVRGDVEVPLSTVREGLHEFLATGERPNAVGSGVV	138
A0A6H1R0H3	unreviewed	Uncharacterized protein	2719023	Saccharopolyspora sp. ASAGF58	138	IPR025680	24..134	MTARTSDLLRSNDIDVRQLTPDVDLVDAIRQLSQDPELGCPWSWTLSSLRDDLPWYEQPALSVGVRDAETGALAWQDQPPMVPANGTNTEPVDYWLGGLHHTPMDAHTELPMELVLRAVAEYVRTGERPACVEWIAAR	138
A0A7Y4L746	unreviewed	Uncharacterized protein	60450	Kribbella sandramycini	138	IPR025680	15..135	MNTIRAYYKHEHDTQPLILETAADIDLLIDGLLSEDYDHSVAALYVEGRLNAAGVPDHELLVAVNNEDGDVGALRYMGDGGTYYTHGPGNAEVTYFYTGSDREFPADSEVSLTDVREAIKEFLATGTRPAGLEWTKAA	138
A0A7Z0WNA4	unreviewed	Uncharacterized protein	485602	Actinophytocola xinjiangensis	138	IPR025680	29..135	MTRRLYGACTMSELVLVWDSNFVEIENQLPTFADVVERISLLDGVGSTLVTLYRGQAHFACGGSAKTGLVVYATFDSAVFWQLVSSRESTAGETTVVAGGQTGAYSANHVVDLVAATSAATAFFKAGILATDQAWEKQ	138
A0A840QI27	unreviewed	Uncharacterized protein	664693	Saccharopolyspora phatthalungensis	138	IPR025680	24..134	MTASTSDLLRSNDIDVRQLPPDVDLVDAIRQLSQDPELGCPWSWTLSNLRDDLPWYEQPALSVGVRDSETGALAWQDQPPMVPANGTNAEPIDYWLGGLHHTPMDAHTEVPIELVLRAVAEYVRTGERPTCVEWIAAR	138
C6WDT1	unreviewed	Uncharacterized protein	446462	Actinosynnema mirum (strain ATCC 29888 / DSM 43827 / JCM 3225 / NBRC 14064 / NCIMB 13271 / NRRL B-12336 / IMRU 3971 / 101)	138	IPR025680	12..127	MVTRLRISHQRGKPILAASVAELDAAIDLISGDSARQECPSMVEITIEEDPYGHAYIDAGIGVEQGFVHLNGPDTYRTTVGDPNAAGTVLYDCCGNGEDVPAREEVPLATVHAVLAAFLAHDGLIPDDHPDLHLSPTG	138
D9T1U3	unreviewed	Uncharacterized protein	644283	Micromonospora aurantiaca (strain ATCC 27029 / DSM 43813 / BCRC 12538 / CBS 129.76 / JCM 10878 / NBRC 16125 / NRRL B-16091 / INA 9442)	138	IPR025680	16..133	MKVTWTYDRGDQRDNHEVELTDPDALGALLREIQQAGEPVVLTIFSDTDNDPDDLPPGIQIGLGHPTHAFAVHIADDGGYLNDPKAETPAEGLHFDFGGVPTEYPAEHLQLRPETAIQLAVTFLKTGGEPPHLAAVTE	138
K0JS46	unreviewed	Uncharacterized protein	1179773	Saccharothrix espanaensis (strain ATCC 51144 / DSM 44229 / JCM 9112 / NBRC 15066 / NRRL 15764)	138	IPR025680	15..135	MGALDVYYLYEHGDIPVTLSTVDEVDALLDRVRVESPPAAPMLMDVHLSGDPYAQGLDVGVAVDRGVIRYSGREWPHGVVSTGDGSADGEPRSYFYMGHGREFPANSEVPIDVIRKAVKEFMESNGARPTCVRWQDAS	138
A0A0C2Q035	unreviewed	Uncharacterized protein	1245935	Tolypothrix campylonemoides VB511288	138	IPR025680	23..131	MFVSDLSVEKWNGNRNEGDLIENPNWSQIETAMRQLDGKSKTLVTLGADDETYMSIGGGNLGKYVVTATFDNLNFHILVDLSKPDETEKLVVGGQEGIYPAKMCVDLLRCLLAARTFTESGELDPLLSWEEDKSLVVA	138
A0A0M2K1P6	unreviewed	Uncharacterized protein	1807	Mycolicibacterium obuense	138	IPR025680	8..123	MLLRWDDQEVHVNDAEELDSRLESLAKSGSAPVLVSVAGSAGTLSLGVGHQSGGLLLFADNDRSQPPLHSVGDGDAGGGEVEFARGDATVGFFPRCLVDHGVMLQAAREFFDTGTLPMCVVWEAEPSPATGNAAELVT	138
A0A136PWA8	unreviewed	Uncharacterized protein	47874	Micromonospora rosaria	138	IPR025680	16..133	MKVTWTYDRGDHRDNHEVDVTEPAALETLLGEIHQAGEPVVITIFSDTTDDPDDLPPGLQVGLGHPTHAFAVHIAGTGGYLTDPTATTPQRGLHFDVGGVPTEYPAEHLRLRPETAIQIAATFVRSDGAPPHVPETSK	138
A0A178LL91	unreviewed	Uncharacterized protein	912594	Mycolicibacterium iranicum	138	IPR025680	8..123	MLLRWDDQEVHVNDAEELESRLESLAKSGSAPVLVSVAGSAGTLSLGVGHQSGGLLLFADNDRSQSPLHSVGDGDAGGGEVEFARGDATVGFFPRCLVDHGVMLQAAREFFDTGTLPMCVVWEAEPSPATGNAAELVT	138
A0A1A9HMC0	unreviewed	Uncharacterized protein	1658665	Mitsuaria sp. 7	138	IPR025680	22..135	MDLNFYVNRMVADRRGGVLCTEEETLMPTADDLGVALCELDARSRTLICLYGQDGIDLTIGGGAGQYVVFASNADEQFWNLVNQAATDDSGVVLLNAGGQEGDFPARQVVTQPQALQAAQTFLQTGALDDSLCWERQE	138
A0A1I2EWY3	unreviewed	Immunity protein Imm1	684063	Paenibacillus algorifonticola	138	IPR025680	30..135	MFIRGLHFDNWVNGRDKGEFIHDQNQDLNWEMIEKILTELNGDNKTQVLLSKDEDIHMGIGGGNSGLYNVYATFDNISFFNLLDSSKSEDKIIQLVTGGQQGEFSANNCVDLETMLKAAKLFALEGEINDSLNWQYEE	138
A0A1U7ISL5	unreviewed	Uncharacterized protein	454136	Phormidium ambiguum IAM M-71	138	IPR025680	21..131	MFVSNLTIENWVGNKDESTVIENPSWQEIETAILELNGKSKTLVTLGADEETYMSIGGGEAGKYIVNVTFDNMSFYNLVNFSKSQEIETLVVGGQAGDYPAKMCVDLQIVLLAAKTFAELGKLEESVTWEEEKTFVML	138
A0A2T0M281	unreviewed	Immunity protein Imm1 of predicted polymorphic toxin system	1453103	Prauserella shujinwangii	138	IPR025680	5..131	MDLAAAEDVRTFVAMLAHGQVGGAILTHTGRPRVETLIPDDANPGERLTMPDHSVIVGVRGDRGAISCRGADGHGAESVQLYSHGEEPDHRVLYETDEFPPDCELPVNVITQTLIEFLETAKRPLTIGWQSALDSALP	138
A0A2T1E3H3	unreviewed	Uncharacterized protein	2107705	filamentous cyanobacterium Phorm 46	138	IPR025680	21..131	MFVLNLSVENWVGNQDEGDLIESPTWSQIEQAICELDGKSKTLVTLGADDECYMSIGGGESGKYIVNVTFDNVRFHNLVDPSKPDAIEKLVVGGQEGNYAAKMCVIIETALLAAQTFAASGKLELSLSWEEEKELVML	138
A0A2T1FZK5	unreviewed	Uncharacterized protein	2107706	filamentous cyanobacterium Phorm 6	138	IPR025680	21..131	MFVLNLSVENWVGNQDEGDLIESPTWSQIEQAICELDGKSKTLVTLGADDECYMSIGGGESGKYIVNVTFDNVRFHNLVDPSKPDAIEKLVVGGQEGNYAAKMCVIIETALLAAQTFAASGKLELSLSWEEEKELVML	138
A0A3A8GKZ6	unreviewed	Uncharacterized protein	2316735	Corallococcus sp. AB011P	138	IPR025680	18..129	MRVISLSVDNWSGNRNREEETNEPTWEQVERAFRSLDARRHTMLTLEADEEDNDLIVGGGGGLYVVTVHRYPEIFTLMLAETDDGETVRLTTGGQEGIFPKNLCVGTAQALLAMRRYFETCELEPSMRWIAEQAAQLT	138
A0A653TNC1	unreviewed	Uncharacterized protein	293387	Bacillus altitudinis	138	IPR025680	78..125	MFLYYGPTGAPVANPGEEFMKRIFFQEGEEYWKQGNGESSIEIEEDWESESLVFFYTEPYGFLIMRYPNFLVPFKKEEKIETIEHLVAGAPLYVPSCSYVDRNQAYQIVHHFLTTKKVPDLVEWVELRDIDFQYDKKS	138
A0A7X6NS71	unreviewed	Uncharacterized protein	1977903	Propionibacterium sp.	138	IPR025680	26..136	MAKRKCGALVVMVQLVLTSNDGRTEQETAAPSKQDVESRIAGLDGIERDLVILYRNDSHFAVGGSASGRLVASCTFDNQELGQLTSGGDPDAEITVMAGRQAGDYPANQVVGLAEVLTAVDAFVEDGSLAVKVSWKRS	138
A0A7Y2QY55	unreviewed	Uncharacterized protein	43677	Promicromonospora citrea	138	IPR025680	18..133	MSWGTLDHGAIRMPVNGVDEFRRAYDLAEADADIAGSVFEIDLWDIDLPTDRPLMVQFLVGHPTHSRVLVHQDGLALYAANEVLTDGSDVRYERPGGTFTAEPQYTRVTPTQAREIAADFVRTGRASGRITWAEQSMD	138
A0A841WQ76	unreviewed	Uncharacterized protein	2485484	Nostoc sp. 2RC	138	IPR025680	20..129	MFITKFSVEDWIGNQNKGSVEQAHSWQEIESAIRELDGHHKTLVTLETDNETHMAVGGGLGKYVVYLTFDNESFHYLVDPSKSDMDEFVIVGGQEGVYPAKSCVDLNTTLKAAQAFAELGTMEESVTWEKDEVFERVS	138
A0A844MYZ0	unreviewed	Uncharacterized protein	2304196	Scytonema sp. UIC 10036	138	IPR025680	22..130	MFVLNMSVEKWVGNKNEGELIENPNWSKIEAAIRELNGKSKTLVTLGADDEMYMSIGGGESEKYIVTVTFDNLSFYSLVDSSKPNITEKLVVGGQEGIYPAKMCVDLLRCLLAARTFTELGNLDLLLCWEEDKSLAVA	138
A8FFG7	unreviewed	Uncharacterized protein	315750	Bacillus pumilus (strain SAFR-032)	138	IPR025680	78..125	MFLYYGPTGAPVENPGEEFMKKIFFQEDEEYWKQGNGESSIEIEEDWESESLVFFYTEPYGFLIMRYPNFLVPFKKGEKIETIEHFVAGAPLYVPSCSYVDRNQAYQIVHHFLTTKTVPDLVEWVELRDIDFQKDMKS	138
B4D9E4	unreviewed	Uncharacterized protein	497964	Chthoniobacter flavus Ellin428	138	IPR025680	21..136	MNNPNAKESMKFVWTDSISSHEESIASSEEALRLIGDLEKATSVGPTMVEFFDPVSGLAFAIGVGRPETVATFQESLRPPYFISLGDPAARGVTSFCYGNEETEYMARNRIPYAVGKEALRIFMTTRKRPDNLVWEQL	138
D8FZ32	unreviewed	Uncharacterized protein	272129	Kamptonema sp. PCC 6506	138	IPR025680	21..131	MIVLNLSVENWIGNRNQGCLIDNPTWQQIEEAILELDGKTKTLVTLGSDDDTYMSIGGGFSGKYIVNATFDNISFQNLVDLSKSQAIEKLVVGGQEGNYSTQMCIELQVALLAAKTFAESGELERSLSWEEEKSLVSI	138
K9UIU5	unreviewed	Uncharacterized protein	1173020	Chamaesiphon minutus (strain ATCC 27169 / PCC 6605)	138	IPR025680	15..133	MYVKRIWVETEDGIEEDITYPSWEKIILYLKMMNGCSKHMMFLYPDVNEIEDSEFMSVCGGENNTFICTLHNDGTDSNKLVNADESSKETVMFYSGQTSGKSKDRIVDFEMVLKAIKTYVETGQLDRTLTWRNYSQDN	138
M5RAP1	unreviewed	Uncharacterized protein	1236481	Bacillus stratosphericus LAMA 585	138	IPR025680	79..125	MVLYYGPTGAPVENPGEGFMKRIFFQEGEEYWKQGNGESSIEIEEDWESESLVFFYKEPYGFLIMRYPNFLVPFKKGEKIETIEHLVAGAPLYVPSCSYINRDQAYQIVHHFLTTKTVPDLVEWVELRDIDFQYDRKS	138
A0A0H5CSY3	unreviewed	Uncharacterized protein	1653480	Alloactinosynnema sp. L-07	137	IPR025680	48..133	MLIPRVLEMSIQHLNDLPDGIGLVGEVRRLNDAGVEIPWLWGLSAGPEDPMSLDQVTLMFGVHNGDGALQWLTGHHTFVPVDGVNPEWSTHYLGGMYDTPMPPFSTVPVATVYAALNEFLQTGSRPTCVAWKEAASL	137
A0A1C6TTC7	unreviewed	Immunity protein Imm1	47855	Micromonospora citrea	137	IPR025680	16..131	MKVTWTYDRGDQRDNHEVELTDPDALEALLREIQQAGEPVVLTIFSDTSDPDDLPPGIQIGLGHPTHAFAVHIADDGGYLNDPTVETPTEGVRFDFGGVPTDYPAEHVQLRPETAIQLAVTYLRTGGEPPRLATIAK	137
A0A1G6XE17	unreviewed	Immunity protein Imm1	1271860	Actinokineospora iranica	137	IPR025680	10..134	MISVKAYYGREPQILRTHDDVVSFLESVRVDSESLGYPIMTLWYVNGDEHTPEFGVGVNSDLGALSYSGRLYPGIWFSSGDVDVRGDDVLSYDYQGSEMPVPVRGEIPYADVLDAAVEFFRLDGDRPMSVRWQKLVR	137
A0A1H2KG66	unreviewed	Immunity protein Imm1	129921	Amycolatopsis keratiniphila	137	IPR025680	13..134	MAVVKAWYDPGQREPFDLADAAQVDALLDRMLVEATAAPVGVIAELAWEGEDHRSILQFGVRTDHVGFVGYMGRGEPSVISTSGATSPEPVAYDYQSHERVVQSNAEISWSTVRQAVHDYVASGGTRPVGVSWETLS	137
A0A1M4YRP9	unreviewed	Immunity protein Imm1	2017	Streptoalloteichus hindustanus	137	IPR025680	15..133	MAHQLEVYYEFEHDDEPVVVATPEQAGEVLERMRAAYAGRRPVMAQVVIAGSTGFEHLHVGVDGEVGVVSFTGPAGGFHSLGDPAPGEVTFYYGGHNRELPANARVPLADVKHAMAEFLTSGGKRPSCLRWQPMAMM	137
A0A1M5MHG2	unreviewed	Immunity protein Imm1	2017	Streptoalloteichus hindustanus	137	IPR025680	18..133	MTLEASWRVVDGDVWRTEGLTITTSEQVRQLIVALSRHDTTDARAYLPQRPLLPSGWPDHEIIIGVRGDRGSLLYSDGDIGGWVTLGDGPEDPPVYAEGEFPARCEIPLPELEEALVEMVEAGRRPECVVWQPFEEG	137
A0A246RRI1	unreviewed	Uncharacterized protein	1185415	Micromonospora wenchangensis	137	IPR025680	55..129	MMTFRVVFDICEQELPDAEATRVFLDKQTLMIGPHGTRAHAFWFAPSGADDVLRLDIDYDNARAALRWLPDGGHAVEQPPAEPIVVLESSDSPLVTIPAELAVLSVETAHRAVIEYIATCQRPSLVRWADHTASQEK	137
A0A290Z1X7	unreviewed	Uncharacterized protein	42197	Actinosynnema pretiosum	137	IPR025680	14..128	MVTLQAIFDRATAERPFLIRTQSDLDELVERVRAASADHPCPSIVEITNADDPYRSPVLNAGIGADRGFVHENWRPERATRGAPGATGSVAYDVQGNTADVPADREVPLDVVRAVLADHLAHDGRIPPDHPLLNIVS	137
A0A2N3YY03	unreviewed	Immunity protein Imm1 of predicted polymorphic toxin system	2035247	Micromonospora sp. CNZ309	137	IPR025680	16..132	MKVTWTYDRGDQRDNHEVELTDPDALEALLREIHQAGEPVVLTIFSDASDPDDLPPGIQIGLGHPTHAFAVHIADDGGYLNDPTVETPTEGLTFDFGGVPTDYPAEHVQLRPETAMQLAVTYLRTGGEPPRLTTVAK	137
A0A2T0SQY4	unreviewed	Immunity protein Imm1 of predicted polymorphic toxin system	84725	Umezawaea tangerina	137	IPR025680	13..130	MVALNAWYGDELISLHGADDLNVLLDRMTREHAGAQAPPLLQISRRERGSWAILHIGLNRDRGVVGHTDKSGAVLSTDGTPPTGPELTYDHRGEAHPMPSNAEVPAANVRQAAHDFLRTNGARPTCVQWQATVSPAD	137
A0A317D3T6	unreviewed	Uncharacterized protein	2202421	Micromonospora sp. 5R2A7	137	IPR025680	13..134	MSIDITWGRGDGAASVSTVAELDGALDTISHAHSAQLPYCVTLVAPGGGEFPVMLDICIGHPERSFVYHVAADGSSAWGYQPDLEPGPTFTFDYAGTPTDAWPERTRVTNATARQAARQFLTRGGQRPDAVAWETVE	137
A0A347PVA5	unreviewed	Uncharacterized protein	103721	Actinosynnema pretiosum subsp. pretiosum	137	IPR025680	14..128	MVTLQAIFDRATAERPFLIRTQSDLDELVERVRAASADHPCPSIVEITNADDPYRSPVLNAGIGADRGFVHENWRPERATRGAPGATGSVAYDVQGNTADVPADREVPLDVVRAVLADHLAHDGRIPADHPLLNIVS	137
A0A3N9WN79	unreviewed	Uncharacterized protein	2203716	Micromonospora inaquosa	137	IPR025680	13..134	MSIDITWGRGDGAASLSTVAELDATLDTISRAHTEQLPCCVTLVAPGGGEFPVMLDICVGHPDRSFVYHVAADGSSAWGYQPDLEPGRAFTFDYAGTPTDAWPERTRVTDATARQAARQFLISGGRRPDAVAWETVE	137
A0A428YG81	unreviewed	Uncharacterized protein	2203195	Amycolatopsis sp. WAC 01376	137	IPR025680	12..132	MIEAWYDGNATGATTVTTAADLDRVLDAVAAMNGPTLAELYTDGDPEKSWLEIGLHGERASLRYVGDDAPNGAHSKGGTFSLPEHGEVLYYFMNNPREYPDDAEIPANVARKAAHDFLTSGGQRPSGVNWTEQDGPL	137
A0A429FBK1	unreviewed	Uncharacterized protein	2203198	Amycolatopsis sp. WAC 04182	137	IPR025680	12..132	MIEAWYDGNASGATTVTTAADLDRVLDVVAAMDGPTLAELYTDGDPEKSWLEIGLHGERASLRYVGDDAPNGAHSKGGTFPLPEHGEVLYYFMNNPREYPHDAEIPADLARQAAHDFLTSGGQRPSGVNWTEQDGPL	137
A0A4V2XB77	unreviewed	Uncharacterized protein	2530380	Micromonospora sp. KC721	137	IPR025680	45..130	MTFLLRDYHGHPYELTSPQEAGRRFDEQIEAIMPYSGCGQSLTIGTADQPALRIDIDIDIDTDRAALRWLPDGTYAADLTPGTPITVYESPDTGLVEIPADLARVTAATARAAVIEYATTGQRPTNLDWRHEQHPNL	137
A0A562V9J4	unreviewed	Immunity protein Imm1 of predicted polymorphic toxin system	406432	Stackebrandtia albiflava	137	IPR025680	23..137	MTEDPRYGVFYGWGVVEPVADADRADEAIDVLMTRYGPTGHLVFGGFGPLLPDGSCQPVLDIAISHDDAAACLKWGESVAVEPCFTALPDEPRRFDDGVADVIEIPAEDLAVSRGRARRAVHEYLRTGRRPTCVEWR	137
A0A5P9PFN1	unreviewed	Uncharacterized protein	2653857	Amycolatopsis sp. YIM 10	137	IPR025680	49..135	MLEQQLLDISDVHIENPEHGKRVAVALRSIASRTDIAVAYDWSLIYGGADMTDPYRIALRVGIDPRNQIGAMQFGAADHLSIPAAGGGDGTKAYKMAGKRDMYFQPGCQVSLGTVLDAVDQFVLTRTRPTLVNWRTA	137
A0A7W7SKR0	unreviewed	Uncharacterized protein	1282883	Micromonospora polyrhachis	137	IPR025680	16..130	MKATWAYDRGDHRDNHETDVTDPAVLEALLHEIHQAGEPVAVTIFSDTTDDPDELPPGLQIGLGHPTHAFAVHIADDGGYLNDPTVQTPDEDISFDLGGIPTECGAENLRLRPATAIQIAATFLKNGGKQPHFPETT	137
A0A7W7SY87	unreviewed	Uncharacterized protein	413306	Saccharothrix violaceirubra	137	IPR025680	15..130	MMEFLAWYDPEVDVPVVVRSASDLDRVIDVVKYDDGPTLIQLNALDPRDGLLVIGVFASKNRGTLLYRGPQGMWFSKGIAPYPGETLLYRYLDAEVDYPSDAEIPLHQVVKAAHDYLVDARLPAGPTWQPPPTWYPA	137
A0A7W7T4N4	unreviewed	Uncharacterized protein	413306	Saccharothrix violaceirubra	137	IPR025680	14..128	MVTLQAIFDRETAGNPAIIRTQDELDAVIERVRTLSTGHPCPAIVEITDADDPWNRPFVNAGIGEHRGFVQENWEPPRATLGDPGVEGVVVYDIQGSRAEIPADQEVSLDVVREVLAAHLSGGGRAPDDFPLLRVVD	137
A0A7W7T705	unreviewed	Uncharacterized protein	413306	Saccharothrix violaceirubra	137	IPR025680	15..128	MVTLSAVFDRESAVDPILVRTQDELGALIERVRTAATGLPCPPIVTIGEADDPWGSPILEAGIGEDRGFVRETWNPMRVTRGDLSATGVLVYDFQAHPADIPADQAVSLDVVREVLAAYLAHDTRIPADFPHLHIVS	137
A0A7W9KCI2	unreviewed	Uncharacterized protein	103725	Kutzneria kofuensis	137	IPR025680	14..134	MVALRAWYDPDNDDEPIIVGTTADVDTFLDRLQADRAAMQVPPLMQLSRRDAEGWAVLHIGVNTDRGVLAHTDATGSFVTTNGTATDQPLTYDYMGHVREVPGNAEVPLDDVRRAVHEFVITNGARPTSVEWQPDEV	137
C6W949	unreviewed	Uncharacterized protein	446462	Actinosynnema mirum (strain ATCC 29888 / DSM 43827 / JCM 3225 / NBRC 14064 / NCIMB 13271 / NRRL B-12336 / IMRU 3971 / 101)	137	IPR025680	12..136	MELEAWYGDDQDDAVPVRTAAELDAVLDEVAAMRGRVIVHLKVARPPSLDVRRMILNVGLNGDAGLGSLFYRSPSGAWYSQGAAADPSVSELLYYYMNSDTEYPLDCEIPIDAVRRAAHEYRSAVDTRPSAPGWQPA	137
C6W9F0	unreviewed	Uncharacterized protein	446462	Actinosynnema mirum (strain ATCC 29888 / DSM 43827 / JCM 3225 / NBRC 14064 / NCIMB 13271 / NRRL B-12336 / IMRU 3971 / 101)	137	IPR025680	14..128	MATLSAIFDHETGANPVLIETQEDLDALVERVRERSTGHPCPSIVEISDAADPWGSPTAYAGIGNDRGFVQVHDDPMRATRGRAGTTGTVVYDLVANATDIPADQEVPLDVVRAVLAAYLAHNSRIPADHPLLNIVS	137
K0JTT1	unreviewed	Uncharacterized protein	1179773	Saccharothrix espanaensis (strain ATCC 51144 / DSM 44229 / JCM 9112 / NBRC 15066 / NRRL 15764)	137	IPR025680	14..128	MATLKAIFDRETGARPVLIHTLVELDAFVERVRTLAVAQECPAVAEISHADNPWGHAILEVGIGKERGFVRENSTPMRATGTTTEVADPIVYDDQGTGVDIPAGQEVPLDVVRRVLAAFLAHDARIPEDSPDLHVLS	137
A0A0Q4Q726	unreviewed	Uncharacterized protein	1736234	Paenibacillus sp. Leaf72	137	IPR025680	34..135	MFIKGLHFDNWVNGRDKGEFIQDQNQDLNWGMIEKILTELNGDNKTQVVLSKDEDIHMGIGGGNSGLYNVYATFDNVSFFNLLDSSKSEDKIIQLVTGGQKGDFSANNCVDLETMLKAAKLFALEGEINDRLNWQHV	137
A0A1Q4R9B8	unreviewed	Uncharacterized protein	454133	Limnothrix rosea IAM M-220	137	IPR025680	22..130	MFISYFSFENWQGNRNDLVTKAVENWSDIETEIRRLNAKTQTLVTLETEDEVHMAIGGGQGQYVAYVALADESFHNIIDPSKSEREVNVMVGGQESPYPEKQCVALETVLQAAKTFAESGQMDKTVVWEEDLALELV	137
A0A1Z4FUM9	unreviewed	Uncharacterized protein	1954171	Calothrix sp. NIES-2098	137	IPR025680	18..129	MFITQFSTENWIGNQNKGCVKQAHSWQEIESAIRELDGHQKTLVTLETDSETHMAVGGGLGKYVVYLTFDNESFHYLVDPSKSDIDEFVIVGGQEGVYPAKSCVDLNTTLKAAKAFAELGTMEKSVIWEKDQVFEQV	137
A0A1Z4K1F2	unreviewed	Uncharacterized protein	1973478	Calothrix brevissima NIES-22	137	IPR025680	18..129	MFVSKFSVEDWVGNQNRGCVKPAQSWLEIEAAIKELDGQRKTLVTLETEGETHMAIGGGLQKYVVYVTFDNENFHYLVDPSKSDIDETVIVGGQAGVYSAKSCIDLNTTLQAAKTFAELGIMEKSVIWEQDGVFEPV	137
A0A252DS49	unreviewed	Uncharacterized protein	1932668	Nostoc sp. RF31YmG	137	IPR025680	20..129	MRITKFSVEDWIGNQNKGSVEQAHSWQEIESAIRELDGHHKTLVTLKTDSETHMAVGGGLGKYIVYLTFDNESFHYLVDPSKSDMDEFVIVGGQEGVYPAKSCVDLNTTLKAAKAFAELGTMEESVIWEKDEVVERV	137
A0A252E4F3	unreviewed	Uncharacterized protein	1932667	Nostoc sp. 106C	137	IPR025680	21..129	MFITKFSVEDWIGNQNKGSLEQAHSWQEIESAIRELDGHHKTLVTLETDSETHMAVGGGLGKYIVYLTFDNESFHYLVDPSKSDMDEFVIVGGQEGVYPAKSCVDLNTTLKAAKAFAELGTMEESVIWEKDEVVERV	137
A0A2D7YZ01	unreviewed	Uncharacterized protein	1891229	Pseudomonadales bacterium	137	IPR025680	48..136	MPGSQAPSILRISEHEPEEFFDVEKLFGRIEGFVRQRQNKQPVIITIETPGKGAMGIGIGARQGLCLHHMPEDNEPPYLASINETENSDDTVDYYLFGNHHTEVETRHIIGIAPALEAVGEFCRTGALSGAISWTEV	137
A0A2E1XFT7	unreviewed	Uncharacterized protein	1979207	Parvularcula sp.	137	IPR025680	48..136	MPGSQAPSILRISEHEPEEFFDVEKLFGRIEGFVRQRQNKQPVIITIETPGKGAMGIGIGARQGLCLHHMPEDNEPPYLASINETENSDDTVDYYLFGNHHTEVETRHIIGIAPALEAVGEFCRTGALSGAISWTEV	137
A0A2R5FY16	unreviewed	Uncharacterized protein	2005467	Nostoc commune NIES-4072	137	IPR025680	20..129	MFITKVSVEDWIGNQNKGSVEQAHSWQEIESAIRELDGHHKTLITLETDSETHMAVGGGLGKYIVYLTFDNESFHYLVDPSKSDIDEFVIVGGQEGVYPAKSCVDLNTTLKAAKAFAELGTMEESVNWEKDEVFERV	137
A0A2W7B1Z5	unreviewed	Uncharacterized protein	2164131	Snowella sp.	137	IPR025680	22..129	MFISKFSSEDWQNNQNTEVIHPAKNWQEIEKAIQELDGKHRTLVTLETDGEAHLAIGGGPDKFIVYLTFDNEVFYYLCGFAKSNLEESLVVGGQEGLYPAKFCVEIDLILQVAKTFAEFGTMDQTVVWEKEGVLELV	137
A0A350VZ67	unreviewed	Uncharacterized protein	142586	Eubacterium sp.	137	IPR025680	23..136	MRINMYVKRVFYDDFKDLSNVEKSIDFPTWEDIENVINLLDGEYVTQIIMDNGNEADFLCIGGGNDRLCNVFISKNDNEIIYTLMNSDADDSLVHKLVTGGQEGDFEDKLCVSIDMAKRVAKMYYELGEMDASFIWE	137
A0A355DTG9	unreviewed	Uncharacterized protein	2055781	Cyanobacteria bacterium UBA11162	137	IPR025680	21..129	MFISKFSVEDWVGNQNKGCLEQVQNWAEIETAIKELDGHHKTLVTLEADGETHMAVGGGTDKYLVYLTFDNETFHYLVDPSKPDADERLTVGGQEGVYPAKLCVDIDSAIKAAKTFAELGTMDKSVIWKQDGVVEPV	137
A0A4Y9VEL6	unreviewed	Immunity protein Imm1 of predicted polymorphic toxin system	2035250	Micromonospora sp. CNZ285	137	IPR025680	29..130	MVVKEAGRVNVSWSATSLTSGRFVPTERSDVAGLIERFDDLRAQGRGYLEVRGDAAFPVLTLGFAGSAAVVHLITDEDAASLLAADEPAGTDAEVLVLDDPVEFTADVVLDLERAWQVLEEFVSTGDARRAGEWREL	137
A0A6C2DZM6	unreviewed	Uncharacterized protein	2480795	Pseudanabaena sp. UWO310	137	IPR025680	23..129	MFISKFSTEDWQENRNQLVLKSAQNWLEIEVAIRSLDGNRQTLVTLETEDEAHLAIGGGKGRYVVYLTFDNEIFHYVVDPLKLGMDEKLVVGGQEGIYPTKLCVGLDMALRAAKTFAEFGIMEKSVVWEQDKILELV	137
A0A7W2AH45	unreviewed	Uncharacterized protein	1329516	Thermoactinomyces daqus	137	IPR025680	42..122	MEWILLTEDHEIPEEENPSWKRICQCICSLDGKEATNFTLELVDAGTLYCGGGNLIKGEKRYIVNYVSEDGEVNCSLIDPAESEEEYYELTIQTSELYPAKWCVTQDKAVEAIRYFYENGSRCQDHSWEYLAGGPDL	137
A0A845YDS0	unreviewed	Uncharacterized protein	2607798	Symploca sp. SIO2G7	137	IPR025680	22..129	MFISQFSVEDWQGNQNNGSVQPVRGWQQIEAAINQLDGYHKTLVTLETDRETHMAVGGGKGKYVVYLTFDNEQFHYIIEPSKSDEDETLTVGGQEGIYPAKLCIDLDAALKAAKTFAENGAMEKSVIWEQDEVFETV	137
B2J6J2	unreviewed	Uncharacterized protein	63737	Nostoc punctiforme (strain ATCC 29133 / PCC 73102)	137	IPR025680	18..129	MFITKFSVEDWMGNQNKGCVEQAHSWQEIESAIRELDGHHKTLVTLETDSETHMAVGGGLGKYIVYLTFDNESFHYLVDPSKSDMNEFVIVGGQEGVYPAKSCVDLDATLKAAKAFAELGTMEESVNWEKDEILERV	137
I0V3E6	unreviewed	Uncharacterized protein	882086	Saccharomonospora xinjiangensis XJ-54	137	IPR025680	20..134	MSVTAGWAMIDEDDSHEGMNTVLHTPEDVTAFVGKVAAADPYADSIRLAHVKRPLWDAEQGFTDHDVFAAIVAGFGSLSHQDRDHAKAYPVGVPESPGCEFDDEDFPAGSGLTLEQFTAALVEFPHTAKRPTNVWAV	137
L8MV19	unreviewed	Uncharacterized protein	927668	Pseudanabaena biceps PCC 7429	137	IPR025680	23..129	MFISKFSTEDWQENRNQLVLKSAQNWLEIEVAIRSLDGNRQTLVTLETEDEAHLAIGGGKGRYVVYLTFDNEVFHYVVDPLKLGMDEKLVVGGQEGIYPAKLCVDLDMALRAAKTFAKFGIMEKSVVWEQDKILELV	137
A0A0N0T890	unreviewed	Uncharacterized protein	1519492	Nocardia sp. NRRL S-836	136	IPR025680	12..126	MRAVFDFESGRSPLLVSTHDELSELVARVIALSEGETIPSIVEIGVDAENPYAFPALQAGIGPESGFVYELWNPSRATAGDPEAGGTVLFDYSAHAQEIPARHVVPLSTVRSVLTAYLDHGGFIPADFPALQVVED	136
A0A1C6UWE9	unreviewed	Immunity protein Imm1	683228	Micromonospora yangpuensis	136	IPR025680	5..134	MIWTGHTRTVATTADLAATLEEITIQTSTGLPMAVTVLPAGHEHLTPYDDDFPDCLEVGLGHPERAFVRWMGHDGGYGYQPDLPPGPAGLRFDYGGQPIHPEPHELRVSPPAARHAVEEFITTGQRPTHLLWQPAQ	136
A0A1G6SZL5	unreviewed	Immunity protein Imm1	1271860	Actinokineospora iranica	136	IPR025680	10..134	MTIEAWYERGGPNVLHDLSEVSAMLESVRADSIKYDLPLMTHWYVAEDGDSTPEFSVGVHGDVGALSYSGREWHGLWFSKGEHPFDGELLAYSYQDNERPVPANSQIPFAEVVKAALEFFQLDGNRPASVTWQKLT	136
A0A1G9RAC5	unreviewed	Immunity protein Imm1	128104	Lentzea albidocapillata subsp. violacea	136	IPR025680	13..132	MVALEAWFDGDAEDPTIVRTSDELDAVLDTIAAWPYPGQLQLLIADNPGYVVLDVGLNGAKQRGVLFYSNQELPDAYASQGSDTVDPAPIYYYMGSDTEFPATAEIPLADVRRAAHEYMSTGGGRPHDITWQVWAD	136
A0A1H0SPK7	unreviewed	Immunity protein Imm1	504798	Actinokineospora alba	136	IPR025680	23..135	MVALEIWYDQDTANDLGEGDPAIIVATPDELDAFVDRVLEETKAHSAPPMIEVSVAGNPSSPAMHVGLGQERGFIYYMAADGGWTQGDQSREDVVTYVYVGSASEIAGNTEVPLADVRRGLREFMATGGRPTIIRP	136
A0A1Q4YFH7	unreviewed	Uncharacterized protein	1835005	Saccharothrix sp. CB00851	136	IPR025680	13..130	MVALEAWFDRNAEGPTIVHTPAELDAVLDTVVEWNMPTTVQLLTADNPGHVLLDVGLDARTGRGVLYYFGPDKPDGWISKGPYAAEPPPIYYFTGSDTEFPADAEIPLADARRAAHEFMHNGGGWPNGIEGQPRWD	136
A0A1Q9LQ24	unreviewed	Uncharacterized protein	1193682	Actinokineospora bangkokensis	136	IPR025680	23..134	MAELGVWYDQDGGDAHREGEPLIVVRTDAELDALIDRVRDETREHRCPAAIQVVLNGNTGYPILEVGLGQSTGFIHYHADDAARTIGDGDPDAVAEYVYMGNLSEVPADSEVPIEVVRQGLHEFLSTGRRPSVLQG	136
A0A1Q9LS44	unreviewed	Uncharacterized protein	1193682	Actinokineospora bangkokensis	136	IPR025680	20..134	MVTIKAWYEVGQRDPEIIDPAHIASFLDKVEAEAREADFPVAANVEMHTGGQPLVLQFGVRPEVELGFASIITDRGSFIGTNGTDAANEVMYDYTGSEFPVEARDEIALAEVRRAVIEFATNNGNRCEGVLWRELT	136
A0A1Q9V5H7	unreviewed	Uncharacterized protein	1904969	Saccharomonospora sp. CUA-673	136	IPR025680	15..131	MTDLLELTGFHVDDVPDVDAFVARVREFAAQGLEVGHFWVIAAGPKDVRAADHVELEFGISDKPGVGVLAFGQGDEHYVPAHGTNEDEVEYMLGGLHPSYLPAKAEVPLEDVYAGLDQFLHTQRCPVVLDWIQVSG	136
A0A1W2FG99	unreviewed	Immunity protein Imm1	40571	Lentzea albidocapillata	136	IPR025680	13..132	MVALEAWFDSDAEDPTIVRTSDELDAVLDTIAAWPYPGQLQLLIADNPGYVVLDVGLNGAKQRGVLFYSNQELPDAYASQGSDTVDPAPIYYYMGSDTEFPATAEIPLADVRRAAHEYMSTGGGRPHDITWQVWTD	136
A0A2S6GLX8	unreviewed	Immunity protein Imm1 of predicted polymorphic toxin system	155976	Actinokineospora auranticolor	136	IPR025680	11..132	MTIVRAFFDEDEPVMLRTPADVAALLARAQADSREFNLPLFMQWYIEGSDAVEFGVGVNDDRGTLNFTGGNWPGLWFSQGDPDASEELLSYDYMSHERPVPASCEISFTRVVQAAQEFLSTGERPTSIAWKELHSE	136
A0A2S6GYL7	unreviewed	Immunity protein Imm1 of predicted polymorphic toxin system	155976	Actinokineospora auranticolor	136	IPR025680	19..135	MTIEVGWGIDHADGTFGGDRMSLRTAADVEEFVRRLGGDGAGVAWVNHKGRSLWNAELGIPDHEVFAAVYAGFGYFSYQDPTVDKCYPVGLPDSPEVEYDDDDFPPGSGVSTTLLTRAVAEFLATKARPTCLDWTS	136
A0A2T0T3T0	unreviewed	Immunity protein Imm1 of predicted polymorphic toxin system	84725	Umezawaea tangerina	136	IPR025680	23..134	MIEAHYSVAVEGDRSWLGQVDELRQGEDVRRLLDKLTDPRSDNALLIHTDRPTLDSGYPDHEVTVGVRGDRGAILFTDSNTGTWVTLGEGPARRTVYAGIEFPTHCEIPVPSLVSAIEEFLLTGERPTRVPWQQAR	136
A0A421AXK7	unreviewed	Immunity protein Imm1 of predicted polymorphic toxin system	585224	Actinokineospora cianjurensis	136	IPR025680	24..134	MTGTEPIIHRGFIAMDEILPGVDLVAEVRALNGGGVEIPWMWSLSEKRMDLTSTEQSMLTFGVNGEVGILEWQEGDSSFTPVGGANAERLSYWLAGFHESEVERYTEVPVELVYAAVAEYLRTRSRPGCVEWREVG	136
A0A495VRH0	unreviewed	Immunity protein Imm1 of predicted polymorphic toxin system	2072	Saccharothrix australiensis	136	IPR025680	13..133	MVALDAWFDWKADGPTTVRTPAELDAVLDTVVEWNDPTTVQLLIHGDPGHAILDVGLDGSTGRGVLYYSGPDAPDACISKGADIAEQPPLYYFTGSDTEFPVDAEIPLAEARRAAHEYMSTGGARPTGIEWQPSWN	136
A0A4R4Z0P6	unreviewed	Uncharacterized protein	2530387	Saccharopolyspora sp. 7K502	136	IPR025680	19..133	MPIEAYFRKMINGRLRETSFTAITAADVEELVELLSEDTTDDAHIYHTERRSPSGKPDHLLTVGIRNHNHGAMSFLDSKFVQFFSKGDTPEFEPFYNEREFPPYCEVGKDVIKKALVEFFETGTRPTSIKWQSEEL	136
A0A4R7PP10	unreviewed	Immunity protein Imm1	2135788	Glycomyces sp. MMG10089	136	IPR025680	13..135	MSVRAYYRPGHAESPLIAATAEELGRIIDDLLEQPFEYSMANFYIAERETEDPIVELSVGVDPDRGVGSLQFLNGEGRWFSKGHTSTYDEVSYCYYGNGCTYPRDSELPVEALRAAAAEFLSSDGERPASVAWQEA	136
A0A4S8P0L7	unreviewed	Uncharacterized protein	2126555	Glycomyces paridis	136	IPR025680	13..135	MSVRAYFRPGHAETPLLAATAAELGGIIDDLLVQPYEFSMANLYIAERESEDPVVELSVGLDPERGVGSLQFLSGEGRWFSKGRTSTYDEVVYCYYGSGCAYPRDSEVTVDAVRSAVAQFLETDGERPSSVDWQEA	136
A0A518WJL7	unreviewed	Uncharacterized protein	2583243	Micromonospora sp. HM134	136	IPR025680	54..128	MTYRVVFDICEQELPDAEAARVFLDKQTLMIGPHGTRAHAFWFAPSGADDVLRLDIDYDNERAALRWLPDGGHAVEQPPAEPIVVLESSDSPLVTIPAELAVLSVETAHRAVIEYIATGQRPSLVRWADHTASHEK	136
A0A7W9HSQ4	unreviewed	Uncharacterized protein	1105145	Saccharothrix ecbatanensis	136	IPR025680	12..124	MSAIFDHETGSAPLTVATHDELADLVDRLTQLTDGPVPSIAEISITEDPYGLPMLYVGLGPDTGFVQEMADPPRATVGDPDATGDVLFDYIAHTQEIPAWQVVPRETVIALLVAYLDHGGRIPGDDPRLRPVDGGK	136
A0A810MZ51	unreviewed	Uncharacterized protein	338584	Polymorphospora rubra	136	IPR025680	17..130	MRVTWAYDCGDHRDTHEVDTTDPTAFDRLLRQIHERDEPVVVTIYDEPTGDTDDLPPGVQIGLGHATHAFIVHITDDGGYDTDPGVPAPATAISFDLGGVPTEYPAENLRLRPETAIQKAVAFLRAGGSPVSPPPA	136
A0A810N1Z5	unreviewed	Uncharacterized protein	338584	Polymorphospora rubra	136	IPR025680	11..131	MTIQISWGRGAGNATADSTDALDTVLDSIAPSDGPPYCVSLIVPDGSDFPPMLQICVGHPERSFAYHVAADGSSGWAHQPELDNGPAFTFDYAGTPTDAWPERTRVTPADARAAAREFLASGGGRPSNLAWDVVAD	136
K0JYL2	unreviewed	Uncharacterized protein	1179773	Saccharothrix espanaensis (strain ATCC 51144 / DSM 44229 / JCM 9112 / NBRC 15066 / NRRL 15764)	136	IPR025680	15..129	MATLSAIFDHETGSTPLEITTHAELAELVDRVTRLTGGPVPSIAEITVAEDPYGLPMLYVGIGEDRGFVQELGNPPRATVGDPDATGDILFDYMANTQEVPAWQVVPRETVITVLTAYLDHDGLIPPDHPHLRPTS	136
A0A1M7DT53	unreviewed	Immunity protein Imm1	1121322	Anaerocolumna jejuensis DSM 15929	136	IPR025680	26..133	MYVKKAVYDEWENNVDIGGMIEDLTWDIAEKLIKSLDGSKCTQVILSNEIDDAFICIGGGNNGFYNVFITLDDNESFYDLINPSGRHDNILKLVTGGQLGDFEEDICVTIDKVLLASKTFCMVGKVEETLKWKYRS	136
A0A3C0GS81	unreviewed	Uncharacterized protein	69392	Stenotrophomonas sp.	136	IPR025680	20..134	MSGLHTPGQDAGMIAMDINGHAVAVASPAQLEQALARARQLPRFELWMTSPAGTTLCMLRNGAHAWLMFVPGEGEPGVRSCGDPARPGSVDYLLGNGQLDPYPLSWCVEVEHCLGALASFHRSGGDRPQGIAWADP	136
A0A3S9Z4I3	unreviewed	Uncharacterized protein	217203	Achromobacter spanius	136	IPR025680	35..134	MERCENKKLIEERRLGERVAVSERDDPSHADNLAALDQLDGAQFSSIAFVTEDETVMAIGGGDGAFVVSITLDDDARIYTLIDPSRSEDHDQEVVVGGQAGSYQQYQCVDRDMAKAALLHFQQEGAPSPDLQWVSE	136
A0A511N8U8	unreviewed	Uncharacterized protein	1223518	Deinococcus cellulosilyticus NBRC 106333 = KACC 11606	136	IPR025680	15..134	MTPVGTVVWQGIAQALQVTSRADLMQAIEQARKAARHQGVPLSVELRIDNSGVMSILVGADRSYLVFKPENGHFCHVADDVHAGNTRPGKCLAFIEDGHLSEIDLRLTVPFELAQEALLSFAETGEIPRSLPWMSA	136
A0A538MZU0	unreviewed	Uncharacterized protein	1883427	Actinobacteria bacterium	136	IPR025680	26..128	MRFTLYWGLDSSARINSVEDLEIQLTLLARTRGRGRTALAVDLLPADARDGGLQLGIGHPERSFVLALDRPGGYGVEPDVPPWPHAIPFDCGHELIELKPDWTRVTAQGAIEAARAYVRTGSRPTNLDFDPVAVHS	136
A0A6H2YHI5	unreviewed	Uncharacterized protein	1177926	Bacillus sp. M 2-6	136	IPR025680	60..126	MFLYYGPTGAPVENPGEEWMKEIFFHKDEDYWKQGNGESSIEVDEDWETESLVFFYHEPYGFFLMRYPDFLVPFKKEEKIETIKHVVAGAPLYVPSCSYVDRHQAYEIVQHFLKTKSIPDSVEWVELRTIDFQQDL	136
A0A7U0QTM1	unreviewed	Uncharacterized protein	293387	Bacillus altitudinis	136	IPR025680	75..126	MFLYYGPTGAPVENPGEEWMKEIFFHKDEDYWKQGNGESSIEVDEDWETESLVFFYHEPYGFFLMRYPGFLVPFKKEEKIETIKHVVAGAPLYVPSCSYVDRHQAYEIVQHFLKTKSIPDSVEWVELRTIDFQQNL	136
A0A7U3DB23	unreviewed	Uncharacterized protein	293387	Bacillus altitudinis	136	IPR025680	71..126	MFLYYGPTGAPVENPGEEWMKEIFFHKGEDYWKQGNGESSIEVDEDWETESLVFFYHEPYGFFLMRYPDFLVPFKKVEKIETIKHVVAGAPLYAPSCSYVDRHQAYEIVQHFLKTKSVPDSVEWVELRTIDFQQDL	136
A0A7Z2FXM8	unreviewed	Uncharacterized protein	2683680	Bacillus sp. ms-22	136	IPR025680	79..126	MVLYYGPKGAPVENPGEEFMKRIFFQEGEEYWKQGNGESSIEIEEDWESESLVFFYTEPYGFLIMRYPNFLVPFKKGEKIEMIEHLVAGAPLYVPSCSYINRDQAYQIVHHFLTTKTVPDLVEWVELRDIDFQKGL	136
A0A841GRD8	unreviewed	Uncharacterized protein	1639882	Longimicrobium terrae	136	IPR025680	24..135	MNRFYDVEITTFASGLHTSRAVVHTAGEAWAAAREAEALNACVLLVGCQTRDVSYGDFHVWLAGDRAFLRLDEHREWYARGSALDQSNAESPVEFRTLDGTYFSVPRADTVTRSQAFEALDSWLQTGEMPPSLHWA	136
A0A8B0IWE2	unreviewed	Uncharacterized protein	293387	Bacillus altitudinis	136	IPR025680	75..126	MFLYYGPTGAPVENPGEEWMKEIFFHKDEDYWKQGNGESSIEVDEDWETESLVFFYHEPYGFFLMRYPGFLVPFKKEEKIETIKHVVAGAPLYVPSCSYVDRHQAYEIVQHFLKTKSIPDSVEWVELRTIEFQQDL	136
A0A0H5CQS3	unreviewed	Uncharacterized protein	1653480	Alloactinosynnema sp. L-07	135	IPR025680	22..134	MVTLEVWYDQEPENDFGPGDPPVIIRTEAELHGFIDRVLDETSTHEAPAMIQAVNADDPQSAVLQVGLGQSLGFIGYGAADGGWTQGKGSPDVRVEYIYMGNLSEVRASVEVPIEVVRQGLVEFLETGQRPNAIV	135
A0A0H5CVE7	unreviewed	Uncharacterized protein	1653480	Alloactinosynnema sp. L-07	135	IPR025680	42..130	MIPDILTRSSVHIDHIAPGIDLVSAIRDLNSTGLVIPWAWTIAAGPHDPRSADVVSLTVGIHSDTAMLLWADDTADYVPSNGHNTGWVTYHLAGIHELPVPPHAETTPDLAYEALTEFLETHARPACVTWCEAEA	135
A0A0N0T715	unreviewed	Uncharacterized protein	1519492	Nocardia sp. NRRL S-836	135	IPR025680	10..131	MEASYKHGAGVRLLRGDDDIDSFLAELLGAGPDYRSATIYAVDEAAAEDPSHELVIGVDEATALGAVRYAGDDGEWFSKGEKINPDGVRFTYYGTAHEYPADSEVPLDVVRQALRELLANEGKRPECVTWQAAGD	135
A0A1G9I8J8	unreviewed	Immunity protein Imm1	128104	Lentzea albidocapillata subsp. violacea	135	IPR025680	10..130	MTALSVLQRQEVYAVEVSDIDELISDMSEFVRQAETNSSGFVWFFQNSPDEAVPSLVVGMRRDRGALMWCEQDEGFVPVAGANLDHADYFTWDSHHFCFPPGSEVQINLVHEAVQEYVRTGQRPACVEWRLDEES	135
A0A1H8YPE5	unreviewed	Immunity protein Imm1	394193	Amycolatopsis saalfeldensis	135	IPR025680	12..133	MKLEAWWDEDADEGTIVETPAELDAVLDAVAALDGPALVQFYDADEPKQVEFAVGLNGDRGVLRYAGLDDMGGSTSRATKQRFTAPEGGVLYYCMSADTEFPDDAEIPAADAREAAHEFLRIGGTRPTGVAWQDA	135
A0A1H9W8X8	unreviewed	Immunity protein Imm1	200379	Lentzea flaviverrucosa	135	IPR025680	13..132	MVALEAWFDINSDDPIIVSTPDELDAVLDQVAGWSGSHIVELLVAADPGYAIFDVGLDGKRELGALYYSARNRDTWFSQGTDPTASTPLYYYMGSDTEYPPGAELPLAEVRRAAHEFLTTGGQRPTGIQWQPRPE	135
A0A1I7BWA4	unreviewed	Immunity protein Imm1	995060	Actinopolyspora righensis	135	IPR025680	16..132	MSTFTAMYHPDEPLAEVSTVDELDALLERVTVDAVAEDVPTYVELVPPPDKRCALHIGLGQDGYSSVSYLEKPARAVASKGTLPTPDDAGFDYGGTWTHAPLDSAVPVADAHQAAREFLTTGQRPTNLTWQEPRY	135
A0A1Q9UMS7	unreviewed	Uncharacterized protein	1904969	Saccharomonospora sp. CUA-673	135	IPR025680	16..133	MTNLLDRIGFHVDDITDVTAFIDDVRDFAARGVQVPHMWAVAAGPEDPTNDDHIELEFGISTQPGTGALTFGAGDTIYVPAHGTNDDDVDYQLGGAHPGSFPPKAEVPLDDMLSALEQFIRNGRRPTNVTWYPAG	135
A0A1R0KT32	unreviewed	Uncharacterized protein	76021	Amycolatopsis coloradensis	135	IPR025680	11..132	MVKAWYDPGQREPFDLADAAQVDALLDRMLVEATAAPVGVIAELAWEGEEHRSILQFGVRTEQVGFVGYMGRGETSVISTSGATSPEPVAYDYQSHERVVQSNAEISWPVVRKAVHDYVASGGARPAGVGWRDVE	135
A0A1W2FG09	unreviewed	Immunity protein Imm1	40571	Lentzea albidocapillata	135	IPR025680	13..132	MVALEAWFDINSDDPTIVRTPDELDAVLDQVAGWGGSHIVELLVADDPGHAIFDVGLDGKRELGTLYYSARNRDTWFSQGTDPTAPTPLYYYMGSDTEYPPGAELPLAEVRRAAHEFLATGGQRPTGIQWQPRPE	135
A0A222VRS3	unreviewed	Immunity protein Imm1	530584	Prauserella marina	135	IPR025680	13..133	MTRVEAWYDPDQEEAVPLTGQPDVDALLDRMLAEATQENVRVQADLHYRSDDGEAILQVGMGSDTGFVGYINDTDRVISSNGTTDPGDVSFDYMTHERVVPATSLVSITAVRQVVHTFTQSPLTRPQGPITWVAV	135
A0A2G7D046	unreviewed	Immunity protein Imm1 of predicted polymorphic toxin system	2035249	Verrucosispora sp. CNZ293	135	IPR025680	43..128	MTLLLRDYHSHAHDATSPDDAGRWFDEQTQTIMPHGGCGQTLTIGTDDKPVLRIDIDLDADRAAVQWLPDGSYATEHEPDTPITVYESPDTGLIDISPELARVTPATARAALIEYATTRQRPTNVDWNHRDQSSQ	135
A0A4R4SSB9	unreviewed	Uncharacterized protein	2530377	Micromonospora sp. KC207	135	IPR025680	12..128	MTPLLRDYHGHPYDLTSPDEAGRRFDEQVTAIMPHGECGQTLTIGTANGPVLRIDIDVDADRAALRWLPDGSYATDLDADRPITVYESPDTGLRDIPAGLARVNTATARNAVIEYVTSGQRPTIVAWAQGNPSVS	135
A0A660CEQ6	unreviewed	Immunity protein Imm1 of predicted polymorphic toxin system	43354	Prauserella rugosa	135	IPR025680	17..132	MTDLLDLIGFHVDDVPDVAEFLAGVRDFAGQGVNVPHFWVVAAGPKDIRHSDHVELEFGVSTTPGVGALAFGHGDGHYVPAHGTNNEDVEYWQAGLHPSYLPPRAEVPLEDVLAGVGEFIRTGRRPTGIQWAEAD	135
A0A7W7T358	unreviewed	Uncharacterized protein	413306	Saccharothrix violaceirubra	135	IPR025680	13..132	MVTLRAWFDGDSDDPTIVTTAAELDAVLDIVVGWEDPILVALYVQDDILRAVFEVGLNGGKGVGVVYYSGDETGWFSRSSQPSNAETILYYYMDNDHEYPPHSEVPIDVARQAAHEFMTTRGERPTGVEWQKRIP	135
A0A810NBV6	unreviewed	Uncharacterized protein	338584	Polymorphospora rubra	135	IPR025680	47..130	MTPQLRDYHGHPYELTDPEQAGRRFDEQIETIMPHGGCGQTITIGPPDQPTLRIDIDIDIDADRAALRWLPDGSYATDLDPDTPITVYESPDIGLSDIPANLARLNTAKTRQAVIGYVTTGTRPTRVTWKHPAHN	135
A0A841FQ08	unreviewed	Uncharacterized protein	714109	Phytomonospora endophytica	135	IPR025680	14..134	MTSLKAYFRPGHRDEPAVASTDAELDALLDELMREGFDRSIAVLSVAEPGDGGYRALHVAVDPEGDVGALIYIDSTDAWYSKGTTSEREELFYCYYGEDRDFPRDAELTLATVRAAAAEFLHTGLRPTLADWQPW	135
A0A0A6D213	unreviewed	Histidine kinase	587753	Pseudomonas chlororaphis	135	IPR025680	25..132	MKLEKIIEDEAKGETFKEREHLSPDRAKVLETLDRLDGKACSSTLFLLDDDNYMSVGGGNDHRYVVFIAVNVDEKLYTLTTPDASSDETVDVVVGGQSGSYPKNQVVDKESARKALLYFCEHGTADPGLAWEIEE	135
A0A136PW78	unreviewed	Uncharacterized protein	47874	Micromonospora rosaria	135	IPR025680	44..128	MTLLLRDYHGHPYDLPDPQEAGRRFDEQVEAVMPHGGCGQTLTIGPTDQPVLRVDIDIDADRAAARWLPDSTYATAVDTADGITVYESPDAGLVEISAAVARLDTATARRLVVEYVATGQRPTSVPWTRAIRPAP	135
A0A1A9HTR2	unreviewed	Uncharacterized protein	1658665	Mitsuaria sp. 7	135	IPR025680	48..121	MTLSLNGQDLDVDAIEQLTQQLDGVPTREWLELWINVEDGPSLCMLKGGRAAFLMFLRFPGDDGFVSGGDAGAEGTAQFRLGNGQVDEYPRAWCIDVDLCCKAVAQFFVNGGERPDLIAWRRDDGDTSVDASRAA	135
A0A1H8MJP2	unreviewed	Immunity protein Imm1	1761896	Pseudomonas sp. ok266	135	IPR025680	25..132	MKLEKIIEDEAKGETFKEREHLSPDRAKVLETLDRLDGKACSSTLFLLDDDNYMSVGGGNDHRYVVFIAVNVDEKLYTLTTPDASSDETVDVVVGGQSGSYPKNQVVGKESARKALLYFCEHGKADPGLAWEIEE	135
A0A2I9DWT2	unreviewed	Uncharacterized protein	200253	Deinococcus aerius	135	IPR025680	37..133	MPSREVCWDGNRNRAVVLTLHELTRELERSMEEARAAQIQMDFVLTAGDCSLLLTVGEGDRSFVAFMRGPVEQGNALFDYVLDGQEEDPAHPFLYGGSYSEVDFNRTVPSGDAIKAVREFFETGEKPGWLPWEAV	135
A0A2V7TUM7	unreviewed	Uncharacterized protein	1978231	Acidobacteria bacterium	135	IPR025680	18..134	MAMQTVNIRLRWSEQEPATTLSDPRELDDFLDAIAMGCDRHRPIIVLVDAHGHEVALGIGAEESFVQVQDQSGDPPYLVTVGDPTADGVVAFYLFGHHHTEIRRRHLVPSMVARRIVSAFLRSGSRSPDVEWEEV	135
A0A3A9IHT2	unreviewed	Uncharacterized protein	2320082	Anaerotruncus sp. 1XD22-93	135	IPR025680	17..131	MRNAKVVYCIDGFNGVEIPICSINELLSVLQKIKSEASTVMEIIFSADVAVEGSGRLSVGLNENCILTYTSEDFEETLTSLGNEDAQGDTEYYFGDYTLMSNKYIIPFDDAVKVLEVWINSGKLSNSIKWTDKLY	135
A0A3E0A728	unreviewed	Immunity protein Imm1 of predicted polymorphic toxin system	2135587	Pseudomonas sp. OV221	135	IPR025680	25..132	MKLEKIIEDEAKGETFKEREHLSPDRAKVLETLDRLDGKACSSTLFLLDDDNYMSVGGGNDHRYVVFIAVNVDEKLYTLTTPDASSDETVDVVVGGQSGSYPKNQVVGKESARKALLYFCEHGKADPGLAWEIEE	135
A0A4R7V3P2	unreviewed	Immunity protein Imm1 of predicted polymorphic toxin system	1471381	Pseudomonas helmanticensis	135	IPR025680	26..132	MKLEKILEDEAKGETFKEREHLSPDRAKVLATLDRLDGKACSSTLFLLDDDNYMSVGGGNDHRYVVFIAVNVDEKLYTLTTPDASSDETVDVVVGGQSGSYPKNQVVDKESARKALLYFCEHGTADPGLAWEIEE	135
A0A7J9XD84	unreviewed	Uncharacterized protein	2604148	Streptosporangiales bacterium	135	IPR025680	12..127	MTWPVMVCDGGQRREVHTLLELEALLAAIAAVGPPSWVQITSSDGTHVLGVALGRGDVSALTFSDRDTATTLASTATVPMLGGYDFDDAGTPRPVHHDDAISVQTAHWAITEFVQTGQRPRCVDWHPAENPAWPS	135
A0A7X5CM28	unreviewed	Uncharacterized protein	1898204	Clostridiaceae bacterium	135	IPR025680	15..129	MLLYEKIFNVSTRKGEIVCQSKTEIAEIIKQSAALLQGNEVWVSSNEKPYPCLSVLIKGQYACVHYFKNDEGDVWQSCGNFNKEVTFFAGEGDREWVAPGYVIVPLEKAISCMEEFCDTFERPNCIEWEALWEED	135
A0A7X6IM93	unreviewed	Histidine kinase	2722817	Pseudomonas sp. BG5	135	IPR025680	39..131	MKLDKILEDETQGNRSVTHEVHQPDEKALLSALNRLDGKTFSSTMFFLDDENFMSIGGGAQNRYVVFIALDVDQKLFTLIAPDASGDESLDVVVGGQSGSYPQNQCVNKEIAQQALMYFSAHGTADPGLTWDVEG	135
A0A7Y7ZW49	unreviewed	Histidine kinase	2726977	Pseudomonas sp. IPO3779	135	IPR025680	24..131	MKIKKIIEDESMGNRCNSHERLNPRESDLLSALDRLDGRAFSSTLFFIDDENFMSVGGGRDNIYIVFVGIGVDQSLFTLINADSPDSGFCDVVVGGQSGSYPQHQCVDKETAKKALLHFGASGAPDSKLSWDHES	135
A0A7Y8A838	unreviewed	Histidine kinase	2726976	Pseudomonas sp. IPO3778	135	IPR025680	24..131	MKIKKIIEDESMGNRCNSHERLNPRESDLLSALDRLDGRAFSSTLFFIDDENFMSVGGGRDNIYIVFVGIGVDQSLFTLINADSPDSGFCDVVVGGQSGSYPQHQCVDKETAKKALLHFGASGAPDSKLSWDHES	135
A0A088V2P7	unreviewed	Immunity Imm1 family protein	95486	Burkholderia cenocepacia	134	IPR025680	25..133	MQLVKIIKERYIGNRSDVTEQEYGDAAQVISAVGEMNGEDCTSVVFSTDDETVFSAGGGDDNRYVAFLAIATDDTFFTLIDPDKPDGECVDLVVGGQRGSYPMRQCVARATVIQAALHFCQFGKPDPSLNWQEG	134
A0A1I5SRG1	unreviewed	Immunity protein Imm1	587909	Amycolatopsis arida	134	IPR025680	19..123	MTWTAYVSVYIEGSNRGQAVPLVIDEDVDRLIALLRRPEERDGSIQSEDATSVLDVQVEGDYGYLLFSGEDAHVVSIGDPVSPEAESEAGFPAGAGVPLDTFRKALHQFLATNGQRPTVVEWRDPLDRTDDAAH	134
A0A1M5MGL7	unreviewed	Immunity protein Imm1	2017	Streptoalloteichus hindustanus	134	IPR025680	16..131	MTIEVMWRTVEDDRWREHRELIRDAESLARVVGLLEDPRVDGATAHHPSHEGFSEMVFGVRNGRGALFYTDAEGAWYTLGEDEEGGEEREPPVWFEVDFPPRAEVPAELVAVALDEYRQTGQRPTVVRWQPMEL	134
A0A3E0P8D3	unreviewed	Uncharacterized protein	2026780	Planctomycetes bacterium	134	IPR025680	26..131	MNVEFRNLERSDGASGGVIFDEAAALLEAIQVLRRDRVPFMAEVVGENGNKLTIGIAEDIGCVQHAASDGTPPYLMAVESTKNRPSEMSFLVGGTPTPVEPRYLISAHAVDSVVSEFCTTGARSRSVNWTELGP	134
A0A3N1A257	unreviewed	Immunity protein Imm1 of predicted polymorphic toxin system	2485143	Micromonospora sp. Llam0	134	IPR025680	47..128	MKFVMTDYHGHREPLAGPDDAGEWFDEQASSIMPHGGCGQTIWFGPADAPPQLRIDVDIDVGRAALRWSDGSYGVQLDPTVPIAVLESPDSGTVDVPAWLARVGVDTARQAVVEYVSTGQRPACLTWSSAQRSG	134
A0A3N8P3N9	unreviewed	Histidine kinase	488447	Burkholderia contaminans	134	IPR025680	22..132	MRTTKVIEETYIDNRSHVTEARCDSVAQAIAAVERLNGRDRSTIAFESSDGVVMTIGGGNDGRYVVFIASSLDAELLNLTTPEASMEETIELVAGGQRGSYPARECVDRVKAAKAVAYFVSSGWADPQLCWQAG	134
A0A421AXL4	unreviewed	Immunity protein Imm1 of predicted polymorphic toxin system	585224	Actinokineospora cianjurensis	134	IPR025680	22..127	MTTSDAPSVYDIPELNGDSTVVLDALSAHHGGTASSGTVWWLNHITAEHDHCLTVGVRGHLGALTWDEEPGGTWIPANGTNTTHADYFTPDGDHNPQLPGTEVRYELVLEAVTEFIHTGARPRCIDWIRASDAA	134
A0A421B5K9	unreviewed	Immunity protein Imm1 of predicted polymorphic toxin system	585224	Actinokineospora cianjurensis	134	IPR025680	41..130	MIDSILRGAFLHVDDLPHGVDLVSELRALNDPATPCLWVLSARSHDPHSPDRVRLKIGTHGDTGALMWIGNNQRLVPATGTNPDWATYYLAGMHDTHLPPHAEVPIETAYQALAEYLVTRERPTTIRWQPAQEE	134
A0A495VWE1	unreviewed	Immunity protein Imm1 of predicted polymorphic toxin system	2072	Saccharothrix australiensis	134	IPR025680	13..133	MVALEAWFDRDATEPTIVDTPAGLDGVLDTVAGWPGPNTVQLLIAEDPGHAILDVGLDAEYGRGVLYYSGPDAPDGVTSKGAHVSDPPPIYYFTGSDTEYPADAELPLDVVRRAAHEYMTSGGARPTGIEWQSR	134
A0A4Q8B100	unreviewed	Immunity protein Imm1 of predicted polymorphic toxin system	2512148	Actinopolyspora sp. DSM 45956	134	IPR025680	16..131	MSTFTAMYHPDEPLAEVSTVDELDALLERVTVDAVAEDVPTYVELVPPDKRCALHIGLGQDGYSSVSYLEKPARAVASKGTLPTPDDAGFDYGGTWTHAPLDSAVPVADAHQAAREFLTTGQRPTNLTWQEPRY	134
A0A840Q195	unreviewed	Uncharacterized protein	664693	Saccharopolyspora phatthalungensis	134	IPR025680	22..132	MTLTHEEPGIYGREVLDLTLIDIDDAIDQIRMTDQRRRNPNAGIAWFVQFGAEASEGLVLGIRGEVGALQWFTPTELLKPANGRNQDDVDYFTGPTGDHCPMSSELPSAEVLGVLREFASTRSKPTGLEWVPEA	134
A0A841CV74	unreviewed	Uncharacterized protein	1051531	Saccharothrix tamanrassetensis	134	IPR025680	13..133	MVALETWFDRDAAEPTVVDTPAGLDAVLDTVAGWPGPNTVQLLIADDPGRAILDVGLDAEYGRGVLYYSGPDAPDGVTSKGTDVADLPPIYYFTGSDTEYPADAEIPLDAVRRAAHEYMTTGGARPTGIQWQPR	134
A0A0B6S195	unreviewed	Uncharacterized protein	41899	Burkholderia plantarii	134	IPR025680	26..133	MQTVKIIKERYIGNRSEITEQQYCDAAQVISAVGEMNGKSCTSVVFSTDEETVFSAGGGDDNRYVAFLAIATDDAFFTLIDPDKPEEECVDLVVGGQRGSYPLRQCVDRETVIQAALHFCHFGKPDPSLNWQEG	134
A0A0D6BAD2	unreviewed	Uncharacterized protein	1500686	Pseudomonas sp. Os17	134	IPR025680	30..131	MLKKIIEDEYAGNRCHTHEWLNPDSMQVLSAFNRLDGKAFSSTVFFFSDQTLMHIGGGAADQYVVFIAQDVDQSLQTLLSADTPDDQWVELVAGGQSGSYPRYQCVAKERARKALDYFSAYGSADPDLAWEVEG	134
A0A0Q8BXJ4	unreviewed	Uncharacterized protein	1736564	Achromobacter sp. Root565	134	IPR025680	22..132	MKIVRIIEDMRQGDQEQTRAHESPTEGDLLAALDRLDGAVFSSTAFVIDDDTVMSIGGGGDGAYVVFISSGGDTRIHTLIDPAKSEDHDQDLVAGGQSGSYPQFQCVDRSKAASALLYFHAHGAASPDLNWASE	134
A0A0U4DK07	unreviewed	Uncharacterized protein	1395570	Burkholderia cepacia JBK9	134	IPR025680	26..132	MRTTKVIEETTVGSRSHVTEAPCDDTAQVIAAFERLNGIDRSTLVFDASDATVMTIGGGNDGRYVVFIASEIDAVLLNLATPEAPADETIELVTGGQRGGYPAQQCVDRATATQAAVYFVSTGGADPRLCWQTG	134
A0A139X6Y6	unreviewed	Uncharacterized protein	128403	Scytonema hofmannii PCC 7110	134	IPR025680	17..127	MFVLDMSVGNKNEGELIENPSWNHIETAIRELNGKSKTLVTLGADDEMYMSIGGGESEKYIVTVTFDNLSFYSLVDSSKPNITEKLVVGGQEGIYPAKMCVDLLRCLLAARTFTELGKLDPLLSWEEDKSLAVA	134
A0A172T6J8	unreviewed	Uncharacterized protein	1182568	Deinococcus puniceus	134	IPR025680	16..131	MLTRPVGVSWEDHHQVAHTCSELNRLLDTATREAELFEIPVAVELVVEASSTVFMLTVGGERSMLTYAVGVQPHFTNHYLLNGNALEPLFAFLYHGSYSEVDDHRTVPMAAARQAALWYAVQGELPPKLPWHIV	134
A0A1E5QFZ1	unreviewed	Uncharacterized protein	1781255	Desertifilum sp. IPPAS B-1220	134	IPR025680	19..125	MSVEQWVSNLTEENFIENPSWDLIEIAIRELDGKSKTLVTLGTDSEAYLTVGGGEAGKYIVTATFDNLDFYNLVNSAADGEIESILIGGQAGDYPAKMHVDLLSCLLAARTFTHSGELDSLLTWEADRLLVSVG	134
A0A1H2KLC1	unreviewed	Immunity protein Imm1	419479	Jiangella alkaliphila	134	IPR025680	19..131	MNGVTAGMSLCWDDGPSENEAPLTDVGEVRRRLTALDGEHRTIVTIAADGEAHLGCGGDNRLGLVLYVTADNQVFHTLINETAASGADDVVMVAGGQPGRYPARQVVPLEVAVAAAEYYATHRDISPELAWDTT	134
A0A1I1J8R6	unreviewed	Uncharacterized protein	1761755	Bacillus sp. 491mf	134	IPR025680	73..123	MIIYNGTVGEPVENPSESFIRDVIFDKDESYWNQGSGDSCFEIEGCEGRLVLFYDEPCGFFIMRHPDYLVTFNKNREIETVGHLVGGEPMKIPTCSYVDREMAYRIIEEFITNKSVPKCIEWVDLYDIDFEHGF	134
A0A1T1I570	unreviewed	Histidine kinase	1960827	Pseudomonas sp. MF4836	134	IPR025680	23..131	MLKKIIEDEYAGNRCHPREWLNPDSAQVLSAFNRLDGKAFSSTVFFFSDETLMHIGGGAAEQYVVFIAQDIDQSLQTLLSADSPDDQQIELVAGGQSGSYPRHQCVAKERARQALAYFSDYGSADPDLAWEVEG	134
A0A1Y4HMS9	unreviewed	Uncharacterized protein	1965587	Anaeromassilibacillus sp. An200	134	IPR025680	19..134	MRIKEVSYDYWIRGKDNGEMIENPTWEDVEKMILSLDGWNRTLVTFGNYDEGCYMAIGGGKNGKYIAYASYDDEEKIYNLINQTGSEKELVELVVGGQRGNFPERNCVSQNMVLSAAKKFFQTQEVDQNMEWEE	134
A0A228J551	unreviewed	Histidine kinase	2015348	Burkholderia aenigmatica	134	IPR025680	21..133	MRTTKVIEETYAGNRSHVTEAQCDSVAQAIAAVERLNGRDRSTVAFEMSDGMVMTIGGGSDDRYVVFIASHVDAALLNLTAPTAPVGETIELVAGGQRGSYRARDCVDRATAVQAAIYFVSRGGADPALCWQPG	134
A0A228QJH5	unreviewed	Histidine kinase	2015360	Burkholderia sp. HI2761	134	IPR025680	25..133	MRTTKVIEQTTVGNRSHVTEAPCDDSAQAITAVERLNGRDRSTVAFDASDATVMTIGGGRDGRYVVFIASEIDAALLNLTTPEAPADETIELVAGGQRGSYPARQCVDRTTATQAAAYFVSTGGADPRLCWQPG	134
A0A2C9EDT7	unreviewed	Uncharacterized protein	1124983	Pseudomonas protegens (strain DSM 19095 / LMG 27888 / CFBP 6595 / CHA0)	134	IPR025680	30..131	MLKKIVEDEYAGNRCHTHEWLNPDSMQVLSAFNRLDGKAFSSTVFFFSDQTLMHIGGGAADQYVVFIAQDVDQSLQTLLSADTPDDQRVELVAGGQSGSYPRYQCVAKERARQALAYFSAYGSADPDLAWEVEG	134
A0A2G1SLN0	unreviewed	Histidine kinase	2015350	Burkholderia sp. AU18528	134	IPR025680	23..132	MRTTTAIEETTIGNRSHVTEAPCDDPAQAIAAVERLNGRDRSTVAFDASDATVMTIGGGHDGRYVVFIASAIDAALLNLTTPGVPADETVELVAGGQRGRYPARQCVDLATATQAAAYFVSTGGADPRLCWQAG	134
A0A2K4JBR9	unreviewed	Histidine kinase	2075552	Pseudomonas sp. FW507-12TSA	134	IPR025680	19..131	MLKKIIEDEHAGNRCHTHEWLNPDSAQVLSAFNRLDGKAFSSTVFFFSDETLMHIGGGAADRYVVFIAQDVDQSLQTLLSADSPDDQWVDLVAGGQSGSYPRHQCVTKEQARQALVYFSACGATDPGLAWQVED	134
A0A2S8VES9	unreviewed	Uncharacterized protein	1827284	Achromobacter sp. MYb9	134	IPR025680	25..132	MKIRKLIEERRQGERAAVSERVDPSDADLLAALDRLDGAEFSSTAFVTEDETVMAIGGGGDGGYVVSITLDDDARIYTLVDRSKSEDHDQNVVVGGQSGSYQQYQCVCRELAKEAILYFQQQGAPSPKLQWVSE	134
A0A2S9KM55	unreviewed	Uncharacterized protein	152480	Burkholderia ambifaria	134	IPR025680	22..132	MQVVKIIEERYIGNRAEVTEQEYSDAAQVISAIGEINGKDCTSIAFSTNDETAFSVGGGEGNRYVAFLALATDDAFFTLIDPDKPEDECIDLVVGGQRGSYPLRQCVDKATVIQAALYFCQLGKPDPSLNWQDG	134
A0A2W6UBZ7	unreviewed	Uncharacterized protein	29317	Actinomyces sp.	134	IPR025680	14..133	MEQHIAHIQDFYEDGLTVNGVGELKKFLRRRFEEDSNRFIVSRGESDFPNLIVYIRGADAVVYYISSDETTMYASSGSLGAGEDLTFLDYSGETIRSVIELPRESVVASAPAEKRLIDFVQTGGRSDAVRWVEL	134
A0A2Z5MQI8	unreviewed	Histidine kinase	60550	Burkholderia pyrrocinia	134	IPR025680	28..132	MRTINVIEETYIGNCSHATKARCDNTTQAIAAVDRLNGRDRSTVAFEASDGTVMTIGGGNRGWYVVFIASHIDAALLSLTTPEAPADETIELVAGGQRGSYPARDCVDRATVAQAAAYFISCGGADPGLCWQVG	134
A0A3D4WTA9	unreviewed	Uncharacterized protein	1873464	Micromonosporaceae bacterium	134	IPR025680	29..131	MYATLVTIDNAEGFKGEKYAGDQISPILVEDLINKLDGEKHTLVTLTPGGEEHMAIGGDARVGLIVYETPDNLSFNNLLSSEPDSHETVSLVIGGQPGEYQRRYLVDARQAIAAAKEYAIAGTLPPELPWEHDA	134
A0A3G3H0S7	unreviewed	Histidine kinase	482957	Burkholderia lata (strain ATCC 17760 / DSM 23089 / LMG 22485 / NCIMB 9086 / R18194 / 383)	134	IPR025680	20..133	MRTTKVIEEAYIGSRSHVTEAHCDSVAQAITAVERRNGSDRSTVAFETSDAMVMSIGGGSDDRYVVFIASHVDAALLNLTTPTAPAGETIELVTGAQRGSYRARDCVDRATAVQAAIYFVSSGGADPALCWQPG	134
A0A3G6ZS21	unreviewed	Uncharacterized protein	658630	Pseudomonas sp. CMR5c	134	IPR025680	18..131	MLKKIIEDEHAGNRCHSHEWLNPDSAQVLSALNRLDGKAFSSTVFFFSDEALMHIGGGAADRYVVFIAQGVDQSQQTLLSADSPDDQWVDLVAGGQSGSYPRCQCVTKEQARQALVYFSACGATDPGLAWQVED	134
A0A3N7ZI31	unreviewed	Uncharacterized protein	2184574	Burkholderia sp. Bp9143	134	IPR025680	26..132	MQVVKIIEERYIGSRSEVTEQVYGDAAQVISAVEKLNGKDRTSIAFLMSDEATFSVGGGDGNQYVAFLAIDTDDTFFTLTDPDKSEHECVDLVVGGQRGSYPLRQCVDKAAVIQAALYFCQFAKPDPSLNWQDG	134
A0A3N9LS87	unreviewed	Histidine kinase	179879	Burkholderia anthina	134	IPR025680	23..132	MRTTTAIEETTIGNRSHVTEAPCDDPAQAIAAVERLNGRDRSTVAFDASDATVMTIGGGHDGRYVVFIASEIDAALLNLTTPGVSADETVELVAGGQRGRYPARQCVDLATATQAAAYFVSTGGADPRLCWQAG	134
A0A3P0BZ78	unreviewed	Uncharacterized protein	179879	Burkholderia anthina	134	IPR025680	26..132	MQVVKIIEERYIGNRAEVTEQEYCDAAQVISAIGKINGKDCTSIAFSTNDETAFSVGGGEGSRYVAFLALATDDAFFTLIDPDKPEDECIDLVVGGQRGSYPLRQCVDKATVIQAALYFCQLGKPDPSLNWQDG	134
A0A420XQA5	unreviewed	Immunity protein Imm1 of predicted polymorphic toxin system	598650	Motilibacter peucedani	134	IPR025680	32..131	MAPLFVRTIASDSPWAGAVELPWEPDWDDATLAALVEELDGVERTALVLTGPDNAHLAIGGSALAGLIVYVSYDEEQFALAGGSDDEGTRPVVAGGTVQDYPLRYVIEPAVAVQAAWTFVQYGELDDTWEWDRG	134
A0A423E5E8	unreviewed	Histidine kinase	380021	Pseudomonas protegens	134	IPR025680	22..131	MLKKIIEDEYAGNRCHTHEWLNPDSTQVLSALNRLDGKAFSSTVFFFSDETLMHIGGGAADQYVVFIAQDVDQSLQTLLSADSPDDQRVELVAGGQSGSYPRYQCVAKERARQALAYFSAYGSADPDLAWEVEG	134
A0A5M4FBM3	unreviewed	Uncharacterized protein	363867	Aeromicrobium ginsengisoli	134	IPR025680	16..118	MKATYWNGLTDEPLESEVGTVDDLVALCQSVAGSRSERGLSAVELQHGNGASVSLSFDDGRAFLVWIDPRGDAYSSVGGDFENGLAFDYMGSHSEAPAASLIPFVDAIAALSAFLATGSPADAGVSFVHDGTSN	134
A0A6J5JED1	unreviewed	Uncharacterized protein	2015348	Burkholderia aenigmatica	134	IPR025680	24..133	MRTTKVIEEAYIGSRSHVTEAHCDSVAQAITAVERLNGSDRSSVAFETSDAMVMSIGGGSDDRYVVFIASHVDAALLNLTTPTAPAGETIELVTGGQRGSYRARDCVDRATAVQAAIYFVSSGGADPALCWQPG	134
A0A6P2M6X6	unreviewed	Uncharacterized protein	2015348	Burkholderia aenigmatica	134	IPR025680	21..133	MRTTKVIEETYTGNRSHVTEAQCDSVAQAIAAVERLNGRDRSTVAFETSDGMLMTIGGGSDDRYVVFIASHVDAALLNLTAPIAPAGETIELVAGGQRGSYRARDCVDRATAVQAAIYFVSRGGADPALCWQPG	134
A0A6P2PUQ6	unreviewed	Uncharacterized protein	488730	Burkholderia arboris	134	IPR025680	25..132	MRTTKVIEETTVGSRSHVTEAPCDDTAQVIAAVERLNGIDRSTLVFDASDATVMTIGGGNDGRYVVFIASEIDAVLLNLATPEAPADETIELVTGGQRGGYPAQQCVDRATATRAAVYFVSTGGADPRLCWQTG	134
A0A6S7D6V5	unreviewed	Uncharacterized protein	72556	Achromobacter piechaudii	134	IPR025680	25..132	MKIKKLIEERRVDERVAVSERADPSNAEALAALDQLDGAQFSSIAFVTEDETVMAIGGGGDGAFVVSITLDDDARIYTLIDPTRSEDHDQDVVVGGQAGSYQQYQCVDRDMAKAALLYFQQEGQPSPDLKWVSE	134
A0A7U9L9N8	unreviewed	Uncharacterized protein	294	Pseudomonas fluorescens	134	IPR025680	30..131	MLKKIVEDEYAGNRCHTHEWLNPDSMQVLSAFNRLDGKAFSSTVFFFSDQTLMHIGGGAADQYVVFIAQDVDQSLQTLLSADTPDDQRVELVAGGQSGSYPRYQCVAKERARQALAYFSAYGSADPDLAWEVEG	134
A0A7X9VWT8	unreviewed	Uncharacterized protein	2727415	Achromobacter sp. Bel	134	IPR025680	25..132	MKIRKLIEERRQGERAAVSERADPSDADLLAALDRLDGAEFSSTAFVTEDETVMAVGGGGDGGYVVSITLDDDARIYTLVDRSKSEDHDQDVVVGGQSGSYQQYQCVCRELAKAAILHFQQQGAPSPDLQWVSE	134
A0A7Y1GDF0	unreviewed	Histidine kinase	2717478	Pseudomonas sp. WS 5414	134	IPR025680	22..131	MLKKIIEDEYAGNRCHTHEWLNPDSTQVLSALNRLDGKAFSSTVFFFSDETLMHIGGGAADQYVVFIAQDVDQSLQTLLSADSPDDQRIELVAGGQSGSYPRYQCVVKERARQALAYFSAYGSADPDLAWEVEG	134
A0A7Z2SN50	unreviewed	Uncharacterized protein	858422	Bradyrhizobium sp. CCBAU 051011	134	IPR025680	16..133	MADLSISVHDAEPAARISTPTELERVIRLASEEARARKMLNIIILEAANGNHLSFVVGGDDTVLSFTYGHRNPPYYASRGAQASTHPIMTCYVGLVHHTEFAREYVISFERGLTAVQEFAESGALPQSMEWMET	134
A0A807EHY2	unreviewed	Uncharacterized protein	1637853	Burkholderia sp. NRF60-BP8	134	IPR025680	31..133	MRTTIVIEEAIVGNRSHVTEAPCDDPALAIAAVERLNGRDRSTVAFDASDATVMTIGGGHDGRYVVFIASEIDAALLTLTTPEAPADETIELVAGGQRGTYPARQCVDRATAAQAAAHFVSTGGADPRLCWQPG	134
A0A829Y604	unreviewed	Uncharacterized protein	2695856	Steroidobacter agaridevorans	134	IPR025680	17..133	MNELRALVYTDESLRPLASLESLNNLLREAAAEAQAAGRLNIITLYGPDDDHLLLVVGSDETVMGFNHGHGGPPYYASKGVVDDDDPVLTAYVGLAHHTEFPRRWVIPMAVGEMAAAEFLATGRRPASIPWEEV	134
A0A833PNL6	unreviewed	Uncharacterized protein	482957	Burkholderia lata (strain ATCC 17760 / DSM 23089 / LMG 22485 / NCIMB 9086 / R18194 / 383)	134	IPR025680	21..133	MRTTTVIEEAYLGNRSHVTEAQCDSVAQAITAVERLNGRDRSTVAFETSDGMVMSIGGGSDDRYVVFIASHVDAALLNLTTPTAPAGETIELVTGGQRGSYRARDCVDRATAVQAAIYFVSSGGADPALCWQPG	134
A0A8A9YVC9	unreviewed	Histidine kinase	587753	Pseudomonas chlororaphis	134	IPR025680	25..130	MKIKKIMEDESQGNRSFAHEHLNPTQTGILSALDRLDAKAFSSTMFFVDDEHFMSVGGGDNRYVVFIAMGVDQKLFTLVAADASSDEVCDVVVGGQSGSYPQNQCLDKESVQKALLYFSEHGTAAPGLMWEVEG	134
A0A8B0AP64	unreviewed	Histidine kinase	380021	Pseudomonas protegens	134	IPR025680	28..131	MLKKIVEDEYAGNRCHTHEWLNPDSMQVLSAFNRLNGKAFSSTVFFFSDQTLMHIGGGAADQYVVFIAQDVDQSLQTLLSADTPDDQRVELVAGGQSGSYPRYQCVAKERARQALAYFSAYGSADPDLAWEVEG	134
B1YS82	unreviewed	Uncharacterized protein	398577	Burkholderia ambifaria (strain MC40-6)	134	IPR025680	22..132	MQVVKIIEERYIGNRAEVTEQEYSDAAQVISAIGEINGKDCTSIAFSTNDETAFSVGGGEGNRYVAFLALATDDAFFTLIDPDKPEDECIDLVVGGQRGSYPLRQCVDKATVIQAALYFCQLGKPDPSLNWQDG	134
D4XEJ6	unreviewed	Uncharacterized protein	742159	Achromobacter piechaudii ATCC 43553	134	IPR025680	25..132	MKIKKLIEERRVDERVAVSERADPSNAEAVAALDQLDGAQFSSIAFVTEDETVMAIGGGGDGAFVVSITLDDDARIYTLIDPTRSEDHDQDVVVGGQAGSYQQYQCVDRDMAKAALLYFQQEGQPSPDLKWVSE	134
A0A1M4Z4Q8	unreviewed	Immunity protein Imm1	2017	Streptoalloteichus hindustanus	133	IPR025680	12..131	MVALEAWYDADEGAVLIRTSDDLDSLLDRMVRDADAPVPPMAELFYRGSDGWAIAQAGIRATAGRGFFAYADPDGSVMTCDSGAAGSVEYDYMGNVREVPASAEAPIAEGRRAAHEFLRTGSRPTCVEWQPVK	133
A0A229SJF8	unreviewed	Uncharacterized protein	589330	Amycolatopsis thailandensis	133	IPR025680	13..130	MTLEACYHGHTDQPVIVTGETELDAVLDSVAALEGPQVVQIFVDGDIMKPDLTVGLHGDRGTLRYADEDQEYYSKSGAFPLPEHGEVIYYLGRAEFEYPDDAEIPAADARNAAQEFLSTGGARPACVEWATEA	133
A0A365ZBE9	unreviewed	Uncharacterized protein	1504709	Prauserella sp. PE36	133	IPR025680	14..129	MSTTLRAQPAYDVTTIPDADELLRIMDNVNRELARPPEAGVVWELYSGEDGEHVLVVGIRGDRGCLSWAEPSELQLPVNGLNVEPVEYFTWDGHQYDQDPGSEVPIETMHAAVREYVTTRQRPTCVQWVAAPP	133
A0A3N1A8F3	unreviewed	Immunity protein Imm1 of predicted polymorphic toxin system	2485143	Micromonospora sp. Llam0	133	IPR025680	46..130	MTAVMMDYHGHREPLPDPGRAAESFADQAESIMAHGGTGQTIWIGPMGGPAQLRIDIDTRVNRAAVCWLPDGTRGIEREPGGPITVVESPDSGLVTVPAILARASVAAAGRAVAEYAATGRRPTCLTWQSEHQ	133
A0A4R2IVU9	unreviewed	Immunity protein Imm1 of predicted polymorphic toxin system	1213861	Actinocrispum wychmicini	133	IPR025680	24..129	MKTAAAGLLADGGADLRSLPLDLDLVDLLRTANAQRPKQAWTFYLDPSDRLAPSLTVGLNGPKGFVRWWTGKATLRPEMATLTGEYVDYWSGGHHFQSDIGEEVPAEYVFAVVVEFVATHRRPAWLRWEDNAA	133
A0A841CF01	unreviewed	Uncharacterized protein	1051531	Saccharothrix tamanrassetensis	133	IPR025680	13..132	MVALEAWFDGDTDEPAIINTAAELDTVLDTVAGWGGRHVVELLLADDPGHAIFDVAIDGEQERGALYYSARNRETWFSKGTDTAAGTPIYFYMSSPTEYPVDGELPLDVVRRAAHEYMTSGGARPTGIEWQPR	133
A0A841CHF0	unreviewed	Uncharacterized protein	1051531	Saccharothrix tamanrassetensis	133	IPR025680	9..130	MYYLYEHGDTPVTVSTVDEVDALIDRVRAESPPAAPILMDVHLSGDPYAQGIDVGIAVDHGVIRYSGREWPRGVVSAGDGPMGGETRSYFYMGHGREFPSNSEVPIDIVRQAVKEFMESNGARPTCVRWQDAP	133
A0A0Q8Y504	unreviewed	Uncharacterized protein	1736602	Achromobacter sp. Root83	133	IPR025680	24..131	MKIARILEDVRQGDRLVTRAHEDPTRADLLAALDRLDGADVSSTAFVIDDDTVLSVGGGDGAYVVFMSLRADAEIHTLIDPSRSEDLEQDLVAGGQLGNYPQFQCVDRSRAASALLYFHEHGAPSPHLHWASE	133
A0A1A5XQ76	unreviewed	Uncharacterized protein	319501	Brevibacillus sp. WF146	133	IPR025680	20..129	MLNDWRMYTDETGTEQNHTAWHEVLKAIAQLDGTTRTLVHAAYGDHVDLVVAGGNQGLVLVQWKEHEPVERHYVLAQDKPPAVMTTLTIEGSEVAFPAAWCVPLEQAIPVCGDILRTCEKGEPNGLSWQPVEM	133
A0A1I3P3P0	unreviewed	Immunity protein Imm1	46223	Thermoflavimicrobium dichotomicum	133	IPR025680	19..132	MRKWKLHILKPRKKEVISNPSWDQIKSVLDQVDGYDHLDNVFLECEEAGDLLVAGGNEENGIRLYHVSYFYDGSLVNLVNPSVPRENEEYITITVERVGTDIPKQYLVEYSDMIKAFKHFFETGELTEDQKWE	133
A0A2G2IMU9	unreviewed	Uncharacterized protein	2024826	Blastopirellula sp.	133	IPR025680	21..132	MNIEFHDREERNNPLSGQSFSSTDEVAALMDKLRTKPPFFCELIGDNGYNLMIGIGGDVGCVQYSARDGLPPYLMATAFSGNKSEGEYMEFLTGGTLTPVERRYCMPFNIVSEIVADFVRSGLASSAVEWEEI	133
A0A2S5GS61	unreviewed	Uncharacterized protein	217203	Achromobacter spanius	133	IPR025680	24..130	MKIKKLIEERRLGERVAVSERDDPTHADTLAALDQLDGAQYSSVAFVTEDDTVMAIGGGDGAFVVSITLDDDARIYTLVDPSRSEDHDQEVVVGGQAGSYQQYQCVDRDMARAALLHFHQEGAPSPDLQWISE	133
A0A366GCW5	unreviewed	Immunity protein Imm1 of predicted polymorphic toxin system	470868	Achromobacter marplatensis	133	IPR025680	25..131	MKIKKLIEERRQGERAAVSERADPSDADLLAALDQLDGAEFSSIALVTEDETVMAIGGGEGAYVVSITLDDDARIYTLVDPAKSEDHDQDVVVGGQSGSYQQYQCVDRELALAAVRHFQQAGEPSPELQWVSE	133
A0A3E0RGQ4	unreviewed	Uncharacterized protein	1882945	Brevibacillus sp.	133	IPR025680	20..130	MLNDWRMYTDETGTEQNHTAWHEVLKAIAQLDGTTRTLVHAAYGDHVDLVVAGGNQGLVLVQWKEHEPVERHYVLAQDKPAAVMTTLTIEGSEVAFPAAWCVPLEQAIPVCGDILRTCEKGEPNGLTWQPVEM	133
A0A448CD32	unreviewed	Uncharacterized protein	217203	Achromobacter spanius	133	IPR025680	32..131	MKIKKLIEERRLGERVAVSERDDPSHADNLAALDQLDGAQFSSIAFVTEDETVMAIGGGDGAFVVSITLDDDARIYTLIDPSRSEDHDQEVVVGGQAGSYQQYQCVDRDMAKAALLHFQQEGAPSPDLQWVSE	133
A0A4Q3IHM5	unreviewed	Uncharacterized protein	1871070	Oxalobacteraceae bacterium	133	IPR025680	11..131	MSIRITLSEHEMPTEVSSAVELESILAAAAVEAAKVEKLNVVFLEASNGNTLNLAVGGQDTSLGFVHGHGDPPYFISKGDSDFDEPVLTCYIPSDHHTEYPRSSVVPSALGLAAALEFLITCELPLVIEWQTV	133
A0A4V2F570	unreviewed	Immunity protein Imm1 of predicted polymorphic toxin system	598652	Motilibacter rhizosphaerae	133	IPR025680	28..130	MFVRTVASVSPWMGAVELAWEPDWDEATVRQLVDELDGVERTTLVLTGPDDAHLAVGGSAAAGLVVYVDYDGDVFVLAAGPDSDELLPLVVGEGQVQEYPLRYVVAPDVAVRAAWHFALTGDLDDAVEWHTQG	133
A0A553KQX7	unreviewed	Uncharacterized protein	2595056	Brevibacillus sp. LEMMJ03	133	IPR025680	20..129	MLNDWRMYTDETGTEQNHTAWHEVLKAIAQLDGTTRTLVHAAYGDHVDLVVAGGNQGLVLVQWKEHEPVERHYVLAQDKPPAVMTTLTIEGSEVAFPAAWCVPLEQAIPVCGDILRTCEKGEPNGLSWQPVEM	133
A0A6N6THK2	unreviewed	Uncharacterized protein	2651161	Candidatus Contendobacter sp.	133	IPR025680	27..131	MKVKKIFEEEWVGAQLETIEHQCTDLDQAYAALDRLDGKKRTSVEFWVSDDMTLTVGGDGEKFVVFAAFQVDEELYTLLDPDKSDADYQDVVAGGQLGSYPSNQCVDKNIVKEAVSYFCEHGKISPSLTWLHE	133
A0A6S6ZG06	unreviewed	Uncharacterized protein	1353889	Achromobacter pestifer	133	IPR025680	24..131	MKIRKLIEERRQGERAAVRERADPTNTELLAALDQLNGADFSSIAFVTEDETVMAVGGGDGAYVVSITLDDDARIYTLVDPSKSEDHDQELVVGGQSGSYQQYQCVCRELASAAILYFQQEGTPSPDLRWVSE	133
A0A7T5EMS1	unreviewed	Uncharacterized protein	2796470	Brevibacillus sp. FJAT-54423	133	IPR025680	23..119	MLNDWRMYTDASGVDQNHTAWHEVLKEIAQLNGTTHTLVHAAYGDHVDLVVAGGNQGMVLVQWKEHEPAERHFVLTADKPDGVMNTLRIEGADVPFPAAWCVPLEQVIPIAGDLLRTCEKGEPRELAWIAVEA	133
A0A7Y4K7A9	unreviewed	Uncharacterized protein	1353891	Achromobacter deleyi	133	IPR025680	19..131	MKIIRIVEDMRQGDRMQARAYEAPTESDLLAALDRLDGAVFSSTAFVIDDDTVLSIGGGDGGYIVFMSLGGDVEIHTLIDPAKSEDLDQDLVAGGQMGSYPQFQCVDRTLAASALLYFHEHGAPAPQLRWASE	133
A0A810NYY7	unreviewed	Uncharacterized protein	2728827	Catellatospora sp. IY07-71	133	IPR025680	17..129	MAGEIVAGVSGSDGWVPVDSAEALDALLDGAPDHAATLAGAGERRLVVALGPYPGLLWEDEVDVQIGVGPVPDGTDPADTVADIPEDFPPHVQAVLAATDWTFEVPAELVRQAGHEFLRTGERPRCVLWITKP	133
A0A8B5V3J7	unreviewed	Immunity protein Imm1 of predicted polymorphic toxin system	2768442	Achromobacter sp. SLBN-14	133	IPR025680	23..131	MQIVRILEDMRQGDQVQTRAHHTPTEGDLLAALDRLDGEVFSSTAFVIDDDTVMSIGGGDGAYVVFISSDGDARIHTLIDPTRSEDHDQDLVAGGQSGSYPQFQCVDRSLAASALLHFHAHGTASPDLNWASE	133
J4Y4A9	unreviewed	Uncharacterized protein	470868	Achromobacter marplatensis	133	IPR025680	25..131	MKIKKLIEERRQGERAAVSERPDPSDAELLAALDQLDGAEFSSIALVTEDETVMAIGGGEGAYVVSITLDDDARIYTLIDPAKSEDHDQDVVVGGQSGSYQQYQCVDRELALAAVRHFQQAGEPSPELQWVSE	133
A0A1G0ZM22	unreviewed	Uncharacterized protein	1798574	Lentisphaerae bacterium GWF2_50_93	132	IPR025680	59..131	MNVKFNDLQDLKNIANGTVVSSPSAMNKLFQSWNDRVPFLFELRCSNGFMLTIGFAKDCGSVQYSPTNGEPPYLIAVGEDVDDKSDFCEFLAGNTPTPISRRYCIPIVQVLQIVGTFLKSGDRDGSVAWEEV	132
A0A1H0WA95	unreviewed	Immunity protein Imm1	405564	Actinopolyspora xinjiangensis	132	IPR025680	26..130	MTSNAIASELLTEGGIDVGELPADLDVIDLLQEANERQPQQAWSFFVNISDGAATEFSVGLDGDRGVVTWWDGQDSFRPAHGSNTEPVDYWRGGHHSQLPAGYEISAEDTLAALREFLRTHECPTNIEWVME	132
A0A1I1WE93	unreviewed	Immunity protein Imm1	673379	Actinopolyspora alba	132	IPR025680	26..130	MTTNAIASELLTEGGIDVGELPADLDVVETLREANERQPQQAWSFFVNIADAASPEFSIGLDGDRGVVTWWDGQDSFRPAHGTNTEPVDYWRGGHHSQLPEGHEISADDALTALQEFLRTHERPTNIEWVWD	132
A0A1V2Q4U8	unreviewed	Uncharacterized protein	1933779	Actinosynnema sp. ALI-1.44	132	IPR025680	3..118	MIVQTESELRDALDEFARFSQAAPMLAQVSPDVDKPLTALTVGMHGARGVLYYAGADSADGVYSKGDGPEDGQELLYYYMDSDTPFPANSEIPAEAVRTAAQEFMSAGQCPSVVQWQPRPVPTGPDESQWPM	132
A0A246RES5	unreviewed	Uncharacterized protein	1185415	Micromonospora wenchangensis	132	IPR025680	28..128	MTLLLRDYHGHTFELADAEDAGRRFDEQIETIMPHGGCGQTLTIGTHDQPALRIDIDIDADRAAVRWLPDGSYAAERQPDTPITVYESPDAGLVEISAEIARVAPAAARTAVVEYVTTGQRPTSMRWQHDEQ	132
A0A3D1KCS7	unreviewed	Uncharacterized protein	2053569	Lentisphaeria bacterium	132	IPR025680	59..131	MNVKFNDLQDLKNIANGTVVSSPSAMNKLFQSWNDRVPFLFELRCSNGFMLTIGFAKDCGSVQYSPTNGEPPYLIAVGEDVDDKSDFCEFLAGNTPTPISRRYCIPIVQVLQIVGTFLKSGDRDGSVAWEEV	132
A0A4Q7WUD0	unreviewed	Immunity protein Imm1 of predicted polymorphic toxin system	1124743	Kribbella soli	132	IPR025680	16..128	MNDFLTAYYDDDAGQQRIGSQAALDDLLDRVASLPRPTWVELVSADELATMNIGLGAAFSSLTLYDDFEGSAKYRSAGTLDEPQEATFDYGGVPTTMGKGSAITVKEARAAAGEFFAAGRRPQVVAWELAVD	132
A0A4Q8AYN1	unreviewed	Immunity protein Imm1 of predicted polymorphic toxin system	2512148	Actinopolyspora sp. DSM 45956	132	IPR025680	26..130	MTTNAIASELLTEGGIDVGELPADLDVIETLREANERRPQQAWSFFVNIADAASPEFSIGLNGDRGVVTWWDGQESFRPAHGTNTEPVDYWRGGHHSQLPEGHEISAEDALTALQEFLRTHERPTNIEWVWD	132
A0A4R8DKV8	unreviewed	Immunity protein Imm1 of predicted polymorphic toxin system	2512218	Kribbella sp. VKM Ac-2566	132	IPR025680	16..128	MNDFLTAYYDDDAGQQRIGSQAALDELLDRVASLPRPAWVELVSADEFATMNIGLGAAFSSLTLYDDVEGSAKYRSAGTLAEPQDATFDYGGVPTTMGKGSAITVKEARAAASEFFATGRRPELVAWELAVD	132
A0A7X5ZZ12	unreviewed	Uncharacterized protein	1105143	Kribbella shirazensis	132	IPR025680	18..128	MNDFLTAYYDDDVGQQRIGSQAELDELLDRVASLPRPTWVELVSADELATMNVGLGAAFSSLTLYDDVNGSAKYRSAGTLDEPQEATFDYGGVPTTMGKGSAITVKEARAAASEFFATGRCPELVAWELAVD	132
A0A852Z1N2	unreviewed	Putative dehydrogenase	1470178	Actinopolyspora biskrensis	132	IPR025680	28..128	MTTVETVLSREGFDVAELPGDFDLVAELRRVNEQHGHRGAPCWFLYRRDEFPGLTVGVHGERGALYWDDLDAPAIPAHGTNAEHVDYFTGGVHHYTFPPSAELPLEHVFSAVAEFVRTGQRPTCVEWNEHNA	132
C6WG35	unreviewed	Uncharacterized protein	446462	Actinosynnema mirum (strain ATCC 29888 / DSM 43827 / JCM 3225 / NBRC 14064 / NCIMB 13271 / NRRL B-12336 / IMRU 3971 / 101)	132	IPR025680	12..130	MALKAWHDDESDEPAIVGTPEELDRVLDVAVGWGWRAIVELFVVGSPKRAIFGVGVHGRAGVGMLCYSDARGKWRTLGGEAVTGQILYCYMNADTEFTADCEIPLDLVRQAAHEYMSSGGARPTVVDWQPLR	132
A0A0M4GL91	unreviewed	Uncharacterized protein	712122	Actinomyces sp. oral taxon 414	132	IPR025680	84..126	MIAQYWDETEDVLAKEIVSDWPAFLELVRRTETGSSGRGIPAIELSDDKDATCIFIRFEEGGCTVATGDSKGLAWPVEFNNGGCEYVHYDYFGSWSEVPADLVIPREKALAAVKSFLETGDIPPSVLLLVRE	132
A0A2M9FDC5	unreviewed	Uncharacterized protein	134601	Mycobacterium goodii	132	IPR025680	7..124	MLLRWDDREVHVNNTEDLDGHLDEIAARDSDPVLVSVHGTAGILSLGMGHPSGGLLLFLPSDSSAMPLHSLGDSEAHDGQVQFRSGANTVDFFPRCLVPHDVMRAAARSFLVTGRLPEEVTWEPEPSPAVHD	132
A0A3A8SUE7	unreviewed	Uncharacterized protein	2316718	Corallococcus sp. AB038B	132	IPR025680	17..129	MRVISLSVDDWAGNRLREEETDAPTWEQVERAFRSLDSRRHTLLTLEADEEDHGMIVGGGGGLYVVTVHRYPEIFTLTSAAADDGEAVRLTTGGQEGIFPKSLCAGSAQALLAMRRYFETCELESSMRWIAE	132
A0A7Y6W5M1	unreviewed	Uncharacterized protein	1404411	Bradyrhizobium septentrionale	132	IPR025680	27..131	MRAQFFDRQDATNPLNETVVDGSPALRRIINDTRQRQPFLSELVGTNDRKLLLGLGSGDGCVQFSSTDGAPPYLMAVGTIEHEGGGTQEFLMGDTSTPMPRRYCLPMEKVAEIAVAFLETGERSSSVEWEEI	132
A0A845R424	unreviewed	Uncharacterized protein	2304568	Colidextribacter sp. OB.20	132	IPR025680	19..131	MKRTTINHFLGKNTCETIDDVQRTLDQSVDGVNEFFIRQEHTMYPHLIVLINGLYAYVTCVPTEEAAGTQAFSDESETDLDPDGISIFYTNTPSEEIEIYNDYVISKDLAVQVVKEFVETGRLSSCVEWEEL	132
H8MZ31	unreviewed	Uncharacterized protein	1144275	Corallococcus coralloides (strain ATCC 25202 / DSM 2259 / NBRC 100086 / M2)	132	IPR025680	18..130	MRVISLSVDNRSGNRNREEETDEPTWEQVERAFQSLDARRHTMLTLEADEEDHGLIVGGGGGLYVVTVHRYPEIFTLTSAETDAGEAVRLTIGGQEGIFAKNLCVGVDQALLAMRRYFETCELERSMRWVAE	132
V2YC03	unreviewed	Uncharacterized protein	1378168	Firmicutes bacterium ASF500	132	IPR025680	17..131	MKKIKMHHFGGKNICTTWDEVAQTLEQTVDGVNEFYIAAEHTMFPYLAVLVKGDYAYVHCVPNEADGSLIAFSDDTLTDLPQDGISVFYTNTPTEEIQIYNDYVIPKTLAQTIVKDFVETGKMSDCVEWEEI	132
A0A365Z8L6	unreviewed	Uncharacterized protein	1504709	Prauserella sp. PE36	131	IPR025680	23..125	MKVTETAEAIKTLRDHAADPTAARHKLLVLERADWTTEDDVWGTQSGPNLHVYAGPNVGFLIWEGRDDTFITTGGTNIAPVEYAVDEWKTRAFPERIELPVAELAEAMTRFAREGERPANVGWKPHDPSGR	131
A0A428WB76	unreviewed	Uncharacterized protein	1081091	Amycolatopsis balhimycina DSM 5908	131	IPR025680	22..131	MVTLEVWYNQEPENDYAEGDPPILVSTAAELDALIARVQADTKGMPVPSMVECSVQGDPRRGVFDMGIGQETGFVMFMTPRSAHTVGDASLTGKVVYDYMGNASEIPASYEVPLTEARRVAVAFLEREELP	131
A0A535HZ22	unreviewed	Uncharacterized protein	2026724	Chloroflexi bacterium	131	IPR025680	23..131	MAAEMVTDRWEGVRNKASVVPDPTWKAVAEAINALDGSVRTLVSIVYKHPSLMSIGGGGSNGLYVVQATDDGERFKVATSEADQTQKVMITAGGQEGDYLARRCVDLATALRAARTFTSTGEMDATIRWEE	131
A0A840Q725	unreviewed	Uncharacterized protein	664693	Saccharopolyspora phatthalungensis	131	IPR025680	29..112	MELDDQTPLDAADVRATLTSQMSDEHVIVYLVHDNGTELAIGFRDGRGVCLWQICGDDPAVTTGGTNDDVIVYGWSEIPVPAGAELDAETVIEAAEEFAKTGTRPTGVQWRPYGVEAFPLERSPGDDLGLR	131
C6WBV0	unreviewed	Uncharacterized protein	446462	Actinosynnema mirum (strain ATCC 29888 / DSM 43827 / JCM 3225 / NBRC 14064 / NCIMB 13271 / NRRL B-12336 / IMRU 3971 / 101)	131	IPR025680	15..127	MTELVAWYYPGQTVDAELRGPQDVDGVLDDLVRVGGPVMAQLWDRSDPASTLLNVGVDGPRGCGLLCHVDGDEVWISEGTGEPGRYLMIGLDWDHPAGVEVPLAVVRAAVHEYARGGGRRPGGVRWRLGAE	131
A0A285JUG1	unreviewed	Immunity protein Imm1	1036182	Actinoplanes atraurantiacus	131	IPR025680	16..129	MRARIAWRSDDPGMVVTCDEELRWAPAEAEGDAGRRPLIAEVVHENGDSLLVGLGREISVLSYVGASKNPPYFSSRGSSRSQDGEAVVFFYFGHWSEFPASATVSAEEAVEAARFFIECGELSPRVDWVEV	131
A0A2S8GSD5	unreviewed	Uncharacterized protein	124	Blastopirellula marina	131	IPR025680	16..129	MVKMIVWKIQWNPDSEAEAASIAELDSILDAIHAARRAVMVAVGSPSNGDSLAIGLGRTVSVLNFVPGTGDPPYFSSVGADERDESVEFSFLGAPSEFPMRNAISVDSARNAMREFFETGKLSSSIEWEAD	131
A0A3B0A0Y3	unreviewed	Uncharacterized protein	1530042	Micromonospora costi	131	IPR025680	14..128	MNAPLQAWIGDTCTIVAGPADLDAVLDRVPSNGMSLVSEDGVQTLFVNLAGHQSGLTWEDATDILLSWGPLPPGAPPGQTFDDAEDAFADPWFAARNAEPFEISEDVARQAAHEFLRTGLRPTIVQWVEKP	131
A0A4U1JE81	unreviewed	Uncharacterized protein	889272	Polyangium fumosum	131	IPR025680	21..129	MSAISIHGDSWRGIQNDEWQIHMPSWDDVDNAIRRLDAKRYTILTIQGPEEQHLAIGGGAGRYVVYATFDNYQFWNLLGDSADGGMVLLNAGGQEGDYPTVQVVGLQQARSAARSFFVDLKLEPSLQWEKQ	131
A0A524IM21	unreviewed	Uncharacterized protein	2358460	Nitrospirales bacterium	131	IPR025680	24..130	MYVVEMFADSWEGIEQSGTILLHPSWEDIGVAIRKLNGGKYTIVRLQGQDEAYMAIGGGAHGRYIVYATFNNEEFFNLVSDDKAIGSVLLSIGGQEGDFPMETVADVDLVFKAVNTFVEFGELESSLQWKK	131
A0A7J9ZBE2	unreviewed	Uncharacterized protein	2604148	Streptosporangiales bacterium	131	IPR025680	7..123	MMVCDAGERREVHTLLELEALLAAIATVGAPRWVEITDSAGTHVLGVALGHGDVSALTFFDRAAATMLASTATLPTQGGYDFDSAGTPRPVHHDDAVSVQTAHWAIAEFVQTGQRPRCVDWHPTSNSAWPS	131
A0A7W0Q3Y2	unreviewed	Uncharacterized protein	2026735	Deltaproteobacteria bacterium	131	IPR025680	50..129	MRCRFSDLQDLSNPLNGCVVTSTDVRRILIAVREREPFFAELISDSGFKLLLGLGTFEGCAQFGPSNGEPPYLMAMTSDPQEPDREMCFLINDTATDVPGRYRLPCEAVLEVTEAFVETGQRDERVAWEQI	131
A0A7W7HKW3	unreviewed	Uncharacterized protein	113568	Actinoplanes lobatus	131	IPR025680	11..129	MHAKIKWRGDEDGHLVTCDEEFRHAFSEAEQDAARQPLIAVVTVGDGDSLSIGLGREVSVLSYVGASGSPPYFSSQGSVRVRDGEGVVFHYYGHWSEFPPSAAVPVEDAVEAAHYFCEHGELSPQLDWVEV	131
U5W411	unreviewed	Uncharacterized protein	1246995	Actinoplanes friuliensis DSM 7358	131	IPR025680	11..129	MRAKITWRSDEDGHLVTCEEEFRHALAEAEQDAARLPLIADITVGDGDCLSIGLGRAISVLSYVRASKEPPYLISQGSARVQDSEGVVFHYYGHWSEFPPSAAVRVKDAVEAVRHFCEHGELSSLLTWVEV	131
A0A105KEA0	unreviewed	Uncharacterized protein	101571	Burkholderia ubonensis	130	IPR025680	12..127	MMEVMKMQYFGGACKMRTREEVDAALARWSGAANDYWLSHGNAKFPALAVMVNGQLATAHYFPDEHHPGFISLGNVNGLDPDGTSTFFLTNTETTDVANERVISIEVAWEAAREFAQNWSLPRCIKWFEL	130
A0A1H3TTM3	unreviewed	Immunity protein Imm1	418495	Saccharopolyspora shandongensis	130	IPR025680	31..126	MSSTASELVADGGAAVDDLSAMSIIDALHAANSERPGQAWTFQLNPADVRAPRLTVGLNADRGFVLWEHGVEALRSAGGTNTEWADYWRGGHHFQMDPGSEIPAPFVFAALGEFLATRERPTCIGWIEEP	130
A0A1I5WSJ0	unreviewed	Immunity protein Imm1	587909	Amycolatopsis arida	130	IPR025680	21..127	MTHTATYRAAVPTFRDGVAGGEDVPVSTEEDVDRLVTLLVEPGVYTASLQAGEGMAVLEAHVQDGYGYLRYYGLDQSAVSAGVSASPPVESEVEFPGGSGLPLDQFRAVLAEFVKTGGRRPAAVEWRRLS	130
A0A1Q9ULR1	unreviewed	Uncharacterized protein	1904969	Saccharomonospora sp. CUA-673	130	IPR025680	11..127	MAVTAWYDVNGPATVTTTAELDAVLDTVAAWNGANLIELSDTDDPWRTPMMNVGLDAERGVGVLVFLSPQGNYVSSNGSEDETPQYFYQDHEREFPAGVEVPIADARRAAREYVETRARPACVQWQPYTH	130
A0A4V2ZVD0	unreviewed	Uncharacterized protein	2546446	Paraburkholderia guartelaensis	130	IPR025680	12..127	MIEALKMQYFGGACEMHARQELEAALAQWSGVANDYWLSHGNAKFPALAVMANGPLATAHYFPDARHPGFISIGNVNGLDPEGTSTFFLTDTETTDVANYRVIPIEVAWEAAREFAECSRRPNCIEWIEL	130
A0A840Q229	unreviewed	Uncharacterized protein	664693	Saccharopolyspora phatthalungensis	130	IPR025680	19..129	MCSAVAELLADGGLELSAVTDSAEVIELVKQANGKRPGQAWAFYVDLSSSQAPRLTVGLNGDRGVITWWGGSGTYGPADGANKDPVDYWLGGHHSQLGTGLELPADRALAGLREFLVTGQRPTCIEWVPR	130
H5X373	unreviewed	Uncharacterized protein	882083	Saccharomonospora marina XMU15	130	IPR025680	14..123	MLYHAAVPVGHDQGYDLELTAAADVDELIRLLYLDDAGTASIQRTEVDPVLDVQVHDRFGYLMYVGDQMYGYSVGDPDSPDLADLSEVGFPAGTGVPLERFRAALVEFITKDGALPSVVEWRPVEQFAGD	130
A0A178X074	unreviewed	Uncharacterized protein	1825094	Amycolatopsis sp. M39	130	IPR025680	13..129	MASIEDARRRTGYDVTEATVDDVLSALRSAEPPAPGAGVVWWLYAGRKPRTPYLVAGLRGARGSLAWHENGEIFLPANDTGDETVDYFSLQGAHFPQPSGSEVSAEEVLLAVRELCETQTRPACVSWQPA	130
A0A1I6A2H5	unreviewed	Immunity protein Imm1	112413	Amycolatopsis rubida	130	IPR025680	13..129	MASIEDARRRTGYDVTEATVDDVLSALRSAEPPAPGAGVVWWLYAGRKPRTPYLVAGLRGARGSLAWHENGEIFLPANDTGDETVDYFSLQGAHFPQPSGSEVSAEEVLLAVRELCETQTRPACVSWQPA	130
A0A1J9NJM6	unreviewed	Uncharacterized protein	1108140	Burkholderia catarinensis	130	IPR025680	24..127	MRTTKVIKETTIGNRSHVTEARCDDPAQAIAAVERLNGRDRSTVVFDANDATVMTIGGGNDGRYVVFIASEIDAALLNLTTPEASADETIELVAGGQRGRYPARQCVDRATATQAAACFVSTGGADPRLC	130
A0A1W6CUN9	unreviewed	Uncharacterized protein	1945662	Paracoccus contaminans	130	IPR025680	16..128	MQAFIETFDGTTVETDAREIGSESDAQAAVDALDGRMVTSASFERGEGAVLLVSGGPGAYLASLWNDETGEGVSAEEPGDSDGREVEVISAGQSVVVPARRILSRARVGEVVASYVAGQDRSTAVEWAED	130
A0A1Y0I3B4	unreviewed	Immunity protein Imm1	141451	Oleiphilus messinensis	130	IPR025680	17..127	MKVKAQWTDWNQTFRKEVSTYDEARTIIDRLKKTIDPPAMVEFFDNSKRAIAIGIGRNVSVVTYQDSLDPPYLISLGEREQPGTEWFCYGNEESEYLGRNLVSITLADNALKCFFTSNERPSVLKWEQLE	130
A0A2K8LZ81	unreviewed	Uncharacterized protein	1896961	Amycolatopsis sp. AA4	130	IPR025680	13..129	MASIEDARRRTGYDVTEATVDDVLSALRAAEPPRPDAGVVWWLYAGRKPRTPYLVAGLRGTRGSLAWHENGEVFLPADGAGEEPADYFSLQGAHFPQPAGSEVSAEEVLLAVRELGESQTRPASVSWKPA	130
A0A2N3WQ29	unreviewed	Immunity protein Imm1 of predicted polymorphic toxin system	369932	Amycolatopsis niigatensis	130	IPR025680	14..129	MASIEDARRRTGYDVTEATVDDVLSALRSAEPPTPGTGIVWWLYAGRKPRTPYLVAGLRGARGSLAWHENGETFLPADGVGEEPVDYFSLQGAHFPQPSGSEVSAEEVLRAVRELCESRTRPACVSWKPA	130
A0A2P8G293	unreviewed	Immunity protein Imm1 of predicted polymorphic toxin system	363837	Chitinophaga ginsengisoli	130	IPR025680	16..129	MKLSIDSWIENRNYSNDKDIKESYEAVTALRTLNGKNVTQLIVGDINGFILIGGGPELFVVTQVVGEDEAFFNLINPEYVSDEEEISLVTGGQAGGFPKKNCVPLALAEQALTYYVKHGDRSPSLKWEEE	130
A0A2W5ST08	unreviewed	Uncharacterized protein	48	Archangium gephyra	130	IPR025680	20..128	MMPALHGDEWRGVLSDDWHVEEPSWNDVKQAIERLDAKTFTIVTIQGPGEQHLAVGGGVGRYVVYATFDNCEFWNLVAATESDSAVLLNVGGQEGDYAASQIVDLDRVQLAARAFFERLQLEPSLRWEKQ	130
A0A397RZ70	unreviewed	Immunity protein Imm1 of predicted polymorphic toxin system	2135721	Pelomonas sp. BT06	130	IPR025680	11..128	MNADTIIPNHRLQIRTEEELESAFAEWRQDVYAAFHFSHDLPHPWLSVLLNGSVAYIHYFPAPDHPGFQSLNPNPAAGDHCTRFLQAGGCEADGFDLPAYSLIPAETGLAAAREFLHSTARPSCLAWSEL	130
A0A7K3LVC1	unreviewed	Uncharacterized protein	89051	Gordonia desulfuricans	130	IPR025680	5..125	MEHATVHDPGGIERLLVHLGLSSAVTGTPLQVDMMQVPLRSHEPLLVQFVIGDRARGSMLWHTDGQAFSAVEVGCGFSAAFLGFFSLVGGDAVEPEQARLRPETLRRLVVEMVRTGVRPSCVEWHEAPMD	130
A0A7W0RXB2	unreviewed	Uncharacterized protein	1909295	Solirubrobacterales bacterium	130	IPR025680	17..123	MDVQFGNEQRGIQSATALDAVLTEAAGHPALVFLVGDGGTLAVGVGHPTHAVLLFYNPKAGGPPLHGVGDSTADSSAELQPPLTFNGRMFFDRCALPAHQARRAAQFFFESGGGLLDSIVWEPEPTVMTS	130
A0A7W3VXM5	unreviewed	Uncharacterized protein	2760662	Amycolatopsis sp. DR6-1	130	IPR025680	15..128	MASIEDARRRTGYDVTEATVDDVLSALRSAEPPTPDAGIVWWLYAGRKPRTPYLVAGLRGARGSLTWHENGETFLPANGVGEEPVDYCSLQGAHFPQPSGSEVSAEEVLRAVRELCESQTRPACVSWKTA	130
A0A7X5UUS2	unreviewed	Uncharacterized protein	1128677	Saccharomonospora amisosensis	130	IPR025680	14..123	MNYHAAVPVGHDQGYDLELTAAADVDELIRLLSLDDAGAASIQRTEVDPVLDVQVHDRFGYLMYVGDQMYGYSVGDPDSPDLADLSEVGFPAGTGVPLERFRAALVEFITKDGALPSVVEWRPVEQFAGD	130
A0A810MLV5	unreviewed	Uncharacterized protein	2721544	Actinoplanes sp. NBRC 14428	130	IPR025680	15..128	MPAITWGDSASEAAVVSADEFRGRLIELDQHAAARPFIVDVTIDNGDTISIALGREVSVLNFTSASKKPPYFASEGRPPESRDGVVRFEYFGSMTEFPEWQAISSSDALEAVCSFVAAGILPDNILWSEV	130
C7PIU5	unreviewed	Uncharacterized protein	485918	Chitinophaga pinensis (strain ATCC 43595 / DSM 2588 / LMG 13176 / NBRC 15968 / NCIMB 11800 / UQM 2034)	130	IPR025680	16..129	MKLSIDSWIENRNYSNDKDIKESYEAVTALQTLNGKNVTQLIVGDINGFILIGGGPELFVVTQVVGEDEAFFNLINPECVSDEEEISLVTGGQAGGFPKKNCVPLALAEQALTYYVKHGDRSPSLRWEEE	130
A0A0N0T737	unreviewed	Uncharacterized protein	1519492	Nocardia sp. NRRL S-836	129	IPR025680	6..118	MGEPAIIVQTHEELSALIDRVSTRSATQPYPSLVEVSIAEDPYGFPTVNAGIGAEKGYVRISGMDELRATQGTPDATGVRVYDFQGHETLIPASYEVPLDTVRAVLAAYLDHGGLIPADFPHLREVTEA	129
A0A1I1RCA6	unreviewed	Immunity protein Imm1	547162	Micromonospora sediminimaris	129	IPR025680	35..128	MTLLLRDYHGHAYDATSPADAGHWFDEQIQTVMPHGGCGQTLTIGTDDKPVLRIDIDIDADRAAVQWLPDGSHATEHEPDTPITVYESPDTGLIDISPELARVTTATARAALLEYAATRQRPTTIDWSH	129
A0A1I5XFN2	unreviewed	Immunity protein Imm1	587909	Amycolatopsis arida	129	IPR025680	21..127	MTDTATYRAGVPTCRDGMSGGENFPVSTPEDVDRLVELLAEPEVYTASLQAAEGMAVMDAHVQDGYGYLEYYGLDRSAVSVGDPDSPAVESETEFPAGAGVPLERFRKALVEFVTTGGELPTAVEWRLG	129
A0A3D9ZTM5	unreviewed	Immunity protein Imm1 of predicted polymorphic toxin system	53367	Asanoa ferruginea	129	IPR025680	21..127	MRLERDRWRDGRAERRWHDDPTSDQIEAAVRALDQETRTEVVLTGHDDQYLAVEGGNGRYLVQLGSDVDDDRIVLRSVDAAPGDEVVVAAGQPRRVARRDIVDLDTALRAVRSFAKDGRPDPTLHWASG	129
A0A3S0D4U8	unreviewed	Uncharacterized protein	2052166	Candidatus Melainabacteria bacterium	129	IPR025680	15..127	MKVQFVDFSRSPHSERHFQTSSELIAFLHQLQKAEPASGELVGENGFKLTFGIDGSLAFAQYSSTDGEPPYLVAQAEKPTVEETHDFIVSGEATEIDGKACLPFDLFETIASHFLTTGKNSPSVNWVDA	129
A0A3S0EL19	unreviewed	Uncharacterized protein	2052166	Candidatus Melainabacteria bacterium	129	IPR025680	36..128	MKLNFKDYAIEPLPERDFLDANSLNDFLEDQRNESMMCKLVSDSGYQLQIGIDGDIGCAQFLSNDDMPPYYMALAPIQIIEEDSHDFDMTGSATYVASEHCLPFDLLKKIVIEFLQTGQRSELVKWEEV	129
A0A4Q7J8I0	unreviewed	Uncharacterized protein	2510978	Amycolatopsis suaedae	129	IPR025680	14..123	MNYTAAIPTGYGRGERLVLDSDEAVNQLITLLSRAGTHDASIQGDDATATLDVQIHDGFGYLLYAGENMYGFSVGEPGSPDLRELSEVGFPAGSGVGLTRFRQAIVQFVRTGGALPDAVGWRPVEEFAG	129
A0A4R6KL46	unreviewed	Immunity protein Imm1 of predicted polymorphic toxin system	2512215	Kribbella sp. VKM Ac-2527	129	IPR025680	3..99	MILRTEADVDQLVDALLTESCDHTMAALYLAERPTTDQGYPDHDFRVGINAKRKVGGLKFAGTSDGTTGVWYAMTDRPQAADVFYEYAGHPEDFPSDSECRSMWSDQRSRSSWRAAATAPEASNGGPGL	129
A0A6M1LC50	unreviewed	Uncharacterized protein	2499994	Verrucosispora sp. CWR15	129	IPR025680	45..128	MTLLLRDYHGHAYDATGPDDAGHWFDEQTQTIMPHGGCGQTLTIGTDDKPVLRIDIDIDADRAAVQWLPDGSYATEHEADTPITVYESPDTGLIDISPELARVSPVTARAALIDYATTRQRPTTIDWSH	129
A0A031GRJ8	unreviewed	Uncharacterized protein	29581	Janthinobacterium lividum	129	IPR025680	56..127	MTMELNLHGEPRVVDSIPMLEQALLEARTLAQCELWLTMAEDAEQGPALCMLRNGGNAWLMYLSGQDDLSFHSLGDEEETGECSYLLSNGQVDVYPEAWCVDVDLCQRAFVAFFKTGGARPAGIAWEAD	129
A0A0M2WN43	unreviewed	Uncharacterized protein	1649647	Janthinobacterium sp. KBS0711	129	IPR025680	10..127	MTMELNLHGEARVVDTVAALEQALLEARALAQCELWLTMATDAEQGPALCMLRNGGNAWLMYLSGQDDLSFHSLGDEEETGECSYLLANGQVDVYPEAWCVDVEQCQRAFVAFFKTGGARPDAIAWEAD	129
A0A1A7C089	unreviewed	Immunity protein Imm1	1747903	Janthinobacterium psychrotolerans	129	IPR025680	8..128	MMMELNLHGEAVAIASLADLRQALARAQSLAQCELWLTMTVDAEQGPALCMLKNGASAWLMYLSGQDAASCHSLGDEEEEGECSYWLANGQVDVYPAAWCVELALCHRAMAAFFTTGGARPAAVEWQPD	129
A0A1C6W0T7	unreviewed	Uncharacterized protein	47871	Micromonospora peucetia	129	IPR025680	18..126	MLMDETWTVEGRVGVLAPGDVVSVLRRRVDDDQRETWLTSSSGRSLAFVTNTERVMVMLLEGVGDPGEHAVDPEAEDPEEFGDGYALANGQDDEYPNGETVPFDSALMAVEHIVRTGSWPAETHWVSDR	129
A0A1G7XIM3	unreviewed	Immunity protein Imm1	1881027	Janthinobacterium sp. YR213	129	IPR025680	46..127	MNMEMNLHGEPRVVDSILALEQALQEARALAQCELWLTLATDAEQGPALCMLRNGGNAWLMYLSGQDDLSFHSLGDEEADGACSYLLSNGQVDEYPEAWCVDVEQGQRAFAEFFRTGGARPAALAWEAD	129
A0A1I0VQH0	unreviewed	Immunity protein Imm1	1566280	Janthinobacterium sp. 344	129	IPR025680	9..127	MTMELNLHGTPRVVESVAALEQALREALTLAQCELWLTMAEDAEQGPALCMLRNGANAWLMYLSGQDDLSYHSLGDEEAHGACSYLLANGQVDEYPEAWCIDLEQCQRAFVAFFKTGGARPAAIAWEAD	129
A0A1N7DBP9	unreviewed	Immunity protein Imm1	1907311	Janthinobacterium sp. TND4EL3	129	IPR025680	55..127	MTMALNLHGEARAVDSILALEQALRDARALAQCELWLTLATDAEQGPALCMLRNGGNAWLMYLSGQDDLSFHSLGDEEAEGVCSYLLANGQVDEYPESWCVDVEHCQQAVVAFFTTGGARPPAIAWEVD	129
A0A1Y5Y4N3	unreviewed	Immunity protein Imm1	2030	Kibdelosporangium aridum	129	IPR025680	17..128	MGDIRIRSWHGQKADSEVVEGASESQLRDAIDALDNKVTTEVTVDQADGSYLSIGGGAGRYHVSYGNSEDEYFTLQDESRSGGEEKLVTGGQLGVFDAASVVGKSLAVRAAATFLESGRLDDSLTWKES	129
A0A222F295	unreviewed	Uncharacterized protein	2021862	Labrenzia sp. VG12	129	IPR025680	40..127	MSTRIYLIEDFFGAQTFRQQDPVTLRRNADGINSIYISAKDCLYPMIHVLVNGDKAVIHYFESEETAGFLSQNNSRKNITRLETFFENESGTEIKFPAEAVVNHKAAEKAAGEFVRRNELPECLEWLEL	129
A0A239FS26	unreviewed	Immunity protein Imm1	560556	Asanoa hainanensis	129	IPR025680	21..126	MRLERDRWADGRGSRLSRTDPTADQIEAAVRALDQRCHTEVVLTGHDGQYLAVEGGAGEYLVHLGSDEHDDVIALRTPSAPPGEVDVVAAGQVRRVDRRAVVDLATALRAVRAFAVDGRPDSTLYWGSG	129
A0A255HJT7	unreviewed	Uncharacterized protein	2012679	Janthinobacterium sp. PC23-8	129	IPR025680	8..127	MMMELNVHGEAVAIASLQDLQQALARAQSLVQCELWLTMAEDAEQGPALCLLKNGGSAWLMYLSGQDDASFHSLGDEEEKGDCSYWLANGQVDAYPAAWCIDMALCHQALAAFFKSNGARPEAVAWQRD	129
A0A290WYU4	unreviewed	Uncharacterized protein	368607	Janthinobacterium svalbardensis	129	IPR025680	56..127	MRMELNLHGEPHVMDSLLALEQALQQARALAQCELWLTLATDAEQGPALCLLRNGGNAWLMYLSGQDDLSFHSLGDEEADGVCSYLLSNGQVDEYPEAWCVEVEHCQRAFVAFFRTGGARPAGIAWEAD	129
A0A2G3M4B5	unreviewed	Uncharacterized protein	1572871	Janthinobacterium sp. BJB304	129	IPR025680	47..127	MTMELNLHGEPRAIGSVLALEQALQEARALAQCELWLTMATDAEQGPALCMLRNGGNAWLMYLSGQEDSSFHSLGDEEADGVCSYLLSNGQVDEYPEAWCIDVEHCQRAFADFFRTGGARPAAIEWEAD	129
A0A2G6RU71	unreviewed	Immunity protein Imm1 of predicted polymorphic toxin system	2035211	Janthinobacterium sp. 13	129	IPR025680	8..127	MTMELNLHGEPRAVDTIAALEQALQEARALAQCELWLTLAMDAEQGPALCMLRNGGNAWLMYLSGQGDLSFHSLGDEEADGACSYLLANGQVDEYPEAWCVEVEECQHAFAAFFRTGGARPAAIEWEAD	129
A0A2M8YB96	unreviewed	Immunity protein Imm1 of predicted polymorphic toxin system	2035207	Janthinobacterium sp. 67	129	IPR025680	10..127	MTMELNLHGEARVVDTVAALEQALLEARALAQCELWLTMATDAEQGPALCMLRNGGNAWLMYLSGQDDLSFHSLGDEEETGECSYLLANGQVDVYPEAWCVEVEQCQRAFLAFFRTGGARPDAIAWEAD	129
A0A2M9LEN9	unreviewed	Uncharacterized protein	2020329	Kitasatospora sp. CB02891	129	IPR025680	38..126	MTQQHTERWEFADHASIAADGQDAVAELRRRIGAGRLENWLHSSRGRQLAVVCNGERAMVMLLDGPGDPGGHAVDPGADGWSDGYLLANGQHDEYPDDDTVPLDRALRLVRHLLDTGAPPPDAPWTVDR	129
A0A2N0HPV1	unreviewed	Immunity protein Imm1 of predicted polymorphic toxin system	2035208	Janthinobacterium sp. 64	129	IPR025680	57..127	MTMELNLHGEPRVVDSVPALEQTLLDARALAQCELWLTLATEAEQGPALCMLRNGGNAWLMYLSGQDELSFHSLGDEEETGECSYLLSNGQVDVYPEAWCVDVEQCQQACIAFFKTGGARPAGIAWEAD	129
A0A2N6ICY8	unreviewed	Uncharacterized protein	2048670	Janthinobacterium sp. ROICE36	129	IPR025680	59..127	MRMELNLHGEPHVMDSLLALEQVLIDARALAQCELWLTLATEAEQGPALCMLRNGGNAWLMYLSGQDDLSFHSLGDEEADGVCSYLLANGQVDEYPEAWCVEVEQCQRACIAFFKTGGARPAGIAWEAD	129
A0A2N7RQX8	unreviewed	Uncharacterized protein	1528773	Janthinobacterium sp. AD80	129	IPR025680	55..127	MTMELNLHGEPRVVDSIPALEQALLQARALAQCELWLTMAEDAEQGPALCMLRNGGNAWLMYLSGQDDLSYHSLGDEEAQGGCSYLLSNGQVDEYPEAWCVDVAGCEQAFIAFFKAGGARPNAIAWDAD	129
A0A2T4Z7N1	unreviewed	Immunity protein Imm1 of predicted polymorphic toxin system	1121389	Desmospora activa DSM 45169	129	IPR025680	17..127	MSWMFLFAEGEFNGENPTWEKIEQFIRLMDGKKYNAMALEMEEGELITCGGGNLIKGKRRYTVSYVLGEDNCSLTNPEESNEEYFTITVQTPDEIPANLCVCIDDVLQAVKYFYETNGKRNPNLNWECL	129
A0A2U0T0M0	unreviewed	Immunity protein Imm1 of predicted polymorphic toxin system	2135631	Janthinobacterium sp. 78	129	IPR025680	54..127	MNMELNLHGEASAVDSIAALEQALTDARALAQCELWLTLATDAEQGPALCMLRNGGNAWLMYLSGQDDLSFHSLGDEEADGVCSYLLSNGQVDEYPEAWCVEVEHCQRAFVAFFKTGGAQPAGIAWEAD	129
A0A2V9HP03	unreviewed	Uncharacterized protein	1978231	Acidobacteria bacterium	129	IPR025680	39..123	MELKINKVLYEVTDPDELRVRLAQIPRTQFSEVWMQHAAGWPAIGALINGEAAWLMYVRHEGDAGFSTRNPQYAGPEKAIIEYYLSNGQRDEYPASWNITTAEALRGLEYFLEQEAMAPWLHWHDDSHK	129
A0A377RVH9	unreviewed	Uncharacterized protein	29581	Janthinobacterium lividum	129	IPR025680	55..127	MTMALSLHGEPRVVDSIPMLEQALLDARTLAQCELWLTTAEDAEQGPALCMLRNGGNAWLMYLSGQDDLSFHSLGDEEETGECSYLLSNGQVDEYPEAWCVDVEQCQRAFIAFFKTGGARPAGIAWEAD	129
A0A3G2EA88	unreviewed	Uncharacterized protein	55508	Janthinobacterium agaricidamnosum	129	IPR025680	54..127	MTMELNLHGEARAVDTIAALEQALMKARALAQCELWLTMASDAEQGPALCMLRNGGNAWLMYLSGQEDLSFHSLGDEEADGGCSYLLANGQVDEYPEAWCVDVEHCQRAFVDFFRTGGARPAAIAWEAD	129
A0A4R8KZI2	unreviewed	Immunity protein Imm1 of predicted polymorphic toxin system	2135628	Janthinobacterium sp. 75	129	IPR025680	8..127	MMMELNLHGEPRVLDSVQALEQALQEARALAQCELWLTRATEAEQGPALCMLRNGGNAWLMYLSGQDDLSFHTLGDEEAEGTCSYLLSNGQVDEYPEAWCVEVEHCQRAFVAFFRTGGARPAAIAWEAD	129
A0A4Y6RC25	unreviewed	Uncharacterized protein	2590869	Janthinobacterium tructae	129	IPR025680	56..127	MRMELNLHGEPHVMDSLLALEQALTEARALAQCELWLTLATDAEQGPALCMLRNGGNAWLMYLSGQDDLSFHSLGDEEADGVCSYLLANGQVDEYPEAWCVEVEQCQRACIAFFRSGGARPAGIAWEAD	129
A0A5C4P194	unreviewed	Uncharacterized protein	29581	Janthinobacterium lividum	129	IPR025680	46..127	MTMALNLHGEPRAVGTIAALEQALLDARTLAQCELWLTMAEDAEQGPALCMLRNGGNAWLMYLSGQDELSFHSLGDEEETGECSYLLSNGQVDEYPEAWCVDVEQCQRAFIAFFKTGGARPAGIAWEAD	129
A0A6B9ZBL0	unreviewed	Uncharacterized protein	2703787	Chitinophaga agri	129	IPR025680	16..129	MKLSVDSWIENRNYSNDKDIKESDEAVTALQTLNGKNVTQLIVGDINGFMLIGGGPELFVVTQVVGEDKVFFNLINPGCVSDEEEITLVTGGQAGGFPKKKCVPLALAEQALTYYVKHGDRSPSLKWEE	129
A0A6I1HEH5	unreviewed	Uncharacterized protein	2654255	Janthinobacterium sp. FT68W	129	IPR025680	56..127	MTMELNLHGEARAVDNLLALEQALTEARALAQCELWLTLATDAEQGPALCMLRNGGNAWLMYLSGQDDLSFHSLGDEEEAGECSYLLANGQVDVYPESWCVEVDLCERAFLAFFRTDGARPAAIAWEAD	129
A0A6I1HL25	unreviewed	Uncharacterized protein	2654253	Janthinobacterium sp. FT14W	129	IPR025680	53..127	MSMELNLHGEARALDSIVALEQALQEARALAQCELWLTQATDAEQGPALCMLRNGGNAWLMYLSGQDDLSYHSLGDEEAEGACSYLLANGQVDAYPEAWCVDVNLCERAIVAFFRTGGAQPAVIAWEAD	129
A0A6I1ICJ9	unreviewed	Uncharacterized protein	2654252	Janthinobacterium violaceinigrum	129	IPR025680	10..127	MSMELNLHGEARAIDSIAALEQALQQARALAQCELWLTQATDAEQGPALCMLRNGGNAWLMYLSGQDDLSYHSLGDEEADGACSYLLTNGQVDEYPEAWCIDVEQCQRAFLAFFKTGGAQPAVIAWEAD	129
A0A7H8RPT0	unreviewed	Uncharacterized protein	29581	Janthinobacterium lividum	129	IPR025680	46..127	MTMELNLHGEPRVVDSILALEQALQEARALAQCELWLTLATDAEQGPALCMLRNGGNAWLMYLSGQDDLSFHSLGDEEADGACSYLLSNGQVDEYPEAWCVDVEQCQRAVAEFFRTGGARPAAIAWEAD	129
A0A7V7ZE74	unreviewed	Uncharacterized protein	2654254	Janthinobacterium sp. FT58W	129	IPR025680	8..127	MMMELNLHGEAHAVATAAQLQALLARSHTLAQCELWLTMAADAEQGPALCMLRNGGNAWLMYLSPQDGTSCHSLGDEEAPGECSYLLANGQLDFYPEAWCIAVEPCYQAMAAFLRDSGARPAAVAWQAD	129
A0A7W0LTP4	unreviewed	Uncharacterized protein	2732252	Thermoleophilaceae bacterium	129	IPR025680	8..121	MDVRFGDEQRTIETATALDAVLTEAARRQTLLFLVGDNGTMVVGVGHPTHAVLLYNPNAGRPPMHALGDATADSCELQPPLAFDGRGFFDRCAIPVDRARHAAQAFFESSGGLPSSVVWESEPVVSTAC	129
A0A7W1AWL0	unreviewed	Uncharacterized protein	1909294	Hyphomicrobiales bacterium	129	IPR025680	22..128	MLASADEWEGLRTRDSVEVDVSESELVRLIKRLDASRYTLVSLEKDAENVLMIGGGQGRFIVYFIRERDCCIELYDPDKNHDKSALLIVGGQGGDYREDQIVDEESAITCAVTFLTTGMLDERFHWRET	129
A0A7W8YL43	unreviewed	Uncharacterized protein	2723078	Janthinobacterium sp. S3M3	129	IPR025680	8..127	MTMELNLHGTPHAVATIADLKLALKQARTLAQCELWLTRAIDPEQGPALCLLRNGGNASLMYLSGQDDASLHSLGDQEDDGACSYWLANGQVDEYPSAWCVDVELAYQALLQFFETGGDLPSAIAWEAD	129
A0A853SDK2	unreviewed	Uncharacterized protein	29581	Janthinobacterium lividum	129	IPR025680	10..127	MTMELNLHGEPRVVDSILALEQALQEARAQAQCELWLTLATDAEQGPALCMLRNGGNAWLMYLSGQDDLSFHSLGDEEADGACSYLLSNGQVDEYPEAWCVEVEQCQRAFAEFFRTGGARPAAIAWEAD	129
A0A853T6R7	unreviewed	Uncharacterized protein	1537274	Janthinobacterium sp. HH102	129	IPR025680	55..127	MSMELNLHGEPRVVDGLVALEQALLEARALAQCELWLTVATDAEQGPALCMLRNGGNAWLMYLSGQDDLSFHSLGDEEADGGCSYLLANGQVDEYPEAWCVDVEHCQHAFAAFFRTGGARPAAIAWEAD	129
A0A0H5CT36	unreviewed	Uncharacterized protein	1653480	Alloactinosynnema sp. L-07	128	IPR025680	25..124	MTIEARYRTLDGGQVGEEVLHLAADGVDRLVEVLAAAPFGVAMRPVGAEFVNELIVGIRGDLGAIYFTDETGSWYTEGPTPDDEGPVYAEVDFPDHSELPTDKIERALEEYLRTGARPTCVAWQVDPY	128
A0A1W1ZK05	unreviewed	Uncharacterized protein	40571	Lentzea albidocapillata	128	IPR025680	23..96	MAALEVWYDPEPEDDFNPGDPAIIVRTHEGLAVLLDRVSKRSARQPCPSIITVSVADDPYRFPSVRAGVGADLGYVQINSRTGRSVNHTTSWSAASSCARSAPSGSTGSSPAASKKSTHLVGESESRR	128
A0A4P2R5M5	unreviewed	Uncharacterized protein	56	Sorangium cellulosum	128	IPR025680	10..126	MLVVEWDQQKRQLSSISDLEHLLDELHATFSQTDPTLVTVELSESGDSIAIGLGRERSVLNYIKGDKNPPYFTSKGDLDLDDGITFRFGGNWSEFPMRNSISTPIAREAIRFFCSRGGLTKAIEWEQD	128
A0A839XKJ9	unreviewed	Uncharacterized protein	577680	Prauserella sediminis	128	IPR025680	12..124	MTSALTPQACYDVATVDDTNELLRVMAQAGHRPARRRGRAVRPRADDRMLIVGIRGDRGCLVWADWDTMLVPADGVNTEPIDYFTWDGHHHPQEAGAEAPVETMHRVVGEFVVTGQRPTCIQWAEDRS	128
D2PZU9	unreviewed	Uncharacterized protein	479435	Kribbella flavida (strain DSM 17836 / JCM 10339 / NBRC 14399)	128	IPR025680	9..124	MTAYYDDDAGQERIGSQAELDEVLDRVASLPRPTWVELVSADELATMNIGLGAAFSSLTLYDDVDGSAEYRSAGTLDEPQEATFDYGAVPTTMSKGKAMTVKDARAAASEFFATGRRPELVAWELALD	128
A0A0R3MXI3	unreviewed	Uncharacterized protein	722472	Bradyrhizobium lablabi	128	IPR025680	8..125	MLVCDLEGECEATNKAELDHALMKRYDSGVNHFRLFLDSNEWPSLIIMVSGEVAWLYFLSSSEHAGYRSVGAVPGLDPKGWTRFVSLGPQEELFPNDEVVPFADALRAAEEFSVTGQLPQCADWYELA	128
A0A1C4YV96	unreviewed	Immunity protein Imm1	1881	Micromonospora viridifaciens	128	IPR025680	31..125	MQAWIDNIATPVADVAELNAILDPEPPKGVTLASDDGRRTLHINFYGGRSGLFWETETDLLLAWGPVPPGAPADQVVGDAEYAYDNPWFALPDGAEPFEVTPAQARQAAHEFLRTGGRPTNVQWVVKP	128
A0A1C6T0D7	unreviewed	Uncharacterized protein	145854	Micromonospora pallida	128	IPR025680	27..125	MQAWIDSIATAVADVAELNAILGPEPPTGVTLASDDGRRTLHINFYGDRSDLYWEAEIDLLLAWGPVPPDAPAGQVVDDAEYAYDNPWFALPDGAEPFKITAAQARQAAHEFLCTGERPTNVQWVVKP	128
A0A1V5MC03	unreviewed	Uncharacterized protein	1866929	bacterium ADurb.Bin425	128	IPR025680	44..126	MKLHFEDFGIEPQPSRDFDDATELGSFLESQRAKSIFCQLSCDNGYKLQFGIDGDLGCAQFLGVDEEPPYLVAVTPIKVVESSHDFDLTGSATEVASENCLPFDLLKRIVLEFLETGAKSSLVEWVDC	128
A0A2G1WB45	unreviewed	Uncharacterized protein	2014065	Rhodopirellula bahusiensis	128	IPR025680	29..125	MKIDDLSGSAETDDAAQIANRLRTIRVDRYGAFHISGDRDLPYISAHFNGDIAYIHYFTADDHPGFHPTDMAPPGCPDDVHFLNTDGSEAGAIDMPASTLVDAETAIHAILEFAATGDMPQSIQWFEL	128
A0A329MVY0	unreviewed	Uncharacterized protein	450362	Paenibacillus contaminans	128	IPR025680	25..114	MITIYEEQRKGAAADTTEYSHASFDKCMEVIRRMDGFTRSQVTIRHMENTIMIGGGSNEFIVTVETGTTIHNLLSTPEEDDEFIELTVGGQACEFPQKYVVSLELVETALLHLLADSSTELHWEMIEK	128
A0A5C5Z3B9	unreviewed	Uncharacterized protein	2527986	Planctomycetes bacterium CA13	128	IPR025680	20..125	MQIHDLSGTFETDDAAEITDRLRTVRKGVHCAFFVAGDSAYPYIAVHFNSDIAYIHYFPSDGHPGYQPTGMTPHGVSDDLHFLNVDGSEAGAFDLPASALVDADTAISAVLEFAANCEMPQSINWFEL	128
A0A7K3WZ42	unreviewed	Uncharacterized protein	2708086	Micromonospora sp. PPF5-17B	128	IPR025680	16..125	MQAWIEGTATPVADVAALDAILGRRPPKGVTLASDDGQRVLHINFYADRSDLYWETETDFLLAWGPVPPGAPADQVVGDAEYAYDNPWFALPDGAEPFEVTAAQARQAAHGFLRTGERPTNVQWVVKP	128
A0A7W1LQ57	unreviewed	Uncharacterized protein	2080302	Acidimicrobiia bacterium	128	IPR025680	11..125	MHELEVIVLDEPRTVSTPRELAEVIGSRVDGGNHFMIASATSAYPMLDLLVRDQYAVLHYFAREGAAGDQAASNLADPPDEVDFPHSSSGDTMSMPGSALIDVRTADCCVEQFAETLARPTLVDWIEL	128
A0A347Q1W9	unreviewed	Putative transcriptional regulator of pyridoxine metabolism	103721	Actinosynnema pretiosum subsp. pretiosum	127	IPR025680	11..123	MAWYYPGQTVDAELRGPQDVDGVLDDLVRVGGPVMAQLWDRSDPASTLLNVGVDGPRGCGLLCHVDGDEVWISEGTGEPGRYLMIGLDWDHPAGVEVPLAVVRAAVHEYARGGGRRPGGVRWRLGAE	127
A0A840Q0I4	unreviewed	Uncharacterized protein	664693	Saccharopolyspora phatthalungensis	127	IPR025680	6..118	MPARTDVDQLVRGISEHDQKRTKPECGIAWSFQHQPGDDTPTLMFGVRCETGALMWFDATSALVPAHGTNHDHVDYFLAGAHLMVMPPGAELPIAQAHEAQREFVRTGQRPTCVDWVPDPEFHEHYQ	127
H5X8S8	unreviewed	Uncharacterized protein	882083	Saccharomonospora marina XMU15	127	IPR025680	14..123	MTYHAAITNSSQAHHELPVSTPDDVDELLTVLDRDDVHTVTVRDGEEDPALDVQVHGGYGYLLYAGEELLAYSVGDPDSPALTDRSESAFPAGSGVPLEALRAALREFVDTGGSVPSSVAWQEATVD	127
A0A1E8PLW7	unreviewed	Uncharacterized protein	29581	Janthinobacterium lividum	127	IPR025680	44..125	MELNLHGESRVIDSILALEQALREARALAQCQLWLTRATDAEQGPALCMLRNGGNALLMYLSGQDDLSFHTLGDEEADGVCSYLLANGQVDEYPEAWCVEVEQCQRAFVEFFRTSGAQPAGIAWQAD	127
A0A1I9XVX7	unreviewed	Uncharacterized protein	1644131	Janthinobacterium sp. 1_2014MBL_MicDiv	127	IPR025680	44..125	MELNLHGDARAVDTVLALEQALTEARALAQCELWLTQAADAEQGPALCMLRNGGNAWLMYLSGQDDLSFHSLGDEEADGACSYLLANGQVDEYPEAWCVDVALCHRALAEFVATGGARPASIAWQAD	127
A0A1S1UAL8	unreviewed	Uncharacterized protein	29581	Janthinobacterium lividum	127	IPR025680	53..125	MELNLHGEARAVDSIAALEQELTDARALAQCELWLTQATDAEQGPALCMLRNGGNAWLMYLSGQDDLSFHSLGDEEETGECSYLLSNGQVDEYPEAWCVDVEHCQRAFVAFFRTGGARPASIAWEAD	127
A0A1S6F9M5	unreviewed	Uncharacterized protein	1938606	Janthinobacterium sp. LM6	127	IPR025680	6..125	MELNLHGEARAVDTIAAVEQALQEARALAQCELWLTMASDAEQGPALCMLRNGGNAWLMYLSGQDDLSFHSLGDEEAEGVCSYLLANGQVDEYPEAWCIDVEQCQRAFVAFFKTGGTRPAAIAWEAD	127
A0A1Y3MY79	unreviewed	Uncharacterized protein	73868	Piromyces sp. (strain E2)	127	IPR025680	34..126	MIIEHFGGKVEVFNIEEIEKILLIRYGNNVNEFWLTIDKKIPCLAILVNNDKATITYFIKEGHPGFQSLNKNTNNDNNKYSVFYTNTPTEEIEIDNNNVISIDLVNDVVKEFYNTHQKPTCIEWMEL	127
A0A2G3LDQ5	unreviewed	Uncharacterized protein	2048010	Janthinobacterium sp. BJB426	127	IPR025680	53..125	MELNLHGEPRVIDSISVLEQALLEARALAQCELWLTQATEAEQGPALCMLRNGGNAWLMYLSGQDDLSFHSLGDEEADGVCSYLLSNGQVDEYPEAWCVDVEQCQRAFVAFFKTGGARPAAIAWEAD	127
A0A371J0H9	unreviewed	Uncharacterized protein	1763509	Lachnotalea glycerini	127	IPR025680	18..125	MIIEHFEGKNECNSLENIDDILTRRTHKGVNEFIIHGEQEFPYMVVLVNDNYAYLHFYKEDDDPGFRSIGGDTDLEKDGDSIFYTNTDNEEVSIENVSVVPFSNALMAVKQFFETSDMPKCIEWDEL	127
A0A554RL71	unreviewed	Uncharacterized protein	2578111	Variovorax sp. KBS0712	127	IPR025680	58..124	MPHVIQMTLDDRLLDISAPGPWARALDLMQSTSRFELWVSVPDGPSMCMLRNGESAWLMYLREPGDSGFRSVGDTHRPGVEVFTLGNGQVDEYPRAWCIDLAQCLQALVDFRDRNGARPESITWCES	127
A0A5C1ACI9	unreviewed	Uncharacterized protein	2598579	Limnoglobus roseus	127	IPR025680	51..119	MHGIRTISDSEQSPTWERVQERLLALKHEKTLTLDVDDDTFLIVLFTEPVGYLVSGCGVGDKDWHTLIDRSLGDDIVTAFDGGDTRSFPRYVFVDAPLLLKAMETYYRTGERDRTCEWVETDQTFYD	127
A0A640JR72	unreviewed	Uncharacterized protein	436515	Variovorax boronicumulans	127	IPR025680	58..124	MPHVIQMTLDDRSLDISAPGPWARALDLMQSTSRFELWVSVPDGPSLCMLRNGENAWLMYLREPGDSGFRSSGDTHRPGLGVFTLSNGQVDEYPLAWCIDVAHCRQALVDFRDRNGARPESITWCES	127
A0A7W8K728	unreviewed	Uncharacterized protein	2723080	Janthinobacterium sp. K2C7	127	IPR025680	6..125	MELNLHGTPHAVATLADLQLALKQARSLAQCELWLTRAIDPEQGPALCLLRNGANAWLMYLSGQDELSFHTLGDEEADGACSYLLSNGQVDEYPEAWCVDVEQGQQACIAFFKTGGARPAVVVWEAD	127
A0A7Y4ZLJ7	unreviewed	Uncharacterized protein	2268199	Polyangiaceae bacterium	127	IPR025680	9..125	MFVESFAGAHEIETVAELETLIHTQHRNDANNLWISRTRGSHPVLAILVRANQANVHYFPEPGHPGHVARNPRVDAAAPDVVFYTNTDTEKIVAGAAWVVSLEDAIAAARAFFAGATLPGGLHWDEL	127
H7EH33	unreviewed	Uncharacterized protein	907348	Treponema saccharophilum DSM 2985	127	IPR025680	31..126	MLIEHFTGKKECDNINELKEVLKNRTEKGVNEFIISPNEKFPYMIMGVNGIYACLSYFRNEDDPGFSSVNANPILDSSGISVFYTNTDNEEIEVANYSIVEVEKAVSAVEEFFYTKQLPKCIEWEEL	127
A0A7W7TA04	unreviewed	Uncharacterized protein	413306	Saccharothrix violaceirubra	126	IPR025680	13..124	MVELEAWYDVEADDPAILTTAAEVDALLDRMVSDSLAFDVPPLVELSFADVVAYVGVDAKRQRGFITYNDTISATDDPDSTPVEYDYMGNVREIPAYAEIPLSDVRTATLDLLTGRPSEAITWRTV	126
A0A7W7WWA1	unreviewed	Uncharacterized protein	413306	Saccharothrix violaceirubra	126	IPR025680	2..121	MRLIEDVLALDHVHWETVMSVGDEEFYTTPTGPYPNHKLRISVDPAYGYAAINYVDHEDGTMPVASTISTSSLAPPELHLIFSGQTGAVFPSICAISIVDARHALTEWIETRVRPKCVEWQAYDEY	126
A0A081NUU2	unreviewed	Uncharacterized protein	1501230	Paenibacillus tyrfis	126	IPR025680	9..125	MYANDFNGEIVINTESQVVEFIRNRPAFNANQFIFTFEEIGIPQLCAFVRDDYCVLYFLDSEQKGTFASYGEDNIRDETITFYENVHGAEVVLASTMVITVKQMTDACTEFFKTKTRPTCIKWMEL	126
A0A1G5KJ29	unreviewed	Immunity protein Imm1	582692	Paenibacillus polysaccharolyticus	126	IPR025680	42..125	MYANDFNGEIVINKESQVIEFIRNRPAFNANQFIFTFEGSGAPQLCAFVRDDYCVLYFLDAEQKGTFASYGDDNIRDETVTFYEDVHGAEVVLASTMVITVKQMTDACTEFFKTKTRPTCIKWMEL	126
A0A1Q5F7E9	unreviewed	Uncharacterized protein	1703930	Kitasatospora sp. CB01950	126	IPR025680	14..122	MIEHPGEHWQFTDVSAQPADAVVELRRQIADGRTENWLHSSHGRQLAVVSNGARAMVMLLDGPGDPGEHAVDPGAEGWSDGYLLANGQQDEYPDEDTVPLDRALLLVRHLLDHGAPPPGTPWSIDR	126
A0A2T6G0Z8	unreviewed	Uncharacterized protein	189691	Paenibacillus elgii	126	IPR025680	8..125	MYANDFNGEIEINTESQVVEFIRNRPAFNANQFIFTFEESGIPQLCAFVRDDYCVLYFLDSEQKGTFASYGDDNIRDETITFYENVHGAEVVLASTMVITVKQMTDACTEFFKTKTRPTCIKWMEL	126
A0A3S9UYL1	unreviewed	Uncharacterized protein	2707005	Paenibacillus lutimineralis	126	IPR025680	8..123	MYANDFNGEIVVNTESQVAEFIQNRPAFNANQFIFTFEESGISQLCAFVRNDYCVLYFLDSEHKGTFASHGDDNIRDETITFYENVLGGEVVIASAMVITVEQMNDACTEFFKTKTRPTCIKWIEL	126
A0A4R5BQQ8	unreviewed	Uncharacterized protein	705336	Actinomadura darangshiensis	126	IPR025680	3..121	MLGTSEDVDAVINDLLAGSADQNMAEPHSLERSLLPSGFPDHELLVGVDSTHQVGALEFMDADGNVVSHGLPGGRDVASYFIVGNEVEFPDHSEVPVDLVRRAVKEFLLSGGQRPTCVQWRRPEFW	126
A0A4S4NAE9	unreviewed	Uncharacterized protein	2499833	Aliishimia ponticola	126	IPR025680	8..123	MQVTINGEPHSLTGVKEAERLLAQIEQTDDLEIWASEGDGSSLCALFNRHRGWLMFLRFEGDAGFSSRNPLKEESEGPEEIFVLSNGQVDSYPSSWTMERKIVFDAFLEFVTSGRRPANVDWHDDT	126
A0A841ETR3	unreviewed	Uncharacterized protein	2735914	Paenibacillus sp. JGP012	126	IPR025680	9..125	MYANDFNGEIVINTESQVVEFIRNRPAFNANQFIFTFEESGVPQLCAFVRDDYCVLYFLDSEQKGTFASYGDDNIRDETVTFYENVHGAEVVLASTMVITVKQMTDACTEFFMTKTRPTCIKWMEL	126
A0A1N7LC78	unreviewed	Immunity protein Imm1	714067	Kroppenstedtia eburnea	125	IPR025680	11..116	MFKLEIENQRIENPTWEQIVEAIQQLDGDKVTQISLHCVDVGAMFAGGGDKIEERRCLYIVEFFREPFDGTSLTLTNQNADPDEDIELTVQSTVLHPANLCVEYEDVIEAFEHFFEQKYPDEKMS	125
A0A3C1Y5K7	unreviewed	Uncharacterized protein	134375	Achromobacter sp.	125	IPR025680	16..123	MRQGDQEQTRAHESPIEGDLLAALDRLDGAVFSSTAFVIDDDTVMSIGGGGDGAYVVFISSGGDTRIHTLIDPAKSEDHDQDLVAGGQSGSYPQFQCVDRSKAASALLYFHAHGEASPDLNWASE	125
A0A498RHI8	unreviewed	Uncharacterized protein	95485	Burkholderia stabilis	125	IPR025680	56..123	MTVSISFNGCTESIVSLKELGEALNRFDEVPQFELWVSAVDGPSMCMLRNCEHAWLMYLRHEGDSGFTSIGKAGQPGNEEYTLSNGQKDEYPVAWCIQVEQCYKAIADFYVNDGARPEWIDWLES	125
A0A559T956	unreviewed	Uncharacterized protein	47917	Serratia fonticola	125	IPR025680	14..122	MSKLQLSWSILQQGGAKEFHCWDEVSSVLNNLRSFSGCVTLDKLDDEDYLISEIQVRMEKGFYLVTFLNEDDEVMTLSDLTQSDENILILGDYWSARQVTKDFDLVVRIFKEFFDTGNVSTELLN	125
A0A679IRJ7	unreviewed	Uncharacterized protein	34073	Variovorax paradoxus	125	IPR025680	10..124	MIEVSFNGRPQAIATAQAFRAALARFDADATRYELWLSVPDGPSLCMLRSEADAWLMYLRHPGDHGFSSEGDASREGVALYTLSNGQVDEYPLAWCIALPQCHEAAVHFFASAGQRFEGIAWREG	125
A0A841IBT6	unreviewed	Uncharacterized protein	58169	Rahnella inusitata	125	IPR025680	15..122	MSKLQLSWSILQKGGAKEFHCWDEVSSVLNNLRSSSGCVTLDKLDDEDYLISEIQVRMEKGFYLVTFLNEDDEVMTLSDLTQPDENILILGDYWSTRQVTKDFDLVVRIFKEFFDTGNVSTELLN	125
A0A1I6ASY7	unreviewed	Immunity protein Imm1	587909	Amycolatopsis arida	124	IPR025680	16..122	MTWAVSVPVDGADGGGEHFTVATEEDVDRLVALLRRPEAGEGSIQSENGASVLDVLVQNDYGYLLFSGEEAYVYSVGHPDSPAGESEGGFPAGSGVSIDRFRAALVEFVTSGGRLPSAVEWRDS	124
A0A4R7W6P0	unreviewed	Immunity protein Imm1 of predicted polymorphic toxin system	502181	Actinophytocola oryzae	124	IPR025680	48..122	MTGSWHLKDETTTLNGEQALALVRRRIDDGQLETWLTHDDGRALTLVTNRARAMVMLLDGPDDPGRHAVDPDAPGEQDGYVLGNGQSDTYPDRDTVPLDQALDAVAHIVEHGEPSASVAWRSDR	124
A0A096HPV0	unreviewed	Uncharacterized protein	285	Comamonas testosteroni	124	IPR025680	49..122	MITFDFNGESQLVTSTESMRRLLSRYDETPEFELWAIFSYGPSLCMLRNGGHALLMYLRQEGDSGFSSRSGADCETTVEYRLANGQRDEYPLAWCIDVKQCYEAFAFFFENAGAKLESISWKED	124
A0A0L7MVV4	unreviewed	Uncharacterized protein	285	Comamonas testosteroni	124	IPR025680	50..122	MITFDFNGESQLVTSTESMRRLLSRYDETPEFELWAISSCGPSLCMLRNGGHALLMYLRQEGDSGFSSRSGADCETTVEYRIANGQRDEYPLAWCIDVKQCYEAFAFFFENAGAKLESISWKED	124
A0A176XZ06	unreviewed	Uncharacterized protein	85698	Alcaligenes xylosoxydans xylosoxydans	124	IPR025680	14..122	MRQGDQVQTRAHHTPTEGDLLAALDRLDGAVFSSTAFVIDDDTVMSIGGGDGAYVVFISSDGDARIHTLIDPTRSEDHDQDLVAGGQSGSYPQFQCVDRSLAASALLHFHAHGTASPDLNWASE	124
A0A1M6XCY4	unreviewed	Immunity protein Imm1	1121322	Anaerocolumna jejuensis DSM 15929	124	IPR025680	43..123	MFISSNLGTVQCITFSEYEEHINECIKHDPGNEIWCSCNNGTEDYPCLSILVKDGEAAINYFSENNAAMFSSVGDLSKDGIVKFEGGQYEAAAYQIVPLMSALECALQFFHSQEKPSCIEWEEL	124
A0A2S0IGF4	unreviewed	Uncharacterized protein	217203	Achromobacter spanius	124	IPR025680	14..122	MRHGEEVVTRAHETPTDGDLLAALDRLDGAVFSSTAFVIDDDTVMSIGGGEGAYVVFISSGGDTRIHTLIDPAKSEDHDQDLVAGGQSGSYPQFQCVDRSKAASALLYFHAHGAASPDLNWTSE	124
A0A2Z3GWA7	unreviewed	Uncharacterized protein	114	Gemmata obscuriglobus	124	IPR025680	44..117	MLTRAAAAEACDLWVLLDRGTRHRTWLGRLLSLPARDIEPCFWLGKAGGVAVLMFLDGAWSEYRATDPDGPAPATEAQRMALSCEEPTPAPPESCLRAERAFAAAAEYLVRGERPRWLVYQYVR	124
A0A3N2H601	unreviewed	Immunity protein Imm1 of predicted polymorphic toxin system	84480	Amycolatopsis thermoflava	124	IPR025680	17..120	MTLMAAVPTFRDGVPGGETVDVASDEDVTRLVELLAQPWADTGSIQTDDAVLDVHVHEGWGYLLYSGAAGYLVTDGDPESPSAPSETGFPAGSGLPLERITEAVREFVRTRRLPGAVPWRDMGA	124
A0A417JYH4	unreviewed	Uncharacterized protein	2292277	Absiella sp. AM27-20	124	IPR025680	24..123	MMLMHVVSNQGEFDCRSKDEIETIIRQSTQIPYDDIWLSGEYEYPCLTITLNGADACLHYFLNGDGDFWQSVGTCERVVSFVSGNGAPDFTPENAVITLDQAIQCMRLFFDTLQRPDCIAWRSM	124
A0A4V3AUV5	unreviewed	Uncharacterized protein	1549640	Sapientia aquatica	124	IPR025680	9..122	MVNITFNDQPQEITTIQELGDAIDRFDQESQFEIWANVQNGPAMCMLRSGSNSFLMYLREAGDSGFTSRGTQDQVGNTTYLLSNGQLDDYPRSWSIDVEQCYKAISYFFVNGGTKPDWIHWHED	124
A0A515ENE7	unreviewed	Uncharacterized protein	2509614	Rhodoferax sediminis	124	IPR025680	49..122	MIAFEFNGERLQPSSTEELGCLIDRFDRSPMFELWAKAPSGACLCMLRNRDAAFLFYLRQEGDSGFTSRSTYERLGTASFLLSNRQRDEFPLSWCIDVEQCYKAMAYFFENAGDKPEWITWYED	124
A0A521XX97	unreviewed	Uncharacterized protein	1872578	Aquabacterium sp.	124	IPR025680	49..122	MKTILFNGVQEEIRNPDSLIKAFARLDESQRFELWASIDEGPSLCMLRNGKHAFLMYLRFSEDPGFVSSGDAEAQGLIEYELSNGQLDEYPAAWCIPIEQCYRAVNYFFVNKGRRPEWLSWHES	124
A0A5N7XBN8	unreviewed	Uncharacterized protein	34028	Comamonas sp.	124	IPR025680	49..122	MITFDFNGESQLVTSTESMRRLLSRYDETPEFELWAIFSYGPSLCMLRNGGHALLMYLRQEGDSGFSSRSGADCETTVEYRLANGQRDEYPLAWCIDVKQCYEAFAFFFENAGAKLESISWKED	124
A0A1V6L5G6	unreviewed	Uncharacterized protein	95486	Burkholderia cenocepacia	123	IPR025680	13..121	MYADDFDGEIEIDEVDSLVEFLSRRPAFDANNFVLTFEESGFPQLNIFAKNDIAVVYYMDIGENFVSKGNSASGGTEKFYENKLGGEVDLSKDCVVSKEQMIEAAKQFFATKQRPEQLTWSEL	123
A0A2J9HKB3	unreviewed	Uncharacterized protein	337	Burkholderia glumae	123	IPR025680	12..121	MYADDFDGENDVANLDELIEFLDRRPAFNANNFTLTFEEDGFPQLNIFLKNEIAVVYYMDAGENFVSRGKSQEDAVETFYENKLGGEVKLAKSCVVGKDEAIEAAKQFFSTKKRPDVLSWDEL	123
A0A560UYD2	unreviewed	Immunity protein Imm1 of predicted polymorphic toxin system	2572882	Burkholderia sp. SJZ115	123	IPR025680	10..121	MYADDFDGENDVASLDELIEFLDRKPAFNANNFTLTFEDDGFPQLNIFVKDEIAVVYYMDAGENFVSQGKSQEDAVETFYENKLGGEVKLAKSCVVSRGEAVEAAKQFFSTKKRPNVLSWDEL	123
A0A6P2WNM6	unreviewed	Uncharacterized protein	488447	Burkholderia contaminans	123	IPR025680	13..121	MYADDFDGEIEIDEIDKLVEFLSRRPAFDVNNFVLTFEESGFPQLNIFAKSDIAVVYYMDVGENFVSKGDSESGGTEKFYENKLGGEVDLSKDCVVSKEHMIEAAKQFFATKQRPEQLTWSEL	123
A0A6P3BX21	unreviewed	Uncharacterized protein	488447	Burkholderia contaminans	123	IPR025680	14..121	MYADDFDGEIEIDEVNKLVEFLSRRPAFDANNFVLTFEESGFPQLNIFAKNDIAVVYYMDVGENFVSKGDSESGGTEKFYENKLGGEVDLSKDCVVSKEHMIEAAKQFFATKQRPEQLTWSEL	123
A0A810MUV3	unreviewed	Uncharacterized protein	338584	Polymorphospora rubra	123	IPR025680	16..107	MKVTWAYDRGDHRDTHQVDITDPTALDRLLRQIHERDEPVVVTIYDEPADDTDLPPGVQVGLGHATHAFVVHITDDGGYDTDPDVPAPATAISFDLGGVPTEYPADHLRLRPETAIQKAVDSL	123
P0DUH6	reviewed	Double-stranded DNA deaminase immunity protein	1055524	Burkholderia cenocepacia (strain H111)	123	IPR025680	13..121	MYADDFDGEIEIDEVDSLVEFLSRRPAFDANNFVLTFEESGFPQLNIFAKNDIAVVYYMDIGENFVSKGNSASGGTEKFYENKLGGEVDLSKDCVVSKEQMIEAAKQFFATKQRPEQLTWSEL	123
A0A023Y3X1	unreviewed	Uncharacterized protein	216778	Stenotrophomonas rhizophila	123	IPR025680	7..121	MELDLNGQSVAATTQAQVDAALARANTLPAFELWATAPTGATLCMLRNGVHAWLMYIPVEGDAGVRSCGDATRIGSADYVLGNGQVDTYPLSWCVAVEQCFSAVATFLHSGGDKPEGIVWLAS	123
A0A1D7ZHL3	unreviewed	Uncharacterized protein	95485	Burkholderia stabilis	123	IPR025680	54..121	MSISFNGCTESIVSLKELGEALNRFDEVPQFELWVSAADGPSMCMLRNCEHAWLMYLRHEGDSGFTSIGKAGQPGNEEYTLSNGQKDEYPVAWCIQVEQCYKAIADFYVNDGARPEWIDWLES	123
A0A1Y6KAA1	unreviewed	Uncharacterized protein	115808	Bradyrhizobium sp. ORS 285	123	IPR025680	12..121	MKIAFNGTDLSIATVEHLSLALDRFDKQPQFELWISVPNGQSLAMLRNGSHAWLMYLRFNGDSGVVTKGNPDHQGTSAYTLSNGQVDEHPLSWCIDLEECYKAIAYFFVNDGARYDHVAWQIA	123
A0A228HUM5	unreviewed	Uncharacterized protein	2015348	Burkholderia aenigmatica	123	IPR025680	13..121	MYADDFDGEIEIDEVDNLVEFISRRPAFDANHFVLTFEESGFPQLNIFAKSDVAVVYYMDIGENFVSKDASESGGTEKFYENKLGGEVDLSKDCVVSKEQMIEAAKQFFATKQRPEQLSWSEL	123
A0A2P1VKP4	unreviewed	Uncharacterized protein	2126319	Variovorax sp. PMC12	123	IPR025680	53..121	MEIMLNGRSLEAASLEQLDVYFDLVNAVPQFELWVSVLEGPSMCMLRNGQSAWLMYLRGSGDSGFRSCGEPGRLGDENFVLNNGQVDEYPLSWCIDLEQCYKAIAYFYLNDGARPECITWHEE	123
A0A2R7R1S2	unreviewed	Uncharacterized protein	2056840	Stenotrophomonas sp. HMWF003	123	IPR025680	8..121	MELDVNGQRVAATTPAQVGEALARANTLPAFELWATAPTGATLCMLRNGAHAWLMYIPVEGDAGVRSCGDATRIGSADYVLGNGQVDTYPLSWCVAVEQCLSAVSAFLHSGGDRPESIVWLAS	123
A0A2S7D577	unreviewed	Uncharacterized protein	56457	Xanthomonas pisi	123	IPR025680	16..99	MSDIHCKELWYTGPNGEQLCALINDRRGWLMYLRDPEDVGFSSRNPDYDGPADATIDYVLSNGQVDSYPAAWAYPTDIVMKAVEHFILTGLAAPFVRWHNDAGDGQEPPLESIDNVVKRTYPP	123
A0A372SJK2	unreviewed	Uncharacterized protein	2291993	Absiella sp. AM09-45	123	IPR025680	23..122	MLMHVVSNQGEFDCRSKDEIETIIRQSTQIPYDDIWLSGEYEYPCLTITLNGADACLHYFLNGDGDFWQSVGTCERVVSFVSGNGAPDFTPENAVITLDQAIQCMRLFFDTLQRPDCIAWRSM	123
A0A4R9S1Y3	unreviewed	Uncharacterized protein	2563920	bacterium M00.F.Ca.ET.230.01.1.1	123	IPR025680	50..122	MRVRFNGVTQSYEALEDFAPALSRYDQLQQFELWISASGGQSISMLRNDGNAWLMYLRFEGDSGSVTQGAQDTDAMCTYMLANGQIDEYPLSWCVPLWRCYEAIAHFFRSGGGRYELVAWQEA	123
A0A4U3GPE5	unreviewed	Uncharacterized protein	216778	Stenotrophomonas rhizophila	123	IPR025680	7..121	MEMDLNGQSVAATTPAQVDAALARANTLPAFELWATAPTGATLCMLRNGVHAWLMYIPVEGDAGVRSCGDATRIGSTDYVLGNGQVDTYPLSWCVAVEQCFSAVSTFLHSGGDRPEGIVWLAS	123
A0A529XCE4	unreviewed	Uncharacterized protein	1871066	Mesorhizobium sp.	123	IPR025680	48..122	MRVTFNGVVQSYEALEDFAPALSRYDQVQQFELWISASGGQSISMLRNGDNAWLMYLRFEGDSGSVTQGAQDTDAMCSYTLANGQIDEYPLSWSVPIKRCYEAIAYFFRSGGGRYELVAWQEA	123
A0A558CV94	unreviewed	Uncharacterized protein	2053003	Amycolatopsis rhizosphaerae	123	IPR025680	17..120	MTLVAAVPTFRDGVPGGETVDVTNDEDVTRLVELLAQPWADTGSIQTDDAVLDVHVHDRWGYLLYSGEGGYLVTDGDPDSPAVPSEVGFPAGSGLPVERITGALREFVRTRRLPSAVQWRDAG	123
A0A6P1EHD7	unreviewed	Uncharacterized protein	2691571	Stenotrophomonas sp. 364	123	IPR025680	7..121	MEMDLNGQSVAAATPAQVDAALARAHTLPALELWATAPTGATLCMLRNGVHAWLMYIPVEGDAGVRSCGDATRIGSAEYVLGNGQVDTYPLSWCVAVEQCFSAVATFLHSGGDRPEGIVWLAS	123
A0A6P1RBV1	unreviewed	Uncharacterized protein	2493093	Bradyrhizobium sp. LCT2	123	IPR025680	8..121	MKITFNGTDLSIATVEHLSLALDRIDKQPQFELWISVPNGQSLAMLRNGSHAWLMYLRFNGDSGVVTKGNPDHQGTCAYTLSNGQVDEHPLSWCIDLEECYKAIAYFFVNDGARYDHVAWQIA	123
A0A6P1RJ31	unreviewed	Uncharacterized protein	2493093	Bradyrhizobium sp. LCT2	123	IPR025680	8..121	MKITFNGTDLSIATVEHLSLALDRIDKQPQFELWISVPNGQSLAMLRNGSHAWLMYLRFNGDSGVVTKGNPDHQGTCAYTISNGQVDEHPLSWCIDLEECYKAIAYFFVNDGARYDHVAWQIA	123
A0A7G9GTE0	unreviewed	Uncharacterized protein	2764325	Eubacterium sp. NSJ-61	123	IPR025680	23..122	MLMHVVSNQGEFDCRSKDEIETIIRQSTQIPYDDIWLSGEYEYPCLTITLNGADACLHYFLNGDGDFWQSVGTCERVVSFVSGNGAPDFTPENAVITLDQAIQCMRLFFDTLQRPDCIAWRSM	123
A0A7H8NRP5	unreviewed	Uncharacterized protein	2742129	Stenotrophomonas sp. NA06056	123	IPR025680	8..123	MIELLLNGGPVAATTDEQLASALALAASMPQFELWASVPDGPTLCMLRNAEHAWLMYLREPGDGGFHSCGNEHRAGNAYFRLDNGQVDGYPLAWCIDVEACFAAISFFHGNAGARPEHIEWQS	123
A0A7Y6SYL1	unreviewed	Uncharacterized protein	1404443	Bradyrhizobium sp. 41S5	123	IPR025680	14..122	MNVTFNAADTVVGSVEELGPALDRFHEEQQFELWLSAPSGRAIAMLRNGEHAWLMYLRFSGDDGFVTKSEDNRGQLVAYRLANGQVDEHPLSWCVDLEQCYKAIAYFFVNDGARPEFVSWQKA	123
A0A7Y8RAP4	unreviewed	Uncharacterized protein	29448	Bradyrhizobium elkanii	123	IPR025680	8..121	MKITFNGTDLSIATVEHLSLALDRIDKQPQFELWISVPNGQSLAMLRNGSHAWLMYLRFNGDSGVVTKGNPDHQGTCAYTLSNGQVDEHPLSWCIDLEECYKAIAYFFVNDGARYDHVAWQIA	123
A0A0M9ZZB1	unreviewed	Uncharacterized protein	1519492	Nocardia sp. NRRL S-836	122	IPR025680	2..112	MISTVDELTALVERVSAYSARHPHASIVEISVAADPYSFPTLYAGIGAENGFVQEYWNPSRSTIGDQGATGTVIYDLQGNGTEVPAVQQVPMEIVREVLEAYLGHDGVLPANFPALHPIPLD	122
A0A1H9XEB7	unreviewed	Immunity protein Imm1	155974	Actinokineospora terrae	122	IPR025680	11..115	MPNSNDITALEATALLDALRTAANGTVWWLSHITPEHDHCLTVGVRGHLGALTWDEEPGGTWIPANGTNTTHADYFTPDGDHNPQLPGTEVPYELVLEAVTEFIHTGARPRCVAWIQVSDAA	122
A0A1Q9V5J3	unreviewed	Uncharacterized protein	1904969	Saccharomonospora sp. CUA-673	122	IPR025680	17..120	MKLVAAVPTFRDGVAGGESLTLATDDDVARLVKLLSRDDADTANIQGTDVTLSAHVAHGYGYLLYAGPDGYVVSDGDPTSPAVESESGFPAQSGIALDRFAEALRQFVRTGRLPESISWRDL	122
A0A2R4FP63	unreviewed	Uncharacterized protein	2071627	Plantactinospora sp. BB1	122	IPR025680	93..120	MDEEVLPDAEAVSAFFEKRAHRIAPHGRRANAYWIGPAGGEDVMRVDVDYDAGRAALRWLPDNSHGVELDPGAPIVVLESSEHPPVTIPGTLARVSIDLARAAVAAYIRTGQRPSSVAWAAG	122
A0A4P2QYY3	unreviewed	Uncharacterized protein	56	Sorangium cellulosum	122	IPR025680	8..119	MKASWGTCETTVESRDDLDAVIEAVRRSGQPTMVFLQAANGNVLVFGVGQDESVLTFTEPDGTSFHSLGNRERKGYLLSRCRDQVDEFMTEMAVPENDAIVAAGQFLATGECPPGVQWERDW	122
A0A840NDL7	unreviewed	Uncharacterized protein	455344	Saccharopolyspora gloriosae	122	IPR025680	29..119	MLDLELHDVEGAIVQIRKLDSRRQDSEAGIAWFVQHGADAQEGLVIGVRGTAGAVQWYSASELLQPARGTNTASVDYFTGPTGDHYPVSPGGEIAVETAFEVLREFAATRRLPDCIEWRADD	122
A0A0A0DZX4	unreviewed	Uncharacterized protein	1538295	Aquabacterium sp. NJ1	122	IPR025680	20..121	MVTFQGLPNLVQSIEEFGRALDDFDKHEEFELWLNAEDGTALCMLRNAEAACLMYLSHEGDSGCMSIGNPQMQGTVQYQLSNGQVDEYPAAWCLRVEDCYKALAYFFVNDGLRPGWIEWQES	122
A0A0S2FMF1	unreviewed	Immunity Imm1 family protein	435897	Lysobacter capsici	122	IPR025680	27..118	MSAIRRDCIRSNPDHAMNHDASDARYREIWVEGPQGQQLCALINGELGWLMYLREPGDAGMSSRNPDYAGPEAATIDYLLENGQRDEYPASWALPIATLQRAIDAFRADGLPPAFVLWHRDD	122
A0A1H2WME5	unreviewed	Immunity protein Imm1	45242	Capnocytophaga granulosa	122	IPR025680	44..120	MYLDDFSQEYLVDSLEELEILLRKRFLEEVIFFILTFKENGFPQLSAFVKRNKCVIYYLDKEVQYISKGDTEEGIEVFVEDIHGTEVFLSKNKVLPIDKFYKVAQSFFETQERPNSIEWEKI	122
A0A330HM91	unreviewed	Uncharacterized protein	1209954	Mesorhizobium hawassense	122	IPR025680	50..121	MRVTFNGVAQSYEALEDFASALGRFEVQQFELFISALSGQSISMLRHGRNAWLMYLRFEGDRGSVTQGTQHVNATCTYTLANGQVDEYPLSWCIPIEQCYEAMAHFFRSGGRRYDLVPWQEP	122
J5W1G3	unreviewed	Immunity protein Imm1	936370	Capnocytophaga sp. CM59	122	IPR025680	43..120	MYLNDFSQEYLVDSLEELEILLKKRFLEEINFFILTFKENGFPQLSAFVKGNKCVIYYLDEEVQYISKGGTEEGIEVFVEDIHGTEVFLSKNKVLPIDKFYKVAQSFFETQTRPDFIEWEKI	122
R9M761	unreviewed	Uncharacterized protein	1235797	Oscillibacter sp. 1-3	122	IPR025680	30..120	MKISSSAGSYSCPSFEEYESCLKACFASEAGSEIWCALEAGGYPCLSILADGRQAVVNWFAEEGGDMAASLGDEGAAGVVSFCGGQYETAAYQVISADDAMKCALAFFHTQDCPDCIDWEAL	122
V2YAS7	unreviewed	Uncharacterized protein	1378168	Firmicutes bacterium ASF500	122	IPR025680	16..119	MFISSNTGSFSCNSLEEYKAALEACFQPENEIWCSRTEENKYPCLSILVKGDQAVVNYFEEENGGEMLVSFGDEDAEDILTFCDGQYEIAAWQVIPAADAMACALEFFHTQGAPSCIDWGEL	122
A0A1E3U9C8	unreviewed	Uncharacterized protein	1432052	Eisenbergiella tayi	121	IPR025680	32..120	MNIACNNGDFELYSKQDIEKLLRKSSLNPYDDIWISGEKDYPCLAILINGAYACVHYFLNEDGDMWQSIGDCEQDILFSTNGEEPAAMPGDCVISLEKAIQCAVSFFYTVQRPACIAWREL	121
A0A1H9WTI4	unreviewed	Immunity protein Imm1	831	Butyrivibrio fibrisolvens	121	IPR025680	16..120	MGLISANNGDYAFENVDEAIDIVKSKLLDKNDIWISLDDKYPCLVVWIFGEYAALNFYQDEAGEMWLSYNADNHEEVSFMAGGEEWSPEATAIVSADDAYACIRTFLETGSRPDCIKWQEL	121
A0A1M5ZUD7	unreviewed	Immunity protein Imm1	1121131	Butyrivibrio fibrisolvens DSM 3071	121	IPR025680	16..120	MGLISANNGDYAFETVDEAIDIVKSKLSDKNDIWISLDDKYPCLVVWIFGEYAALNFYQDEAGEMWLSYNADNHEEVSFMAGGEEWSPEATAIVSADDAYACIRTFLETGSRPDCIKWQEL	121
A0A2T3F8Z5	unreviewed	Uncharacterized protein	460384	Enterocloster lavalensis	121	IPR025680	31..120	MGIISTNKGDFIFRSADDAIKFVQAAPQEESDIWISGKQPYPCLSVCINGKYAAVHFFQNDEGDTWLSYNDKNQKEVTFIAGGDEWKPDVNAIISLTEVFSCIKEFLDTYERPTCIQWQEL	121
A0A317G1X3	unreviewed	Uncharacterized protein	831	Butyrivibrio fibrisolvens	121	IPR025680	16..120	MGLISANNGDYAFENVDEAIDIVKSKLLDKNDIWISLDDKYPCLVVWIFGEYAALNFYQDEAGEMWLSYNADNHKEVRFMAAGEEWTPEATSIVSADNAYACIRTFLETGSRPDCIRWQEL	121
A0A3A8ZDF5	unreviewed	Immunity protein	2320116	bacterium 1xD8-6	121	IPR025680	11..120	MNIACCNGDFECGSWEELEKFIRKSSGNPYDDIWISEEEEEYPCLAVLINGEYACVHWYDDEGGIWQSVGNGEKDIEFIANGNEKSKMSADAVVSLEEALQCAKEFYDTLEQPNCVEWTEL	121
A0A413FE49	unreviewed	Uncharacterized protein	333367	Enterocloster asparagiformis	121	IPR025680	32..120	MGIISTNRGDFIFRSADDAIKFVQAVPQEESDIWISGEQPYPCISVCINGKYAAVHFFQNDEGDMWLSYNDKNQKEVTFIAGGDEWKPDVNAIISLPEVFSCIKEFLDTYGRPTCIQWQEL	121
F6AK94	unreviewed	Uncharacterized protein	743720	Pseudomonas fulva (strain 12-X)	121	IPR025680	21..99	MEESPFREVWIEIPDGQSMCALINGEWGWLMYLRYNGDAGFSSRSTNYKGPTESTIEYRLNNGQHDEYPASWAYPVDVIERALHFFQAQQTPPAFIHWHNDSEDGVELEYKKLTANYNYIA	121
A0A1I6CZA0	unreviewed	Immunity protein Imm1	84724	Lentzea waywayandensis	120	IPR025680	22..116	MQSGGEPDGEHPTQVSAPELPTRGLAEIPDRMFKIGVAHGGEVGAMLYFGPTAEGVEGIWMTRADEPAGDAPTLYRDVDSRREFPADAVLPLSLAGKALREFQSTGVRPDCVQWQEADAF	120
A0A1V2QR05	unreviewed	Uncharacterized protein	1933778	Saccharothrix sp. ALI-22-I	120	IPR025680	16..118	MRTMIQANFASGVDELRATEDVHRLLDRLTVAQDATLVHTECPDHHVWVGVRGDRGAMLFTDVITGSWVSLGEGPRQRPRYAGVNFPTHCEIPVADLAVAIEEFLATGQRPTLVPWQQVR	120
A0A845WWY5	unreviewed	Uncharacterized protein	2607816	Spirulina sp. SIO3F2	120	IPR025680	31..113	MTKNHRKEDIERLLSGESQYKEIWVELEDGQVIMALINRDWGWLMYLRNAEGDAGFSTINPDCQNPQKKIEYILDNGQHDEYPAAWAYPIDTVRAALHEFVETHRIPVCVCWQDNALGIG	120
A0A5C6ETL7	unreviewed	Uncharacterized protein	2528015	Rubripirellula tenax	119	IPR025680	12..118	MLKLQSIQDFHDVSDASELAGLLERLIAPDGTGAFWLHRDGECELALFLNGRRAAVYRSTDGSWSSTPHASDDDCEQFRLENGQIDDFPLSQCVPTADGIAAFLATARTGQLSGNIAWD	119
A0A7G6WSQ8	unreviewed	Uncharacterized protein	1544730	Kribbella qitaiheensis	119	IPR025680	57..112	MVKVACPAGGRGVRPDRPVLAKDTAPGRQLKQLSDLLNGLQRTGARIGPGRSWSGRVSDRQFRVHVPDPRTSYRGHDEGWPQDSEVSIVQAGSAVTDFLSGGGDRPTVLEWKAWPAAAD	119
R5L0Z5	unreviewed	Uncharacterized protein	1262878	Eubacterium sp. CAG:115	119	IPR025680	51..117	MLVCANNGNFPANDKDELKTALNAACGEIWLGEGTDSYPCMAILCCEDGASINYFESEGGTAYVSIGDKTRHGTIDVNIDGEVYQLSRGQIVPEEKILEIAEAFMNEMKLPECVEWEKI	119
A0A0F0GJ69	unreviewed	Uncharacterized protein	68170	Lentzea aerocolonigenes	118	IPR025680	24..109	MSELAREFLMYVHTRANDRSAKRECWSYTRGEVTLTLGLGPGVGFALWTDGGSEWITSGGTNEDPVTYETDEETTEDFPAGCEHPIEVIIGVLERFVEHEDRSSDVRWASFRAASTRE	118
A0A0H5CKN8	unreviewed	Uncharacterized protein	1653480	Alloactinosynnema sp. L-07	118	IPR025680	2..111	MDALVDQVREESPAAAPVLMQCYISDDIHSQELSVGVVDTRGVIRYAGEDASDGVYSTGVGSSDGEPLAYFYMDTWTGFPANSEVSLDVVRPALKQYLLTDGARPTGVSWQYGPEADL	118
A0A482UBJ9	unreviewed	Uncharacterized protein	1176259	Pseudomonas songnenensis	118	IPR025680	22..100	MMEKSPFQEVWIEIPDGQSMCALINGEWGWLMYLRYNGDVGFSSRNIKYEGPAESTIEYRLDNGQHDEYPASWAYPVDVIEHALHFFKTQQTPPAFIHWHNDSEDGVELEYKKANNQL	118
A0A519ISG3	unreviewed	Uncharacterized protein	1872122	Acidovorax sp.	118	IPR025680	19..99	MSDLTNREIWIEGPTGQILCALINGEVGWLMYLREPGDAGFSSRNPAYVGSQQEFISFVRPNGQLDEYPAAWTYPVATVELALEHFRTRGSAPTFITWHDDSGGGLLPWSTSALPDSN	118
A0A2P8I4L9	unreviewed	Immunity protein Imm1 of predicted polymorphic toxin system	1280637	Saccharothrix carnea	117	IPR025680	13..115	MIQANFASGVDELRAAEDVRRLLDRLTAAQDATLVHTDCPDHHVRVGVRGDRGAMLFTDVITGSWASLGEGPRRRPRYAGVDFPTHCEIPIADLAVAIEEFLATGQRPTLVPWQQVR	117
A0A347Q8I3	unreviewed	Putative transcriptional regulator of pyridoxine metabolism	103721	Actinosynnema pretiosum subsp. pretiosum	117	IPR025680	3..115	MLRRAEQLDWLFDRVVKWEAPVLVELLVADDLTRAIFDVGVNGKTGRGVLYYSGSGETVMSLGSSAATGKILYYYMTSDTEFPLSAEIPLDLVRQAAHEYMSSGGARPTVVDWQPLR	117
A0A495X362	unreviewed	Immunity protein Imm1 of predicted polymorphic toxin system	543527	Saccharothrix variisporea	117	IPR025680	12..115	MIQAHHRTGVDEVRGTEDVRRLLDLLSVAEDATLVHRDTPDNRVWVGVRGDRGAMLFTDVFTGSWASLGEGPRQRPRYAGVRFPTHCEIPVADLAVAIEEFLATGQRPTRVPWQQVR	117
A0A7W7T3I1	unreviewed	Uncharacterized protein	413306	Saccharothrix violaceirubra	117	IPR025680	2..114	MDEADALIGLVRVESPSAAPVLLDVHLSGDPYAQGSDVGITVDRGVIRYSGPEWPHGVVSAGNASTDGEPRSYFYMGHGREFPANSEVPIDVVRQAVKEFMESSGARPTCVRWQDAP	117
A0A841CQR5	unreviewed	Uncharacterized protein	1051531	Saccharothrix tamanrassetensis	117	IPR025680	2..115	MDEVDALVNRVLATSSEEAPVLMQLYVASDVHTQELSAGVVGDRGVLRYAGRDWFEGVCSLGEGRGGGEPLLYFYMDSDTEFPSNAEVPLDVVRQAIKDYLVADGARPTCVSWQPDH	117
A0A5C6BRK4	unreviewed	Uncharacterized protein	2527985	Symmachiella macrocystis	117	IPR025680	19..104	MVHMSAPDDKFREVWVEAPEGQSLCALINGDVGWLMYLRESGDAGFSSRNPDYDGDPKATVEYCLSNGQRDEYPRLWALPVSTVERAVEFFRAKHAPPPFITWHNDSGDGTNIPPMD	117
A0A7W9HEH4	unreviewed	Uncharacterized protein	1105145	Saccharothrix ecbatanensis	116	IPR025680	6..112	MDHTEWETMMYVGDSEFRVTQEGPHPNHQLRVSVRPAYGFAALNYMDQEDPHLTIANSYNPIRPVPDVDLIFSGSTGTVFPRTAAISIVDARSALVEWLMTRKRPSCIQWRPYDAY	116
A0A0H5CSN0	unreviewed	Uncharacterized protein	1653480	Alloactinosynnema sp. L-07	115	IPR025680	17..112	MLEAGWEYTSAAVYAVEDDSTGNPDHEMIVGADKETGLGAVRYSGGEEIPGDDATEWFSVGDRVNPDGVEFAYFGTGHDFPANSEVSLDLVKQAMRELLASGGKRPSGVDWQARG	115
A0A850CUE8	unreviewed	Uncharacterized protein	2726072	Kribbellaceae bacterium	115	IPR025680	67..113	MTTPAPGSISTPIDEDGIADHEMRVGVIPNFPESDPDNKHIVRSSAWTLGFTDVRGSMYVKGRDSGLEEVPLFTQGHDESFPPDSLIDGDVVKSAILDALRTGERPANVEWSPSR	115
A0A0F3KUG0	unreviewed	Uncharacterized protein	345309	Luteibacter yeojuensis	114	IPR025680	8..113	MEVTLASLRATLGRLDGKVHTMAVLGGVGEDWPKLTIGGGGGTYIVMYTRNGPDAGWWDLVSDGKPDATRSLVVGGQEGDYPLNLLNGSDATFRAAAHFFETGEMSAGLTWQKG	114
A0A0J6S5A8	unreviewed	Uncharacterized protein	270351	Methylobacterium aquaticum	114	IPR025680	10..111	MPAPDADTARAALRSLDGAQISQLVADDEQGHVLLIGGGNEGRFVVNYLVNDDEHGFHVVNPDGTPEDVAVVTGGQLGSFRGDMVVGERLAVDALVHFIATGQRCGTLTWEQEF	114
A0A2W1KT57	unreviewed	Uncharacterized protein	920	Acidithiobacillus ferrooxidans	113	IPR025680	13..99	MNESRYREVWLESPDGQSLCALINGNLGWLMYLRENGDAGFSSRNPNYSGPADATIEYRLSNGQQDEYPASWALSVAEIERALNFFQKEHKPPTFIHWHNDSGDGTILEHQDA	113
A0A1G9S9B6	unreviewed	Immunity protein Imm1	211114	Allokutzneria albata	112	IPR025680	16..110	MTTSVLEQLLKRRLADDGVHVEDHPEPGAPLRAQLVFGARVETDLGAIYYTDAGGAWFSRGTAARADGDELYLAELDFPLDSEIPVPQLRKALLEYEQTRQRPTGVDWQPAE	112
A0A1Q5GKM0	unreviewed	Uncharacterized protein	1703936	Micromonospora sp. TSRI0369	112	IPR025680	5..110	MERSDVAGLVERFEELRAQGCGYLEVRGDGAFPVLTLGFTGSAAVVQLMADEDAVSLLAADEPADADAEVLVLDDPVEFTADVVLDLERAWQVIEEYVRTGDAGRAGEWREL	112
A0A385AV26	unreviewed	Uncharacterized protein	2201999	Micromonospora sp. B006	112	IPR025680	5..109	MERSDVAGLVERFEELRAQGCGYLEVRGDGAFPVLTLGFTGSAAVVQLMADEDAVSLLAAVDPADADAEVLVLDDLVEFTADVVLDLERAWQVIEEFVRTGDAGRAGQWREL	112
A0A3A8ZTL7	unreviewed	Uncharacterized protein	2320113	bacterium 1xD42-87	112	IPR025680	32..107	MVIDTWENGQYKEIWVYSEETDDDERAMCGLINGDWGWLNYYNEECDAGLSSRNPNYTGTDDETMNFIINGELDPYPLSCVLPAEQVMKALEYFEKYHKLPTFITWHDDNFA	112
A0A3A9F0K6	unreviewed	Uncharacterized protein	2320102	bacterium 1XD42-8	112	IPR025680	32..107	MIIDSWENGQYKEIWVYSKETEDDERAMCGLINGDWGWLNYYNEEGDAGLSSRNPNYTGTDDETMNFIINGELDPFPLSYVLPTEQVMEALEYFEKYHKLPTFITWHDDNFA	112
A0A658JQ02	unreviewed	Uncharacterized protein	2320083	Butyricicoccus sp. 1XD8-22	112	IPR025680	32..107	MIIDSWENGQYKEIWVYSKETEDDERAMCGLINGDWGWLNYYNEEGDAGLSSRNSNYTGTDDETMNFIINGELDPFPLSYVLPTEQVMEALEYFEKYHKLPTFITWHDDNFA	112
A0A6N9PDD2	unreviewed	Uncharacterized protein	1898204	Clostridiaceae bacterium	112	IPR025680	32..107	MIIDSWENGQYKEIWVYSKETEDDERAMCGLINGDWGWLNYYNEEGDAGLSSRNPNYTGTDDETMNFIINGELDPFPLSYVLPTEQVMEALEYFEKYHKLPTFITWHDDNFA	112
N1ZK00	unreviewed	Uncharacterized protein	1235802	Eubacterium plexicaudatum ASF492	112	IPR025680	32..107	MVIDTWENGQYKEIWVYSEETDDDERAMCGLINGDWGWLNYYNEECDAGLSSRNPNYTGTDDETMNFIINGELDPYPLSCVLPAEQVMKALEYFEKYHKLPTFITWHDDNFA	112
A0A2S0LPQ0	unreviewed	Uncharacterized protein	2081702	Actinomyces sp. oral taxon 897	111	IPR025680	32..105	MGRRRECDRDRSTPPHLRGTPVIELLLGNISCVLIHFEGDGCTVPFGNDTEMFWPAAVVDDGQGFLEYDYHGSWSEIPRSVEVPRELAIKAFRHFFTHGDIPETVLPLVRE	111
W7S7D1	unreviewed	Uncharacterized protein	345341	Kutzneria sp. 744	110	IPR025680	42..83	MVRRTDDGHPGDGACRALSWTGTAERSLNPKPFADAPLLPRDGADDPLVYYPRSAYLPAEEAKKALTEHIVTGAQPTCVQWQPWGWEVRELPVWLTPDMSEYPAFRLISD	110
A0A1W9IM57	unreviewed	Uncharacterized protein	1827385	Proteobacteria bacterium SG_bin9	109	IPR025680	41..96	MHDTEHLPFGRGRIDIELEMWGNPQLGVLIIYSKMGGGYKDVFTSKGDLNRLGELVRGLQDTPLPVGLFIPFDEAWKAVKEFIETNGELPKGIAWVANRDLPPNTFPDP	109
A0A7M2A3H2	unreviewed	Uncharacterized protein	2777983	Paenibacillus sp. JNUCC-31	109	IPR025680	3..107	MNPTWADSLRFLRRLDGDKYTLVFFEVSDTHSALVGGGPEYFVVSITMDDNIYTLMNDKQENSEISLVIGGQLGNYSDNICIELMPMLEVLKYFYETGKLHESHQWKQE	109
I4D0E2	unreviewed	Uncharacterized protein	646529	Desulfosporosinus acidiphilus (strain DSM 22704 / JCM 16185 / SJ4)	109	IPR025680	22..100	MNSKNQYKQIWLETEDEQAMCALINGDKGWLMYLRYNGDSGFSSRNPNYNGDPRAVLEYYLDNGQCDEYPLSWTLPIVEVERALDYFKKEKKPPKFITWHNDSGDNETI	109
A0A849DRB5	unreviewed	Uncharacterized protein	60453	Dactylosporangium sp.	108	IPR025680	11..100	MTYDLTIIPVVEDAEFDELPGLEVGVGHPDRAFVHFTTADGLGSGHGAEPGAEPWPNTLAWDYSGQRTDYDPVKTRVTPAAARQAARQYVTTGQRPTCVERGRPTTPQ	108
A0A4P7CGQ8	unreviewed	Uncharacterized protein	75294	Saccharomonospora xinjiangensis	108	IPR025680	3..106	MNTVLRTPADVTAFVGKVTAAGPYADSVRLVHDKLPLWDAEQGFTDHDVFAAVVDGFGCLSHRDRDHAKTYDNEDFPAESGLALEQFTAALVEFLHTAKRPTNVRWAV	108
A0A841IK80	unreviewed	Uncharacterized protein	1478215	Nocardiopsis algeriensis	108	IPR025680	13..103	MIENLAQVHSLDRDLIPSSGYPDHELLVGVNVDSRVGIVSFMDADGNFAPRGSAEGRSNVVYYAQGEPTEFPDNSEISIDLVRQAVKEFVFSGGERPSCIQWQVIDFW	108
A0A6P2L6D6	unreviewed	Uncharacterized protein	482957	Burkholderia lata (strain ATCC 17760 / DSM 23089 / LMG 22485 / NCIMB 9086 / R18194 / 383)	107	IPR025680	5..106	MQAAAAIERLNGLDRSTVAFEASNGTVMTIGGGGGRYVVFIASHVDAALLNLTTPTAPMGETIDLVAGGQRGSYRERDCVDCATAVQAAIHFISSGGADPALCWQPG	107
A0A4R4P3A9	unreviewed	Uncharacterized protein	1266829	Kribbella albertanoniae	106	IPR025680	48..91	MRRRGRSTEASRTSPINRLASFVLPRSFQQVPTWLENFDEDGVWYVPGSTANGEVSYVIFGNSAPWPTDSEIPLVQVKAAVNHFREHAGERWVGAEWKPWPEEVPL	106
A0A0Q8IUG1	unreviewed	Uncharacterized protein	1736588	Lysobacter sp. Root690	106	IPR025680	18..102	MSHDARDAQYREIWVEGPQGQQLCALINGELGWLMYLREPGDAGMSSRNPDYDGPEAASIDYLLENGQRDEYPASWALPVATLQRAIDAFRADGLPPAFVLWHRDD	106
A0A290ZYF7	unreviewed	Uncharacterized protein	435897	Lysobacter capsici	106	IPR025680	18..102	MNHDASDARYREIWVEGPQGQQLCALINGELGWLMYLREPGDAGMSSRNPDYAGPEAATIDYLLENGQRDEYPASWALPVATLQRAIEAFRADGLPPAFVLWHRDD	106
A0A399JEQ3	unreviewed	Uncharacterized protein	2676122	Galactobacter valiniphilus	106	IPR025680	19..100	MSDFLSHVRELDGSTRTLANALVGEWEVMVGGGPELFVLTASAGGGQRTANAITSAPVTEAQTASITVSGQSVEGPALYALTLDEVAEALEHLRSGQLPAERWIVL	106
A0A7X0LLH6	unreviewed	Uncharacterized protein	1385975	Algisphaera agarilytica	104	IPR025680	15..100	MSENRDSFDELCIQSPNGDSLLALINGKRGFLVIMNSENGSSRTSRNPDYSDDNDSTIEYQLSNGQVDEYPESWALPIELIRQALSDFEQNHTIPTYITWHIDD	104
A0A421BBG9	unreviewed	Immunity protein Imm1 of predicted polymorphic toxin system	585224	Actinokineospora cianjurensis	103	IPR025680	16..94	MWDLVASRPPASVDEQPALTVGVKDGIGILEWNDGQVAYVPAGGTGADWTEYWIAGLHPADVPPNAHVPLDTVYAAIVEFVSVRTRPACVDWVEAATLLARFE	103
A0A222F3J6	unreviewed	Uncharacterized protein	2021862	Labrenzia sp. VG12	103	IPR025680	19..97	MNNHQEIWINAEDGSSICALINGDVGWLMYLRHSGDTGFSSRNPNYTGDPSSEIDYILSNGQQDWYPAAWALPVEKVREALEYFRAKNKAPPFIHWHDDSNQG	103
A0A1H0QNE2	unreviewed	Immunity protein Imm1	504798	Actinokineospora alba	102	IPR025680	17..96	MHVLTTTAPFGATLRTTDGGGVASELVVGIHDNRGALYYSDDTGSWYTHGPTPDDHGPVYAEVDFPDHSEIPAADIRAALTEYVHKQARPIGVTWKQDPFAG	102
A0A841CM95	unreviewed	Uncharacterized protein	1051531	Saccharothrix tamanrassetensis	102	IPR025680	2..93	MPAPITSAADLDVLLERMAADFAAQDGPVPPMVELARPDPWAEGWVAIRLGIAPDRGFIAHADATGSYITTNGGDPDGDPAFYDHQAHTGNGPPTPSCRWPT	102
A0A0B1Q3U5	unreviewed	Uncharacterized protein	370622	Aureimonas altamirensis	102	IPR025680	14..97	MDRYQEIWVEGPNDQSLCALINGEVGWLMYLRHKGDTGFSSRNPDYVGAADAEIDYMLNNGQQDWYPASWALPLTLVNQALDYFRSTGTVPPFITWHDDSGD	102
A0A1A8ZAW7	unreviewed	Uncharacterized protein	299146	Micromonospora narathiwatensis	101	IPR025680	16..97	MEGWRLQGHHDPLAGDQGQLLAVVTNGTRALVMVLDEPGDAGEHAIDPTATGKQGGYVLSNGQHETYDAQDTVPLEQALVIVEHLIDHGRPPTGVGWHVDR	101
A0A1G9QUG2	unreviewed	Immunity protein Imm1	211114	Allokutzneria albata	96	IPR025680	15..86	MVVELNAYYDFEHGKEPARVTSEEQLAAILEEVRRTRKAALVELLPADNPAAATLDVGFCEDRGVVWYSGPDHESCYSHNPTPTPPARRSRSCTTT	96
A0A2S6GLD2	unreviewed	Immunity protein Imm1 of predicted polymorphic toxin system	155976	Actinokineospora auranticolor	96	IPR025680	51..87	MSTEPISLLRFECMAIDENDRGILCREQGMEAYVPTIGVGDEWTSAYLAGLHESPAQPGSDVPVEVVYQAVGEYLATRARPTCVEWRREEVMPGYM	96
A0A1I2AUB3	unreviewed	Immunity protein Imm1	673379	Actinopolyspora alba	95	IPR025680	15..91	MPTYVELVPDKRCALHIGLGQDGYSSVSYLEKPARAVAGKGALPTPDDAGFDYGGTWPHAPLDSAVPVAEAHQVAREFLTTGRRPTNLTWQDPRY	95
A0A246REK5	unreviewed	Uncharacterized protein	1185415	Micromonospora wenchangensis	95	IPR025680	64..91	MRTDPHRRYPRPTHPRHRHRHRCRPAAVRWLPDGSYAVERQPDASITVYESPDAGLVEISAEIARVASAAARTAVVEYVTTGQRPTSMRWQHEEQ	95
A0A1H0NCL5	unreviewed	Immunity protein Imm1	405564	Actinopolyspora xinjiangensis	91	IPR025680	11..86	MADPHEATLAVDPEAGYAAIRWFGMDPPEGLYVTHNSEVEPQVDLLTDGGTPNYFPRSAALSLGDIRKALLEFVSTGKRPAGVNWEWFDRL	91
A0A099D2W9	unreviewed	Uncharacterized protein	414996	Actinopolyspora erythraea	85	IPR025680	30..80	MTLTVDPEAGYAAIRWFGMDPPEGLYVTHNSEVEPQVDLLTDGGTPNCFPRSAALSLGDIRKALVEFVSTGKRPVGVNWEWFDRL	85
A0A7W7T7R3	unreviewed	Uncharacterized protein	413306	Saccharothrix violaceirubra	84	IPR025680	15..75	MGSLDVHYLYEHGDTPGTVSTVDEVDALIDRVRAESPPAAPILMEVHRSGDPYAQGLDVGIEVDRGASHLCAMAGCPVGKGCVR	84
A0A120AG74	unreviewed	Uncharacterized protein	1444315	Lysobacter capsici AZ78	84	IPR025680	6..80	MCALINGELGWLMYLREPGDAGMSSRNPDYAGPEAATIDYLLENGQRDEYPASWALPVATLQRAIDAFRADGLPPAFVLWHRDD	84
A0A6P0V6Y1	unreviewed	Uncharacterized protein	2607769	Symploca sp. SIO1C2	84	IPR025680	5..76	MAVGGGKGKYVVYLTFDNEQFHYVVEASKSDEDENLTVGGQEGIYPAKLCIDLDTALKAAKTFAENGAMEKSVIWEQDEVFELV	84
A0A846BXV6	unreviewed	Uncharacterized protein	2607763	Symploca sp. SIO1B1	84	IPR025680	5..76	MAVGGGKGKYVVYLTFDNEQFHYVVEASKSDEDENLTVGGQEGIYPAKLCIDLDTALKAAKTFAENGAMEKSVIWEQDEVFELV	84
A0A6P2JVA6	unreviewed	Uncharacterized protein	482957	Burkholderia lata (strain ATCC 17760 / DSM 23089 / LMG 22485 / NCIMB 9086 / R18194 / 383)	81	IPR025680	3..79	MTIGGGNDGRYVVFIASSFDAELLSLTTPEAPMEEAIELVAGGQRGSYPAQECVDRMTTAKAVAYFVSSGLADPQLCWQVG	81
A0A1Q9ULX6	unreviewed	Uncharacterized protein	1904969	Saccharomonospora sp. CUA-673	79	IPR025680	3..72	MRGVGVALYSDNQAAYWTTNGGSAVADEPPLYYYMGSDTEFPVDAEVPLADIRRAAHEFMSNGTRPTCVQWARDARSSS	79
A0A6M7VGK8	unreviewed	Uncharacterized protein	2483404	Mesorhizobium sp. NZP2077	79	IPR025680	5..77	MLRNGDNAWLMYLRFDGDSGSVTQGTQTKDGTCVYTLANGQVDEYPLSWCIPIKQCYEAIAYFFLNNGGQYKSVAWQDT	79
A0A6M7WY79	unreviewed	Uncharacterized protein	935548	Mesorhizobium loti R88b	79	IPR025680	5..77	MLRNGDNAWLMYLRFDGDSGSVTQGTQRKDGTSVYTLANGQVDEYPLSWCIPIEQCYEAIAYFFLKNGGQYQSVAWQDM	79
A0A1Q4YSU7	unreviewed	Uncharacterized protein	1835005	Saccharothrix sp. CB00851	77	IPR025680	42..75	MTVIQANFASGVDELRAADDVHQPLDRLGEGPRRRPRYAGIDFPTHCEIPVADLTVAIEEFLATGQRPTLVPWQQVR	77
A0A850BKY4	unreviewed	Uncharacterized protein	2268199	Polyangiaceae bacterium	75	IPR025680	7..73	MGRAQTVLTYQESADPPYYISLGRPDADGEEWFCYGQERTEYLARNLVPNDVIAPTVKMFVTEPSRPTTIAWEKL	75
A0A8A8D2X9	unreviewed	Uncharacterized protein	488731	Burkholderia seminalis	74	IPR025680	21..73	MTADMSSSSHRIDAALLNLTAPEAPADEMIELVAGGQRGSYSARQCVDRATATQAAAYFVSTGGADPRLCWQPG	74
A0A1Q3JXN4	unreviewed	Uncharacterized protein	1895797	Nitrobacter sp. 62-13	73	IPR025680	22..59	MRQQRSYVAKGDLSRLGEFVRSLHGTPLSVGLFVPFPVAWKAVKEFIETDGELPTSIEWIASSDLPPETFPDP	73
C7MR24	unreviewed	Uncharacterized protein	471857	Saccharomonospora viridis (strain ATCC 15386 / DSM 43017 / JCM 3036 / NBRC 12207 / P101)	73	IPR025680	3..71	MFAAVVDGSGYLSHQDSNHAKAYPVGVPESPGCEFDDEDFPAGSGLTLEQFTAALVEFLHTTKRPTNVRWATR	73
A0A4R7J8V9	unreviewed	Immunity protein Imm1 of predicted polymorphic toxin system	993414	Naumannella halotolerans	72	IPR025680	16..69	MVLQDSEEGPFWNAFSSAEPEIPATAQVEVVAGGQPGEYPATMILPLALVLEAVREFVATGGRSEAVTCEQD	72
A0A6M0G8K6	unreviewed	Uncharacterized protein	2607809	Symploca sp. SIO2E6	72	IPR025680	16..64	MLPISNEQFHYIIEPSKSDEDENLTVGGQESIYPAKLCIDLDVALKAAKTFAENGEMEKSVIWEQDEVFELV	72
Q0RT11	unreviewed	Uncharacterized protein	326424	Frankia alni (strain ACN14a)	72	IPR025680	22..70	MKSDNDLIRPFTSNSQIWWSRGEPRDEVDYWLGSQPSYCPPWALIPMATAQQVVRANFTTGERPDTVEWAQP	72
A0A1Z4NG12	unreviewed	Uncharacterized protein	2005462	Calothrix sp. NIES-3974	69	IPR025680	12..62	MEIFLFLRIADSAKSQQIDTLVAGGQKGNYPANQCVDLLHCLLAARMFTEAGKLDDLLTWEEDKLLASV	69
A0A7D8IKB7	unreviewed	Immunity protein Imm1	1052259	Klenkia terrae	68	IPR025680	11..67	VYADLGPGRCWTALGTDRAGEDEVELVAGGQPGNYPSRVVLGLDAAVAAAAAFLTTGSLAPEIGWEEN	68
A0A837EKC4	unreviewed	Uncharacterized protein	1408	Bacillus pumilus	68	IPR025680	9..56	MVPFKKGEKIETIEHLVAGAPLYVPSCSYINRDQVYQIVHHFLTTKTVPDFVEWVELRDIDFQKDMKS	68
W5WD78	unreviewed	Uncharacterized protein	1449976	Kutzneria albida DSM 43870	68	IPR025680	15..65	MRRRNSRAKPHGGEPPAFFEPLTYYYRGSHREFPPEDKIPQSTVAEGMRELLMQNGDKPALVTWRHAE	68
A0A0Q9K5J1	unreviewed	Uncharacterized protein	1736388	Paenibacillus sp. Soil522	67	IPR025680	12..64	MTATFDTETFYTLVNEYESEELVELVAGGQLGEYPMNFCVDQHLMLSAVKEFFISGKIDDTADWLGE	67
A0A7Y9S233	unreviewed	Uncharacterized protein	634462	Nocardioides daedukensis	67	IPR025680	8..65	MFWESAEPPYFQSRGTGSADERIDFAYDGQETELPSSVLIGRELAVAALMEFADSGRRPDCVAWDET	67
A0A0K1EL03	unreviewed	Uncharacterized protein	52	Chondromyces crocatus	66	IPR025680	7..64	MSGSKEPPYFTSTGELDVDEPIAFRFGGEWSEFPLRNSIPTSIARQVMRDFCVTGKLSRNIQWEQD	66
A0A0H5CTH6	unreviewed	Uncharacterized protein	1653480	Alloactinosynnema sp. L-07	65	IPR025680	13..64	MVTLEIWYDQADGEATIVRTSAELDALVERVRRETDLPEGGAAIQVAIDGDEDSPVLEVGLGRSK	65
A0A8A9AQW0	unreviewed	Uncharacterized protein	173560	Saccharothrix algeriensis	63	IPR025680	4..60	GSFITTGGADRHGTAVVYDHMGHPREFPADAEVPLHDLRKAAHDLITTDGGRSPAVAWRPWER	63
A0A0N0A3D6	unreviewed	Uncharacterized protein	1519492	Nocardia sp. NRRL S-836	61	IPR025680	5..57	MTCSENVAPADVPTLYVDAANDTEFPRNAIIPVELARAALLEFAQTGVRPESVQWQPFETY	61
A0A7T8IIG0	unreviewed	Uncharacterized protein	2789424	Actinomyces sp. HMT897	60	IPR025680	15..54	MFWPAAVVDGGQGFLEYDYHGSWSEIPRSVEVPRELAIKAFRHFFTHGDISETVLPLVRE	60
A0A558DPN0	unreviewed	Uncharacterized protein	2053003	Amycolatopsis rhizosphaerae	55	IPR025680	14..49	MTLRPASPWRPYETDEFPPDCEVSSETISKALVEFLDTGKRSLSVVWQQGDDSEY	55
A0A317D4E0	unreviewed	Uncharacterized protein	2202421	Micromonospora sp. 5R2A7	49	IPR025680	3..46	MFTFDYAGTPTDAWPERTRVTNATARQAARQFLTSGGQRHHALAWETAE	49
A0A0H5CTF2	unreviewed	Uncharacterized protein	1653480	Alloactinosynnema sp. L-07	41	IPR025680	1..36	MGHVTDMTADAEIPIEAVIDGLREFMETGGKPSIIPARPSA	41
A0A6H1R9U0	unreviewed	Uncharacterized protein	2719023	Saccharopolyspora sp. ASAGF58	41	IPR025680	2..33	MRPGAEVPIDIARNALRQFTTTGQRPTCVEWQPFDPFDYQS	41
A0A7W9HLB8	unreviewed	Translation elongation factor EF-1beta	1105145	Saccharothrix ecbatanensis	41	IPR025680	1..38	MGNVREFPADAEVPLDDLRRAVHEFVMTGRRSSAVRRRPDN	41
A0A845Y4I5	unreviewed	Uncharacterized protein	2607798	Symploca sp. SIO2G7	41	IPR025680	2..33	MYPAKLCIDIDAVLKAAKTFAESGAMEKSVIWEQDGVFELV	41
A0A7W7WU61	unreviewed	Uncharacterized protein	413306	Saccharothrix violaceirubra	37	IPR025680	5..34	MDWDAGSGVAVEVLATALKEFLVTGHRPTCVEWQDAH	37
A0A4R0I3L9	unreviewed	Uncharacterized protein	1124744	Kribbella sindirgiensis	36	IPR025680	3..32	MGKGSAITVKEARAAASEFLATGRRPELVAWEQAVD	36
A0A3A4BB99	unreviewed	Uncharacterized protein	1070861	Bailinhaonella thermotolerans	32	IPR025680	1..27	MPLDLARQAAREVLTSGGKRPTCVEWQILDTW	32
