# Supplementary material for: Developing mitochondrial base editors with diverse context compatibility and high fidelity via saturated spacer library
Source: Nat Commun. 2023 Oct 19;14:6625. doi: 10.1038/s41467-023-42359-3 (PMC10587121; doi:10.1038/s41467-023-42359-3)
Supplement: Supplementary file 7 — Source Data [file 41467_2023_42359_MOESM7_ESM.xlsx]

## Sheet: Fig. 1
Fig. 1d	DddA Homologs	Maximal C/G to T/A conversion rate (%)
	Q2L7	94.09
	DddA	89.76
	WC03	83.07
	FZY2	79.65
	XG57	65.22
	XYI6	40.21
	L9D3	12.44
	HR14	9.29
	FBK9	0.01
	CAQ9	0.01
	XU80	0.01
	JRI9	0.01
	QKZ8	0.01
	Q3M4	0.01
	QKA9	0.01
	HSX7	0.01
	JV42	0.01
	J3E1	0.01
	CFI9	0.01
	L3C8	0.01
	RVN8	0.01
	MLA9	0.01
	M331	0.01
	KZF3	0.01
	FE83	0.01
	C918	0.01
	Z4S0	0.01
	PGG0	0.01
	KCU5	0.01

## Sheet: Fig. 2
Fig. 2a	Homologs	Splits	AC	CC	GC	TC		Fig. 2b	Homologs	Splits	AC	CC	GC	TC		Fig. 2c	Homologs	Splits	AC	CC	GC	TC		Fig. 2d	Homologs	Splits	AC	CC	GC	TC
	DddA	G1333CN	12	14	7	60			DddA	G1333CN	62.64	72.8	33.83	85.69			DddA	G1333CN	2.23	2.33	0.61	10.35			DddA	G1333CN	14.37	15.01	3.93	66.69
	DddA	G1333NC	23	16	12	60			DddA	G1333NC	73.74	83.31	44.11	85.11			DddA	G1333NC	7.92	8.14	0.98	17.64			DddA	G1333NC	22.84	23.47	2.83	50.87
	DddA	G1397CN	24	18	4	59			DddA	G1397CN	39.12	74.47	3.76	90.3			DddA	G1397CN	2.44	4.44	0.14	19.4			DddA	G1397CN	9.24	16.81	0.53	73.43
	DddA	G1397NC	16	16	4	61			DddA	G1397NC	28.55	61.59	6.9	88.4			DddA	G1397NC	1.62	3.27	0.19	17.14			DddA	G1397NC	7.29	14.72	0.86	77.14
	DddA6	G1333CN	12	11	2	69			DddA6	G1333CN	10.73	21.45	2.88	74.32			DddA6	G1333CN	0.6	0.69	0.11	10.28			DddA6	G1333CN	5.14	5.91	0.94	88.01
	DddA6	G1333NC	20	12	2	69			DddA6	G1333NC	21.07	65.89	5.97	81.48			DddA6	G1333NC	1.83	2.8	0.17	14.19			DddA6	G1333NC	9.64	14.74	0.9	74.72
	DddA6	G1397CN	18	17	5	53			DddA6	G1397CN	75.81	79.06	9.82	87.65			DddA6	G1397CN	4.68	5.38	0.24	17.34			DddA6	G1397CN	16.93	19.46	0.87	62.74
	DddA6	G1397NC	16	17	9	56			DddA6	G1397NC	52.37	66.98	16.6	82.78			DddA6	G1397NC	2.09	3.41	0.38	15.61			DddA6	G1397NC	9.73	15.87	1.77	72.64
	DddA11	G1333CN	39	32	45	77			DddA11	G1333CN	60.62	47.17	37.4	84.81			DddA11	G1333CN	5.29	4.54	2.06	13.49			DddA11	G1333CN	20.84	17.89	8.12	53.15
	DddA11	G1333NC	40	34	47	64			DddA11	G1333NC	64.3	62.19	45.52	83.89			DddA11	G1333NC	6.83	6.65	2.21	14.2			DddA11	G1333NC	22.85	22.25	7.39	47.51
	DddA11	G1397CN	33	32	42	61			DddA11	G1397CN	91.63	92.18	77.49	94.74			DddA11	G1397CN	12.26	15.85	4.4	23.45			DddA11	G1397CN	21.91	28.32	7.86	41.9
	DddA11	G1397NC	34	33	41	63			DddA11	G1397NC	83.53	89.37	80.57	87.8			DddA11	G1397NC	8.98	13.18	5.07	21.04			DddA11	G1397NC	18.6	27.3	10.5	43.59
	FZY2	G28CN	16	11	47	31			FZY2	G28CN	14.56	59.39	60.51	21.53			FZY2	G28CN	0.89	1.89	3.14	1.46			FZY2	G28CN	12.06	25.61	42.55	19.78
	FZY2	G28NC	26	22	43	38			FZY2	G28NC	37.41	36.45	71.94	38.91			FZY2	G28NC	3.62	4.35	3.71	4.26			FZY2	G28NC	22.71	27.29	23.27	26.73
	FZY2	S100CN	39	35	87	59			FZY2	S100CN	67.02	73.61	78.39	68.34			FZY2	S100CN	7.07	8.91	8.48	12.19			FZY2	S100CN	19.29	24.31	23.14	33.26
	FZY2	S100NC	38	28	77	61			FZY2	S100NC	19.72	61.06	65.8	61.11			FZY2	S100NC	2.54	3.76	7.48	6.66			FZY2	S100NC	12.43	18.4	36.59	32.58
	WC03	S193CN	38	21	7	60			WC03	S193CN	24.51	32.11	20.43	49.6			WC03	S193CN	2.95	3.08	0.38	8.45			WC03	S193CN	19.85	20.73	2.56	56.86
	WC03	S193NC	39	21	13	59			WC03	S193NC	57.86	64.84	18.9	66.03			WC03	S193NC	7.5	6.46	0.51	9.9			WC03	S193NC	30.78	26.51	2.09	40.62
	WC03	S257CN	53	26	17	63			WC03	S257CN	44.4	42.98	24.53	50.97			WC03	S257CN	8.06	4.21	0.93	10.01			WC03	S257CN	34.73	18.14	4.01	43.13
	WC03	S257NC	71	38	47	80			WC03	S257NC	77.07	50.81	50.71	75.36			WC03	S257NC	16.22	5.8	2.16	17.53			WC03	S257NC	38.89	13.91	5.18	42.03
	XYI6	G181CN	0	0	0	4			XYI6	G181CN	0.18	0.23	0.16	2.56			XYI6	G181CN	0.03	0.02	0.03	0.27			XYI6	G181CN	8.57	5.71	8.57	77.14
	XYI6	G181NC	4	4	0	20			XYI6	G181NC	4.84	8.13	0.46	9.66			XYI6	G181NC	0.28	0.25	0.04	0.94			XYI6	G181NC	18.54	16.56	2.65	62.25
	XYI6	N247CN	14	9	0	40			XYI6	N247CN	18.72	28.77	0.38	39.19			XYI6	N247CN	1.14	1.26	0.03	4.39			XYI6	N247CN	16.72	18.48	0.44	64.37
	XYI6	N247NC	16	11	1	46			XYI6	N247NC	9.44	16.74	1.28	40.21			XYI6	N247NC	0.66	0.71	0.05	4.68			XYI6	N247NC	10.82	11.64	0.82	76.72
	L9D3	G1411CN	0	0	0	1			L9D3	G1411CN	0.04	0.05	0.11	3.55			L9D3	G1411CN	0.01	0.01	0.03	0.07			L9D3	G1411CN	8.33	8.33	25	58.33
	L9D3	G1411NC	0	0	0	3			L9D3	G1411NC	0.05	0.08	0.17	4.7			L9D3	G1411NC	0.01	0.02	0.03	0.11			L9D3	G1411NC	5.88	11.76	17.65	64.71
	L9D3	N1474CN	0	0	0	6			L9D3	N1474CN	0.16	0.29	0.14	11.67			L9D3	N1474CN	0.03	0.03	0.03	0.35			L9D3	N1474CN	6.82	6.82	6.82	79.55
	L9D3	N1474NC	0	0	0	2			L9D3	N1474NC	0.15	0.15	0.13	12.06			L9D3	N1474NC	0.01	0.01	0.02	0.16			L9D3	N1474NC	5	5	10	80
	XG57	G1427CN	0	0	0	1			XG57	G1427CN	0.13	0.4	0.1	1.01			XG57	G1427CN	0.02	0.03	0.02	0.08			XG57	G1427CN	13.33	20	13.33	53.33
	XG57	G1427NC	0	0	0	0			XG57	G1427NC	0.06	0.09	0.13	0.52			XG57	G1427NC	0.01	0.02	0.03	0.04			XG57	G1427NC	10	20	30	40
	XG57	N1491CN	2	4	0	14			XG57	N1491CN	4.42	13.58	0.17	63.26			XG57	N1491CN	0.13	0.28	0.03	2.34			XG57	N1491CN	4.68	10.07	1.08	84.17
	XG57	N1491NC	0	0	0	6			XG57	N1491NC	0.96	0.46	0.11	30.81			XG57	N1491NC	0.03	0.02	0.02	0.47			XG57	N1491NC	5.56	3.7	3.7	87.04
	Q2L7	T2113CN	45	27	48	48			Q2L7	T2113CN	34.16	20.26	21.41	39.01			Q2L7	T2113CN	5.27	3.19	2.71	5.54			Q2L7	T2113CN	31.54	19.09	16.22	33.15
	Q2L7	T2113NC	40	22	39	39			Q2L7	T2113NC	27.55	22.2	24.31	32.6			Q2L7	T2113NC	4.67	2.54	1.37	5.14			Q2L7	T2113NC	34.04	18.51	9.99	37.46
	Q2L7	G2176CN	37	27	82	46			Q2L7	G2176CN	52.44	53.66	55.99	53.45			Q2L7	G2176CN	7.69	7.86	10.6	8.02			Q2L7	G2176CN	22.51	23	31.02	23.47
	Q2L7	G2176NC	35	22	84	51			Q2L7	G2176NC	91.52	93.41	93.04	93.52			Q2L7	G2176NC	6	7.51	20.68	9.3			Q2L7	G2176NC	13.8	17.27	47.55	21.38
	HR14	G1794CN	0	0	0	0			HR14	G1794CN	0.7	0.23	0.19	0.8			HR14	G1794CN	0.05	0.03	0.03	0.06			HR14	G1794CN	29.41	17.65	17.65	35.29
	HR14	G1794NC	0	0	0	0			HR14	G1794NC	0.49	0.41	0.32	0.62			HR14	G1794NC	0.09	0.05	0.04	0.09			HR14	G1794NC	33.33	18.52	14.81	33.33
	HR14	G1858CN	5	4	0	15			HR14	G1858CN	4.64	4.48	0.14	9.29			HR14	G1858CN	0.22	0.26	0.03	0.64			HR14	G1858CN	19.13	22.61	2.61	55.65
	HR14	G1858NC	1	0	0	4			HR14	G1858NC	1.01	0.19	0.16	8.03			HR14	G1858NC	0.04	0.02	0.03	0.23			HR14	G1858NC	12.5	6.25	9.38	71.88

## Sheet: Fig. 3
Fig. 3a	Samples	REP1	REP2		Fig. 3b	Samples	REP1	REP2		Fig. 3c	Base_ID	Base_ID	G1333 (DddA11)	G1397 (DddA11)	G28 (FZY2)	S100 (FZY2)	S193 (WC03)	S257 (WC03)	T2113 (Q2L7)	G2176 (Q2L7)
	G1333 (DddA)	362	376			G1333 (DddA)	0.174844	0.177984			chrMT_13494_C	13494	0.0342	0.0148	0.0071	0.0146	0.0012	0.0017	0.0126	0.0057
	G1397 (DddA)	23	13			G1397 (DddA)	0.0382047	0.0332211			chrMT_7810_C	7810	0.0237	0.0101	0.0054	0.0114	0.0005	0.0014	0.0089	0.0062
	G1333 (DddA6)	336	338			G1333 (DddA6)	0.193203	0.170621			chrMT_9274_C	9274	0.0024	0.0039	0.0014	0.0108	0.0023	0.0053	0.0068	0.0068
	G1397 (DddA6)	91	115			G1397 (DddA6)	0.0702164	0.0843643			chrMT_13040_C	13040	0.0057	0.0065	0.0033	0.0104	0.001	0.0018	0.0067	0.006
	G1333 (DddA11)	531	597			G1333 (DddA11)	0.308659	0.333557			chrMT_9851_C	9851	0.0266	0.0095	0.0065	0.0101	0.0014	0.0016	0.0113	0.0048
	G1397 (DddA11)	164	226			G1397 (DddA11)	0.119106	0.134255			chrMT_7919_G	7919	0.0164	0.0182	0.0015	0.0099	0.0379	0.0682	0.024	0.0023
	G28 (FZY2)	0	0			G28 (FZY2)	0.0294761	0.0393449			chrMT_13116_C	13116	0.012	0.0042	0.0072	0.0099	0.002	0.004	0.0081	0.0016
	S100 (FZY2)	9	1			S100 (FZY2)	0.0644935	0.0519249			chrMT_8648_G	8648	0.014	0.0129	0.0012	0.0097	0.0292	0.0613	0.0183	0.002
	S193 (WC03)	318	251			S193 (WC03)	0.180086	0.155921			chrMT_4652_C	4652	0.0302	0.0086	0.0047	0.0094	0.0016	0.0019	0.0088	0.0057
	S257 (WC03)	740	773			S257 (WC03)	0.39684	0.425426			chrMT_8517_G	8517	0.0052	0.0031	0.001	0.0086	0.0015	0.0041	0.0513	0.0051
	G181 (XYI6)	3	14			G181 (XYI6)	0.0432637	0.0521671			chrMT_3333_C	3333	0.0268	0.006	0.0061	0.0085	0.0005	0.001	0.0064	0.0049
	N247 (XYI6)	100	49			N247 (XYI6)	0.0862169	0.0711801			chrMT_1250_C	1250	0.033	0.0055	0.0038	0.0085	0.0193	0.0078	0.0082	0.0018
	G1414 (L9D3)	0	0			G1414 (L9D3)	0.00480209	0.00497275			chrMT_4358_G	4358	0.0114	0.0026	0.0012	0.0084	0.0013	0.0045	0.0653	0.0079
	N1474 (L9D3)	0	0			N1474 (L9D3)	0.00509419	0.00502972			chrMT_15745_C	15745	0.0217	0.0049	0.0063	0.0084	0.0005	0.0007	0.0044	0.0051
	G1427 (XG57)	0	0			G1427 (XG57)	0.00589606	0.00571131			chrMT_10984_C	10984	0.0041	0.0037	0.0019	0.0083	0.0004	0.0015	0.0026	0.0046
	N1491 (XG57)	0	0			N1491 (XG57)	0.00616905	0.00608371			chrMT_10478_C	10478	0.0034	0.0033	0.0033	0.0082	0.0004	0.0008	0.0023	0.0039
	T2113 (Q2L7)	838	979			T2113 (Q2L7)	0.482518	0.585833			chrMT_8431_C	8431	0.022	0.0071	0.0063	0.0081	0.0005	0.001	0.0082	0.0032
	G2176 (Q2L7)	66	90			G2176 (Q2L7)	0.0779865	0.0935999			chrMT_11242_C	11242	0.0061	0.0035	0.0044	0.0081	0.0013	0.0028	0.0048	0.001
	G1794 (HR14)	0	0			G1794 (HR14)	0.00527314	0.00528888			chrMT_9438_G	9438	0.0132	0.0084	0.0074	0.008	0.0066	0.0077	0.008	0.0087
	G1858 (HR14)	0	0			G1858 (HR14)	0.00859197	0.0090241			chrMT_9335_C	9335	0.0159	0.0062	0.006	0.008	0.0005	0.0006	0.0058	0.0035
	NC	0	0			NC	0.00605134	0.00540701			chrMT_15240_G	15240	0.0137	0.0041	0.0035	0.008	0.0005	0.0011	0.0111	0.003
											chrMT_7669_C	7669	0.0055	0.0036	0.0021	0.0079	0.0004	0.0009	0.0023	0.005
											chrMT_8478_C	8478	0.0055	0.0048	0.0027	0.0078	0.0008	0.0016	0.0028	0.0047
											chrMT_12767_G	12767	0.0019	0.0019	0.001	0.0078	0.0027	0.0082	0.01	0.0035
											chrMT_11518_G	11518	0.0181	0.0191	0.0009	0.0077	0.0242	0.0612	0.0558	0.0037
											chrMT_11166_G	11166	0.0137	0.0078	0.0011	0.0076	0.0004	0.002	0.0059	0.0041
											chrMT_4558_G	4558	0.0045	0.0018	0.0028	0.0076	0.0019	0.0038	0.0142	0.0006
											chrMT_5893_C	5893	0.0205	0.0044	0.0031	0.0074	0.0002	0.0009	0.0047	0.0035
											chrMT_14006_G	14006	0.0107	0.0121	0.0019	0.0074	0.0308	0.0534	0.0291	0.0012
											chrMT_13455_C	13455	0.0047	0.004	0.0021	0.0072	0.0007	0.0013	0.0029	0.0042
											chrMT_9472_C	9472	0.0182	0.0061	0.0024	0.0071	0.0002	0.0007	0.0081	0.0026
											chrMT_12067_C	12067	0.0084	0.0064	0.0021	0.007	0.0003	0.0011	0.0018	0.0037
											chrMT_15168_G	15168	0.0035	0.0029	0.0015	0.007	0.0005	0.0013	0.0056	0.002
											chrMT_5879_C	5879	0.0045	0.0022	0.0029	0.007	0.0044	0.0051	0.0062	0.0012
											chrMT_9394_G	9394	0.0108	0.0027	0.0028	0.0069	0.0021	0.0059	0.0905	0.0064
											chrMT_8287_C	8287	0.0032	0.0051	0.0022	0.0068	0.0002	0.0007	0.0014	0.0005
											chrMT_12113_G	12113	0.0092	0.0132	0.0006	0.0067	0.008	0.0267	0.0269	0.0025
											chrMT_1491_C	1491	0.0129	0.0202	0.0011	0.0066	0.0157	0.0223	0.0049	0.0057
											chrMT_3668_G	3668	0.0096	0.0018	0.0016	0.0066	0.005	0.0037	0.0043	0.0012
											chrMT_13575_C	13575	0.0024	0.0018	0.0009	0.0065	0.001	0.0027	0.0044	0.0069
											chrMT_1500_C	1500	0.0161	0.0048	0.0036	0.0065	0.0003	0.0006	0.0052	0.0028
											chrMT_7216_G	7216	0.057	0.0321	0.0005	0.0065	0.0022	0.0102	0.0187	0.0023
											chrMT_5554_C	5554	0.0055	0.0036	0.0013	0.0064	0.0005	0.0011	0.0018	0.0051
											chrMT_597_C	597	0.0128	0.0044	0.0032	0.0063	0.0002	0.0012	0.0042	0.0026
											chrMT_8278_C	8278	0.0026	0.0062	0.0019	0.0063	0.0002	0.0008	0.0016	0.0007
											chrMT_12923_G	12923	0.0031	0.0022	0.0007	0.0062	0.0004	0.0015	0.0128	0.0071
											chrMT_8781_C	8781	0.0228	0.0108	0.003	0.0062	0.0007	0.0011	0.0095	0.0044
											chrMT_9774_G	9774	0.0178	0.0477	0.0009	0.0061	0.0162	0.0244	0.0122	0.0038
											chrMT_4934_C	4934	0.0191	0.0045	0.004	0.0061	0.0005	0.001	0.005	0.0036
											chrMT_1549_G	1549	0.0225	0.0046	0.0052	0.0061	0.0003	0.0006	0.0061	0.0012
											chrMT_5456_C	5456	0.0021	0.0015	0.0019	0.0061	0.0021	0.0037	0.0012	0.001
											chrMT_10371_G	10371	0.0026	0.0013	0.0035	0.006	0.0023	0.0039	0.0061	0.0007
											chrMT_8976_C	8976	0.0053	0.0021	0.0038	0.006	0.0007	0.0014	0.0029	0.0007
											chrMT_4339_G	4339	0.0086	0.0019	0.0009	0.0059	0.0009	0.0034	0.0426	0.0054
											chrMT_6574_G	6574	0.0315	0.015	0.0029	0.0059	0.0017	0.0034	0.0342	0.0041
											chrMT_15643_C	15643	0.016	0.0038	0.0025	0.0059	0.0002	0.0006	0.0038	0.0034
											chrMT_4912_C	4912	0.0044	0.003	0.0022	0.0058	0.0005	0.0012	0.0018	0.0048
											chrMT_1345_G	1345	0.021	0.0043	0.0023	0.0058	0.0003	0.0034	0.0077	0.0029
											chrMT_11346_G	11346	0.0093	0.0106	0.0021	0.0058	0.0236	0.0446	0.0149	0.0009
											chrMT_9036_C	9036	0.0053	0.0027	0.0031	0.0058	0.0009	0.0017	0.003	0.0009
											chrMT_1197_G	1197	0.0112	0.0044	0.0042	0.0058	0.0005	0.0006	0.0056	0.0006
											chrMT_13623_C	13623	0.0017	0.0019	0.0014	0.0057	0.001	0.0028	0.013	0.0061
											chrMT_11497_C	11497	0.0108	0.0057	0.0006	0.0057	0.0002	0.0009	0.0024	0.0044
											chrMT_8852_G	8852	0.0043	0.0019	0.0019	0.0057	0.005	0.0037	0.0031	0.0006
											chrMT_13067_C	13067	0.0026	0.0021	0.0009	0.0056	0.0004	0.0012	0.0115	0.0108
											chrMT_14436_C	14436	0.0113	0.0074	0.0006	0.0056	0.0003	0.0013	0.0027	0.0055
											chrMT_12207_G	12207	0.0067	0.0026	0.0012	0.0056	0.0017	0.0044	0.0664	0.004
											chrMT_16382_C	16382	0.0026	0.0025	0.0011	0.0056	0.0004	0.0009	0.0021	0.0033
											chrMT_7225_C	7225	0.0173	0.0074	0.0038	0.0056	0.0032	0.006	0.0114	0.0019
											chrMT_8798_C	8798	0.002	0.0013	0.0035	0.0056	0.0029	0.004	0.0021	0.0012
											chrMT_2147_G	2147	0.0094	0.0032	0.0043	0.0056	0.0023	0.0044	0.0142	0.0002
											chrMT_3932_C	3932	0.0035	0.0018	0.0007	0.0055	0.0005	0.0016	0.013	0.0096
											chrMT_4862_C	4862	0.0041	0.0014	0.0012	0.0055	0.001	0.0022	0.0132	0.0052
											chrMT_13590_G	13590	0.009	0.0147	0.0007	0.0055	0.0204	0.0532	0.0225	0.003
											chrMT_9272_C	9272	0.0039	0.0045	0.002	0.0055	0.0002	0.0007	0.001	0.0008
											chrMT_10932_C	10932	0.0436	0.0225	0.0026	0.0054	0.002	0.0024	0.0367	0.006
											chrMT_7105_C	7105	0.0063	0.0019	0.0009	0.0054	0.0007	0.0016	0.0278	0.0057
											chrMT_10327_C	10327	0.0061	0.0075	0.0009	0.0054	0.0101	0.0305	0.0114	0.0043
											chrMT_15271_C	15271	0.0044	0.0025	0.001	0.0054	0.0002	0.0011	0.0012	0.003
											chrMT_15075_C	15075	0.0068	0.0022	0.0027	0.0054	0.0013	0.002	0.0058	0.0009
											chrMT_8794_C	8794	0.0117	0.0053	0.0009	0.0053	0.0003	0.0012	0.002	0.0049
											chrMT_4841_G	4841	0.0062	0.0065	0.0007	0.0053	0.0071	0.0287	0.0274	0.0031
											chrMT_15150_G	15150	0.0144	0.0052	0.0006	0.0053	0.0003	0.0017	0.0054	0.0029
											chrMT_12106_C	12106	0.0023	0.003	0.0019	0.0053	0.0003	0.0009	0.0021	0.0027
											chrMT_15252_C	15252	0.0066	0.0019	0.0026	0.0053	0.0013	0.002	0.0055	0.001
											chrMT_8611_C	8611	0.0035	0.0038	0.0024	0.0053	0.0003	0.0007	0.0012	0.0007
											chrMT_11665_C	11665	0.0041	0.0023	0.0011	0.0052	0.0005	0.0018	0.0206	0.0061
											chrMT_6340_C	6340	0.0042	0.0049	0.0049	0.0052	0.0061	0.0083	0.0259	0.005
											chrMT_11509_C	11509	0.0051	0.0021	0.0012	0.0052	0.0007	0.0014	0.0263	0.0049
											chrMT_6373_C	6373	0.0278	0.0065	0.0054	0.0052	0.0003	0.0009	0.004	0.0006
											chrMT_3543_C	3543	0.0008	0.0007	0.0007	0.0051	0.001	0.0025	0.0028	0.0049
											chrMT_2417_C	2417	0.0044	0.0029	0.0012	0.0051	0.0004	0.0012	0.0015	0.0044
											chrMT_13225_G	13225	0.0041	0.0054	0.001	0.0051	0.006	0.0262	0.0058	0.0022
											chrMT_10205_C	10205	0.0909	0.067	0.0003	0.005	0.0083	0.0208	0.0108	0.0117
											chrMT_8637_C	8637	0.004	0.0011	0.0017	0.005	0.0004	0.001	0.0187	0.0048
											chrMT_7321_G	7321	0.0033	0.0013	0.0016	0.005	0.0011	0.0036	0.0241	0.0026
											chrMT_14121_C	14121	0.0026	0.0019	0.0027	0.005	0.0027	0.0033	0.0022	0.001
											chrMT_11503_C	11503	0.0035	0.0021	0.0027	0.005	0.0015	0.0024	0.0019	0.0009
											chrMT_2719_G	2719	0.0083	0.0023	0.002	0.0049	0.0024	0.0073	0.0507	0.0072
											chrMT_9982_G	9982	0.0035	0.0023	0.001	0.0049	0.0003	0.0009	0.0019	0.0017
											chrMT_14265_C	14265	0.0241	0.0101	0.0013	0.0048	0.0006	0.0015	0.0162	0.0041
											chrMT_2443_C	2443	0.0172	0.0029	0.0017	0.0048	0.0033	0.0017	0.0015	0.0008
											chrMT_13737_C	13737	0.0042	0.0024	0.0016	0.0047	0.0005	0.0016	0.0375	0.0055
											chrMT_2553_G	2553	0.003	0.0051	0.0004	0.0047	0.0115	0.0464	0.0065	0.0033
											chrMT_12888_C	12888	0.0128	0.006	0.0022	0.0047	0.0003	0.0013	0.0074	0.0028
											chrMT_10375_G	10375	0.0075	0.0099	0.0014	0.0047	0.0269	0.0463	0.0157	0.0014
											chrMT_7384_G	7384	0.0088	0.0069	0.001	0.0047	0.021	0.0455	0.0092	0.0012
											chrMT_5185_G	5185	0.0141	0.0093	0.0025	0.0047	0.0385	0.0748	0.0137	0.0009
											chrMT_2844_G	2844	0.0181	0.0038	0.0022	0.0047	0.0163	0.0112	0.0097	0.0009
											chrMT_7847_G	7847	0.0507	0.0522	0.001	0.0047	0.0046	0.0113	0.0074	0.0007
											chrMT_5216_C	5216	0.0166	0.0046	0.0042	0.0047	0.0002	0.0008	0.0026	0.0006
											chrMT_11771_C	11771	0.0012	0.0016	0.0015	0.0047	0.0022	0.0032	0.001	0.0006
											chrMT_12769_G	12769	0.0033	0.0041	0.0014	0.0047	0.0003	0.0013	0.0028	0.0004
											chrMT_11559_G	11559	0.0069	0.0044	0.0003	0.0046	0.0002	0.0007	0.0021	0.002
											chrMT_12876_C	12876	0.0111	0.0044	0.0014	0.0046	0.0007	0.0021	0.0126	0.0011
											chrMT_12016_C	12016	0.0027	0.0017	0.0021	0.0046	0.0028	0.0039	0.0023	0.0011
											chrMT_12818_G	12818	0.0162	0.0066	0.0024	0.0046	0.0178	0.0119	0.0111	0.001
											chrMT_9089_C	9089	0.0039	0.0056	0.0022	0.0046	0.0004	0.001	0.0017	0.0006
											chrMT_7819_C	7819	0.0059	0.0071	0.001	0.0045	0.0008	0.0022	0.0097	0.0058
											chrMT_12054_G	12054	0.0081	0.0026	0.0015	0.0045	0.0018	0.0053	0.0827	0.0056
											chrMT_13992_C	13992	0.0243	0.0187	0.002	0.0045	0.0008	0.0016	0.0183	0.0046
											chrMT_14448_C	14448	0.0113	0.0049	0.0028	0.0045	0.0003	0.0006	0.0034	0.002
											chrMT_8669_G	8669	0.0111	0.0091	0.0023	0.0045	0.03	0.0629	0.0164	0.0013
											chrMT_7910_G	7910	0.0077	0.0042	0.0024	0.0045	0.0016	0.0037	0.0106	0.0007
											chrMT_10213_C	10213	0.0111	0.0067	0.0011	0.0044	0.0024	0.0073	0.1075	0.0115
											chrMT_13440_C	13440	0.0016	0.0017	0.0006	0.0044	0.0007	0.0024	0.0022	0.0044
											chrMT_6766_G	6766	0.0124	0.0016	0.0017	0.0044	0.0056	0.0031	0.0032	0.0008
											chrMT_4501_C	4501	0.0067	0.0035	0.0035	0.0044	0.0012	0.0019	0.0028	0.0002
											chrMT_14288_C	14288	0.0025	0.0046	0.0006	0.0043	0.0023	0.008	0.0105	0.0073
											chrMT_461_C	461	0.0045	0.0048	0.0009	0.0043	0.0008	0.0022	0.0092	0.0061
											chrMT_15436_C	15436	0.0053	0.0045	0.001	0.0043	0.0007	0.0016	0.0026	0.004
											chrMT_12966_C	12966	0.005	0.0034	0.0004	0.0043	0.0002	0.0008	0.0011	0.0038
											chrMT_1990_G	1990	0.017	0.0111	0.0007	0.0043	0.0225	0.0671	0.0283	0.0031
											chrMT_4493_C	4493	0.0088	0.0173	0.0009	0.0043	0.0097	0.0161	0.0029	0.003
											chrMT_6145_G	6145	0.0085	0.0059	0.0014	0.0043	0.027	0.0524	0.0141	0.0012
											chrMT_14160_G	14160	0.0193	0.0055	0.002	0.0043	0.0205	0.0114	0.0119	0.0009
											chrMT_12233_C	12233	0.0057	0.0021	0.0034	0.0043	0.0005	0.0009	0.0019	0.0005
											chrMT_986_G	986	0.003	0.0012	0.0015	0.0043	0.0004	0.0014	0.0027	0.0003
											chrMT_6580_G	6580	0.007	0.0032	0.0007	0.0042	0.0008	0.0039	0.0312	0.0099
											chrMT_6577_G	6577	0.0381	0.01	0.0031	0.0042	0.0016	0.0028	0.0315	0.0041
											chrMT_13415_G	13415	0.0216	0.0114	0.0018	0.0042	0.0005	0.0019	0.025	0.0033
											chrMT_1236_C	1236	0.0112	0.0021	0.0012	0.0042	0.0001	0.0006	0.0036	0.0027
											chrMT_12533_G	12533	0.0025	0.0054	0.0001	0.0042	0.0062	0.0248	0.0056	0.0024
											chrMT_9620_C	9620	0.0077	0.0033	0.0037	0.0042	0.0019	0.004	0.0068	0.001
											chrMT_12798_C	12798	0.0142	0.0026	0.0033	0.0042	0.0075	0.0035	0.0023	0.0008
											chrMT_14404_C	14404	0.0011	0.0017	0.0014	0.0042	0.0019	0.0032	0.0013	0.0008
											chrMT_345_C	345	0.0049	0.0027	0.0011	0.0042	0.0006	0.0011	0.0085	0.0007
											chrMT_14913_C	14913	0.0026	0.0016	0.0023	0.0042	0.0011	0.0019	0.0021	0.0006
											chrMT_2331_C	2331	0.0343	0.0137	0.0028	0.0041	0.0016	0.0023	0.0208	0.0048
											chrMT_12264_C	12264	0.0037	0.0016	0.0018	0.0041	0.0008	0.0012	0.0273	0.0038
											chrMT_12176_G	12176	0.0082	0.0126	0.0006	0.0041	0.0164	0.0464	0.0173	0.003
											chrMT_15045_G	15045	0.0075	0.0058	0.0004	0.0041	0.0003	0.0025	0.0046	0.002
											chrMT_3080_G	3080	0.016	0.0059	0.0025	0.0041	0.0062	0.0097	0.0421	0.0013
											chrMT_5977_G	5977	0.0097	0.0017	0.0012	0.0041	0.0008	0.0016	0.0031	0.0007
											chrMT_7723_C	7723	0.0009	0.0016	0.001	0.0041	0.0011	0.0024	0.0007	0.0006
											chrMT_4296_G	4296	0.0111	0.0032	0.0036	0.0041	0.0016	0.0028	0.0052	0.0005
											chrMT_11261_C	11261	0.0017	0.0012	0.0009	0.0041	0.0013	0.0023	0.001	0.0005
											chrMT_14601_G	14601	0.0087	0.0049	0.0008	0.004	0.0024	0.0069	0.0764	0.0065
											chrMT_13815_C	13815	0.0025	0.005	0.0004	0.004	0.0258	0.0514	0.0019	0.0035
											chrMT_2643_G	2643	0.0083	0.0043	0.0014	0.004	0.0006	0.0018	0.0041	0.0033
											chrMT_4867_G	4867	0.0161	0.0072	0.001	0.004	0.0168	0.0467	0.0231	0.003
											chrMT_10547_C	10547	0.0119	0.0033	0.0023	0.004	0.0001	0.0005	0.0041	0.0029
											chrMT_2824_C	2824	0.028	0.0062	0.0013	0.004	0.0002	0.001	0.0084	0.0024
											chrMT_11793_C	11793	0.0008	0.0025	0.0008	0.004	0.0008	0.0023	0.0013	0.0009
											chrMT_14680_C	14680	0.0041	0.003	0.0009	0.0039	0.0008	0.0033	0.0366	0.0064
											chrMT_11795_C	11795	0.0019	0.0017	0.0007	0.0039	0.0012	0.0025	0.0037	0.0042
											chrMT_12045_C	12045	0.0035	0.0042	0.0012	0.0039	0.0002	0.0007	0.0011	0.003
											chrMT_3650_C	3650	0.0112	0.0025	0.0036	0.0039	0.0018	0.0032	0.0061	0.0014
											chrMT_13788_C	13788	0.0026	0.0061	0.0019	0.0039	0.0003	0.0007	0.0013	0.0007
											chrMT_11983_C	11983	0.0044	0.0041	0.0018	0.0039	0.0003	0.0005	0.0013	0.0007
											chrMT_1194_C	1194	0.0035	0.0034	0.0011	0.0039	0.0003	0.0007	0.0015	0.0006
											chrMT_14960_G	14960	0.0457	0.0292	0.001	0.0039	0.0034	0.0105	0.0101	0.0005
											chrMT_3068_G	3068	0.005	0.002	0.0016	0.0039	0.0005	0.0017	0.004	0.0002
											chrMT_7404_C	7404	0.0003	0.0001	0.0023	0.0038	0.0008	0.0039	0.0261	0.0018
											chrMT_11163_G	11163	0.0142	0.0074	0.001	0.0038	0.0006	0.0008	0.0204	0.0018
											chrMT_14835_G	14835	0.0229	0.0096	0.0036	0.0038	0.0007	0.0012	0.0214	0.0015
											chrMT_11614_C	11614	0.0038	0.0022	0.0016	0.0038	0.003	0.0032	0.001	0.0008
											chrMT_6795_G	6795	0.0686	0.0189	0.0009	0.0038	0.0021	0.0059	0.0074	0.0006
											chrMT_4810_G	4810	0.0022	0.0017	0.0009	0.0038	0.0005	0.0013	0.0038	0.0005
											chrMT_10170_G	10170	0.0023	0.0022	0.0014	0.0038	0.0032	0.0063	0.0054	0.0003
											chrMT_9144_C	9144	0.0052	0.0142	0.0003	0.0037	0.0375	0.0833	0.0047	0.0043
											chrMT_10607_C	10607	0.0016	0.0016	0.0005	0.0037	0.0006	0.0016	0.0035	0.0043
											chrMT_2257_C	2257	0.0104	0.0025	0.0022	0.0037	0.0004	0.0004	0.0026	0.0034
											chrMT_15409_C	15409	0.0009	0.0002	0.0056	0.0037	0.001	0.0033	0.0508	0.0019
											chrMT_11730_C	11730	0.0075	0.0042	0.0014	0.0037	0.0001	0.0002	0.002	0.0015
											chrMT_9719_C	9719	0.0018	0.002	0.0011	0.0037	0.0003	0.0007	0.004	0.0014
											chrMT_7236_G	7236	0.0176	0.0089	0.0004	0.0037	0.0005	0.0012	0.0101	0.0012
											chrMT_3707_G	3707	0.012	0.0027	0.0017	0.0037	0.0173	0.0114	0.0068	0.0012
											chrMT_10801_G	10801	0.0028	0.0047	0.0001	0.0037	0.005	0.022	0.008	0.001
											chrMT_12702_C	12702	0.0031	0.0022	0.0028	0.0037	0.0008	0.0013	0.0032	0.0006
											chrMT_14286_C	14286	0.0023	0.0032	0.0013	0.0037	0.0003	0.0007	0.0012	0.0006
											chrMT_13573_C	13573	0.0038	0.0045	0.0034	0.0037	0.0008	0.0016	0.0025	0.0003
											chrMT_1884_G	1884	0.0045	0.0024	0.0005	0.0036	0.0041	0.0108	0.0229	0.0058
											chrMT_15928_G	15928	0.0077	0.0044	0.0007	0.0036	0.0022	0.0043	0.0532	0.0051
											chrMT_10513_C	10513	0.0029	0.0013	0.0009	0.0036	0.0004	0.0011	0.0065	0.0046
											chrMT_15145_C	15145	0.0228	0.0079	0.0012	0.0036	0.0007	0.0015	0.0113	0.0038
											chrMT_9830_C	9830	0.0355	0.0175	0.0014	0.0036	0.0031	0.0077	0.0024	0.0026
											chrMT_13652_C	13652	0.0002	0.0003	0.0029	0.0036	0.0008	0.0038	0.0282	0.0017
											chrMT_1913_G	1913	0.0778	0.0456	0.0013	0.0036	0.008	0.0127	0.0122	0.0014
											chrMT_10971_G	10971	0.0032	0.0106	0.0005	0.0036	0.0091	0.0272	0.0038	0.0011
											chrMT_9502_G	9502	0.0034	0.0018	0.0005	0.0036	0.0005	0.0016	0.0025	0.0006
											chrMT_717_G	717	0.004	0.0014	0.0014	0.0036	0.0004	0.0018	0.0023	0.0005
											chrMT_6226_C	6226	0.004	0.0025	0.0014	0.0036	0.0004	0.0011	0.001	0.0005
											chrMT_11592_G	11592	0.0127	0.0134	0.0004	0.0035	0.0179	0.0507	0.0317	0.0025
											chrMT_4255_C	4255	0.002	0.0018	0.0015	0.0035	0.0003	0.0007	0.0017	0.0022
											chrMT_7850_G	7850	0.0169	0.0051	0.0014	0.0035	0.0002	0.0016	0.0103	0.0017
											chrMT_14415_C	14415	0.0087	0.0033	0.0013	0.0035	0.0001	0.0004	0.0038	0.0014
											chrMT_15959_G	15959	0.0086	0.002	0.0014	0.0035	0.0011	0.002	0.0526	0.0013
											chrMT_5017_C	5017	0.0089	0.0029	0.0027	0.0035	0.0003	0.0004	0.0031	0.0012
											chrMT_11965_C	11965	0.0062	0.0074	0.0014	0.0035	0.0232	0.0358	0.0024	0.0012
											chrMT_6242_C	6242	0.0142	0.0027	0.0024	0.0035	0.0097	0.0044	0.0031	0.001
											chrMT_13556_G	13556	0.003	0.0024	0.0003	0.0035	0.0005	0.0013	0.0017	0.0007
											chrMT_6727_G	6727	0.0069	0.0015	0.0008	0.0035	0.0008	0.0012	0.0042	0.0006
											chrMT_9643_G	9643	0.0056	0.0026	0.0005	0.0035	0.0004	0.0013	0.0052	0.0003
											chrMT_10708_C	10708	0.0016	0.0012	0.0006	0.0034	0.0003	0.0007	0.0074	0.0066
											chrMT_12097_C	12097	0.0322	0.0148	0.0022	0.0034	0.0008	0.0014	0.0167	0.0044
											chrMT_12456_C	12456	0.0102	0.0164	0.0004	0.0034	0.0128	0.0464	0.0115	0.004
											chrMT_2347_C	2347	0.0246	0.0182	0.0003	0.0034	0.0045	0.0083	0.0022	0.0038
											chrMT_5297_C	5297	0.0116	0.0032	0.0006	0.0034	0.0002	0.001	0.0013	0.003
											chrMT_9544_G	9544	0.0053	0.0075	0.0009	0.0034	0.0007	0.0019	0.0107	0.0025
											chrMT_13989_C	13989	0.0086	0.0055	0.0024	0.0034	0.0021	0.004	0.0172	0.0014
											chrMT_3600_C	3600	0.0099	0.0022	0.0011	0.0034	0.0001	0.0005	0.0033	0.0012
											chrMT_4523_C	4523	0.0017	0.0012	0.0016	0.0034	0.0018	0.0024	0.0009	0.0012
											chrMT_6228_C	6228	0.0012	0.0014	0.0008	0.0034	0.0012	0.0037	0.0016	0.0007
											chrMT_10441_C	10441	0.0043	0.0025	0.0015	0.0034	0.0007	0.0012	0.0012	0.0007
											chrMT_1985_G	1985	0.0118	0.0047	0.0007	0.0034	0.0002	0.0011	0.0021	0.0006
											chrMT_10731_G	10731	0.018	0.0213	0.0012	0.0034	0.0196	0.0413	0.0054	0.0002
											chrMT_12647_C	12647	0.0037	0.0011	0.0007	0.0033	0.0003	0.001	0.0349	0.0071
											chrMT_7043_C	7043	0.0259	0.0274	0.0006	0.0033	0.015	0.0339	0.0279	0.0064
											chrMT_5218_C	5218	0.0016	0.0017	0.0005	0.0033	0.0033	0.0081	0.0076	0.0059
											chrMT_7866_C	7866	0.0055	0.0077	0.0008	0.0033	0.0009	0.0023	0.0083	0.0054
											chrMT_15384_C	15384	0.021	0.0057	0.0012	0.0033	0.0004	0.0015	0.0108	0.0036
											chrMT_5224_G	5224	0.0191	0.009	0.0003	0.0033	0.0006	0.0035	0.011	0.0034
											chrMT_3189_C	3189	0.0037	0.0011	0.001	0.0033	0.0004	0.0011	0.0075	0.0033
											chrMT_9196_G	9196	0.0128	0.0158	0.0005	0.0033	0.0143	0.0525	0.0168	0.0025
											chrMT_14136_C	14136	0.0076	0.0053	0.0021	0.0033	0.0019	0.0034	0.0102	0.0012
											chrMT_9123_G	9123	0.0056	0.0093	0.001	0.0033	0.0152	0.0383	0.0063	0.0008
											chrMT_4839_C	4839	0.0058	0.0045	0.0008	0.0033	0.0003	0.0008	0.0011	0.0007
											chrMT_13031_G	13031	0.0046	0.009	0.0004	0.0033	0.0084	0.0202	0.004	0.0006
											chrMT_2143_G	2143	0.001	0.0011	0.0005	0.0033	0.0011	0.003	0.0055	0.0004
											chrMT_12135_C	12135	0.0224	0.0078	0.0041	0.0033	0.0003	0.0004	0.0032	0.0004
											chrMT_8073_G	8073	0.0045	0.0015	0.0006	0.0033	0.0005	0.0009	0.0023	0.0003
											chrMT_2516_C	2516	0.0133	0.0035	0.0014	0.0033	0.0001	0.0004	0.0021	0.0002
											chrMT_10054_G	10054	0.0044	0.0011	0.0037	0.0033	0.0008	0.0022	0.0045	0.0001
											chrMT_15950_G	15950	0.0361	0.0231	0.0004	0.0032	0.0278	0.0739	0.0705	0.0059
											chrMT_7502_C	7502	0.0249	0.0142	0.0004	0.0032	0.0005	0.0023	0.0091	0.0047
											chrMT_7196_C	7196	0.0066	0.0029	0.0008	0.0032	0.0013	0.0035	0.0448	0.0046
											chrMT_8720_G	8720	0.0607	0.0518	0.0009	0.0032	0.0137	0.0197	0.0266	0.0039
											chrMT_5413_G	5413	0.0026	0.0047	0.0004	0.0032	0.0164	0.0548	0.0039	0.0027
											chrMT_4620_C	4620	0.0068	0.0045	0.001	0.0032	0.0004	0.0017	0.0026	0.0024
											chrMT_15762_G	15762	0.0219	0.0091	0.0013	0.0032	0.0011	0.0017	0.0214	0.0022
											chrMT_147_C	147	0.0064	0.0024	0.0006	0.0032	0.0002	0.0008	0.0014	0.0019
											chrMT_5209_C	5209	0.001	0.0002	0.0024	0.0032	0.0004	0.0028	0.0333	0.0018
											chrMT_6850_C	6850	0.0004	0.0002	0.0027	0.0032	0.001	0.004	0.0249	0.0015
											chrMT_4969_G	4969	0.0095	0.002	0.0009	0.0032	0.0002	0.0006	0.0039	0.0015
											chrMT_7444_G	7444	0.0242	0.0208	0.0007	0.0032	0.0136	0.039	0.0346	0.001
											chrMT_14796_C	14796	0.0019	0.0015	0.0018	0.0032	0.0025	0.0023	0.0009	0.0006
											chrMT_5447_C	5447	0.0281	0.008	0.0015	0.0031	0.0009	0.0018	0.019	0.0049
											chrMT_10954_C	10954	0.0056	0.008	0.0009	0.0031	0.0007	0.0017	0.0052	0.0039
											chrMT_14875_C	14875	0.0232	0.0133	0.0011	0.0031	0.0004	0.0012	0.0131	0.0033
											chrMT_6077_C	6077	0.0275	0.0201	0.0005	0.0031	0.0025	0.0075	0.003	0.0029
											chrMT_4048_G	4048	0.0158	0.0124	0.0002	0.0031	0.0029	0.0109	0.0029	0.0024
											chrMT_16449_C	16449	0.0142	0.0038	0.0023	0.0031	0.0004	0.0011	0.0045	0.0019
											chrMT_3457_G	3457	0.0235	0.0183	0.0004	0.0031	0.0027	0.0108	0.0037	0.0018
											chrMT_5820_C	5820	0.0153	0.0046	0.0012	0.0031	0.0002	0.0007	0.0035	0.0017
											chrMT_5903_G	5903	0.0241	0.0049	0.0009	0.0031	0.0001	0.0003	0.0061	0.0007
											chrMT_1669_G	1669	0.0055	0.002	0.0006	0.0031	0.0008	0.0016	0.0041	0.0007
											chrMT_2145_G	2145	0.0011	0.001	0.0005	0.0031	0.0008	0.0025	0.0033	0.0007
											chrMT_9628_G	9628	0.0073	0.0043	0.0013	0.0031	0.0017	0.0044	0.0171	0.0006
											chrMT_6962_G	6962	0.0038	0.0051	0.0009	0.0031	0.0304	0.0494	0.0067	0.0006
											chrMT_11328_G	11328	0.0037	0.0029	0.0004	0.0031	0.0005	0.0013	0.0019	0.0006
											chrMT_13082_C	13082	0.0011	0.0025	0.0015	0.0031	0.0013	0.0025	0.0017	0.0004
											chrMT_2891_C	2891	0.0039	0.0013	0.0017	0.0031	0.0005	0.001	0.0016	0.0003
											chrMT_16360_C	16360	0.0035	0.0015	0.0014	0.003	0.0009	0.0031	0.0155	0.005
											chrMT_15103_C	15103	0.0292	0.0108	0.0014	0.003	0.0005	0.0012	0.0131	0.0042
											chrMT_10616_C	10616	0.0019	0.003	0.0011	0.003	0.0002	0.0006	0.0015	0.0026
											chrMT_15009_C	15009	0.0105	0.0031	0.0007	0.003	0.0002	0.0006	0.0019	0.0023
											chrMT_622_G	622	0.0174	0.0289	0.0007	0.003	0.0086	0.0131	0.0046	0.0011
											chrMT_9376_G	9376	0.0049	0.0067	0.002	0.003	0.0005	0.0009	0.0058	0.0008
											chrMT_14705_G	14705	0.0082	0.0027	0.0015	0.003	0.0009	0.0028	0.0065	0.0006
											chrMT_728_C	728	0.0031	0.0032	0.0009	0.003	0.0001	0.0006	0.0011	0.0005
											chrMT_13800_C	13800	0.0019	0.0024	0.0011	0.003	0.0002	0.0006	0.0014	0.0004
											chrMT_3516_C	3516	0.0041	0.003	0.001	0.003	0.0002	0.0006	0.001	0.0003
											chrMT_12920_C	12920	0.0039	0.0016	0.0018	0.003	0.0004	0.0006	0.0007	0.0002
											chrMT_12566_C	12566	0.0011	0.0022	0.0004	0.0029	0.0015	0.0047	0.0076	0.0065
											chrMT_15598_C	15598	0.0309	0.0339	0.0005	0.0029	0.0156	0.0236	0.0099	0.0064
											chrMT_3132_G	3132	0.0227	0.0164	0.0003	0.0029	0.0251	0.0709	0.0325	0.0045
											chrMT_11160_C	11160	0.0005	0.0002	0.0015	0.0029	0.003	0.0112	0.0818	0.0035
											chrMT_11647_C	11647	0.0024	0.0052	0.0012	0.0029	0.0003	0.0009	0.002	0.0026
											chrMT_1133_C	1133	0.0141	0.003	0.0025	0.0029	0.0192	0.0088	0.0044	0.0011
											chrMT_10686_G	10686	0.0002	0.0001	0.001	0.0029	0.0007	0.0053	0.0362	0.0008
											chrMT_1951_C	1951	0.0173	0.0242	0.0006	0.0029	0.0044	0.0072	0.0018	0.0008
											chrMT_6174_G	6174	0.0127	0.0032	0.0008	0.0029	0.0014	0.0038	0.0116	0.0005
											chrMT_2716_G	2716	0.0697	0.0374	0.0016	0.0029	0.0071	0.0176	0.0054	0.0005
											chrMT_12665_C	12665	0.0035	0.0017	0.0014	0.0029	0.0002	0.0005	0.0018	0.0004
											chrMT_8070_C	8070	0.0009	0.001	0.0011	0.0029	0.0015	0.0016	0.0008	0.0004
											chrMT_4086_C	4086	0.008	0.0075	0.0004	0.0028	0.0124	0.0546	0.0118	0.0047
											chrMT_11704_C	11704	0.0038	0.0015	0.0007	0.0028	0.0004	0.001	0.0197	0.0046
											chrMT_8115_G	8115	0.0896	0.0871	0.0004	0.0028	0.0043	0.0173	0.0464	0.0042
											chrMT_16264_C	16264	0.0015	0.0009	0.0008	0.0028	0.0002	0.0005	0.001	0.0021
											chrMT_3797_C	3797	0.0014	0.0002	0.0044	0.0028	0.0007	0.0032	0.0371	0.0016
											chrMT_6317_C	6317	0.0006	0.0001	0.0019	0.0028	0.0009	0.0035	0.0292	0.0016
											chrMT_3831_C	3831	0.0166	0.0055	0.0023	0.0028	0.0035	0.0066	0.0153	0.0015
											chrMT_16193_C	16193	0.0089	0.0018	0.0017	0.0028	0.0002	0.0004	0.0017	0.0015
											chrMT_14560_G	14560	0.0334	0.0285	0.0004	0.0028	0.0475	0.0495	0.0171	0.0011
											chrMT_3214_C	3214	0.0009	0.0002	0.0014	0.0028	0.0008	0.0037	0.0188	0.001
											chrMT_9968_C	9968	0.0072	0.0106	0.0007	0.0028	0.0051	0.018	0.0076	0.001
											chrMT_6265_G	6265	0.0194	0.0054	0.0013	0.0028	0.0166	0.0101	0.0155	0.0009
											chrMT_4750_C	4750	0.0026	0.0007	0.0015	0.0028	0.0003	0.0008	0.0013	0.0009
											chrMT_12216_C	12216	0.0043	0.0015	0.0005	0.0028	0.0003	0.0006	0.0023	0.0008
											chrMT_4161_C	4161	0.0043	0.0016	0.0015	0.0028	0.0004	0.0006	0.0009	0.0005
											chrMT_4818_G	4818	0.0108	0.0028	0.001	0.0028	0.0002	0.0006	0.0055	0.0002
											chrMT_2105_G	2105	0.0118	0.0024	0.0023	0.0028	0.0003	0.0006	0.0039	0.0002
											chrMT_10605_C	10605	0.0036	0.0035	0.0018	0.0028	0.0007	0.0012	0.0018	0.0002
											chrMT_3295_C	3295	0.016	0.0034	0.0024	0.0028	0.0003	0.0004	0.004	0.0001
											chrMT_15142_C	15142	0.0215	0.0178	0.0009	0.0027	0.0157	0.0411	0.0207	0.0061
											chrMT_10271_C	10271	0.0053	0.0072	0.0011	0.0027	0.0007	0.0016	0.0062	0.005
											chrMT_6623_C	6623	0.0004	0.0002	0.0009	0.0027	0.0035	0.0226	0.0476	0.0042
											chrMT_962_C	962	0.0036	0.0035	0.0006	0.0027	0.0006	0.0019	0.0048	0.0039
											chrMT_9320_C	9320	0.002	0.0003	0.0025	0.0027	0.0005	0.0021	0.0628	0.0021
											chrMT_1831_G	1831	0.0376	0.0222	0.0012	0.0027	0.0493	0.0934	0.0282	0.0018
											chrMT_7287_C	7287	0.0038	0.0026	0.0019	0.0027	0.0014	0.0017	0.0209	0.0017
											chrMT_2826_G	2826	0.0231	0.006	0.0013	0.0027	0.0205	0.0131	0.0189	0.0017
											chrMT_13848_C	13848	0.0051	0.0021	0.0007	0.0027	0.0001	0.0003	0.003	0.0015
											chrMT_6808_G	6808	0.022	0.0027	0.0014	0.0027	0.0057	0.0048	0.0059	0.0007
											chrMT_2164_C	2164	0.0009	0.0001	0.0049	0.0027	0.0065	0.0212	0.0158	0.0006
											chrMT_14103_C	14103	0.0151	0.0024	0.0045	0.0027	0.0004	0.0004	0.0024	0.0006
											chrMT_1440_G	1440	0.003	0.0011	0.0017	0.0027	0.0008	0.0015	0.0022	0.0001
											chrMT_4709_C	4709	0.0039	0.0026	0.0022	0.0027	0.0005	0.0013	0.001	0.0001
											chrMT_11919_C	11919	0.0066	0.004	0.0006	0.0026	0.0012	0.0033	0.0426	0.0082
											chrMT_14829_C	14829	0.0048	0.0042	0.0009	0.0026	0.0009	0.0035	0.0397	0.0048
											chrMT_12593_C	12593	0.0047	0.0028	0.0005	0.0026	0.0013	0.0028	0.0534	0.0047
											chrMT_9281_C	9281	0.006	0.0099	0.0009	0.0026	0.0005	0.0017	0.0054	0.0047
											chrMT_5758_G	5758	0.0098	0.0013	0.0004	0.0026	0.0041	0.0127	0.0676	0.0043
											chrMT_10555_C	10555	0.0207	0.0106	0.001	0.0026	0.0003	0.001	0.0129	0.0039
											chrMT_7075_G	7075	0.0177	0.0075	0.0003	0.0026	0.0003	0.0021	0.0112	0.0035
											chrMT_4942_C	4942	0.002	0.0009	0.0008	0.0026	0.0012	0.0026	0.002	0.0023
											chrMT_6190_G	6190	0.0022	0.0017	0.0031	0.0026	0.002	0.0021	0.0018	0.002
											chrMT_467_C	467	0.0022	0.0025	0.0006	0.0026	0.0051	0.0061	0.0089	0.0014
											chrMT_8120_C	8120	0.0773	0.0522	0.0008	0.0026	0.0012	0.0037	0.007	0.0014
											chrMT_2366_G	2366	0.0051	0.0032	0.0004	0.0026	0.0091	0.0229	0.0153	0.0013
											chrMT_3010_G	3010	0.0069	0.0054	0.0009	0.0026	0.0006	0.0014	0.0085	0.0013
											chrMT_1916_G	1916	0.007	0.0023	0.0009	0.0026	0.0011	0.0025	0.005	0.0013
											chrMT_7070_C	7070	0.0077	0.0126	0.0021	0.0026	0.0005	0.0006	0.0031	0.0011
											chrMT_6688_C	6688	0.0097	0.0045	0.0015	0.0026	0.0028	0.0032	0.0107	0.0009
											chrMT_7506_G	7506	0.0043	0.0042	0.001	0.0026	0.0035	0.0123	0.0055	0.0007
											chrMT_10288_G	10288	0.0025	0.0018	0.0003	0.0026	0.0002	0.0008	0.0007	0.0007
											chrMT_10540_C	10540	0.0027	0.0006	0.001	0.0026	0.0025	0.003	0.001	0.0006
											chrMT_16069_C	16069	0.002	0.0012	0.0009	0.0026	0.0005	0.0013	0.0007	0.0005
											chrMT_12428_C	12428	0.0019	0.001	0.0011	0.0026	0.0001	0.0004	0.0014	0.0004
											chrMT_5608_C	5608	0.0022	0.0023	0.0012	0.0026	0.0016	0.0023	0.001	0.0003
											chrMT_6985_C	6985	0.0018	0.0011	0.0017	0.0026	0.0002	0.0004	0.0008	0.0003
											chrMT_9744_G	9744	0.003	0.0023	0.0011	0.0026	0.0005	0.0009	0.0017	0.0001
											chrMT_6349_C	6349	0.0101	0.0036	0.0009	0.0025	0.0022	0.0054	0.044	0.0073
											chrMT_3794_C	3794	0.0027	0.0029	0.0006	0.0025	0.0024	0.0075	0.0102	0.0053
											chrMT_3002_G	3002	0.0224	0.0178	0.0005	0.0025	0.0136	0.0512	0.0524	0.005
											chrMT_15765_G	15765	0.0195	0.0186	0.0002	0.0025	0.018	0.0555	0.0277	0.0039
											chrMT_2009_G	2009	0.0009	0.0002	0.0015	0.0025	0.0049	0.0197	0.1148	0.0031
											chrMT_8796_C	8796	0.0003	0.0001	0.0008	0.0025	0.0047	0.0143	0.0285	0.0027
											chrMT_4888_C	4888	0.004	0.0012	0.0008	0.0025	0.0003	0.001	0.0043	0.0024
											chrMT_13809_C	13809	0.002	0.0031	0.0007	0.0025	0.0005	0.0011	0.0017	0.0019
											chrMT_7752_C	7752	0.0023	0.0017	0.0008	0.0025	0.0003	0.0007	0.0062	0.0017
											chrMT_6621_C	6621	0.0107	0.0088	0.0008	0.0025	0.0537	0.0486	0.0025	0.0016
											chrMT_4017_C	4017	0.0024	0.0014	0.0004	0.0025	0.0001	0.0005	0.0005	0.0014
											chrMT_6801_G	6801	0.0103	0.0085	0.0004	0.0025	0.0077	0.0289	0.0079	0.0011
											chrMT_12246_C	12246	0.0084	0.0119	0.0004	0.0025	0.0049	0.0133	0.0054	0.0011
											chrMT_13682_C	13682	0.0001	0	0.0019	0.0025	0.0006	0.003	0.0206	0.0009
											chrMT_6548_C	6548	0.0086	0.0015	0.0009	0.0025	0.0001	0.0002	0.0027	0.0009
											chrMT_3930_C	3930	0.0177	0.013	0.0013	0.0025	0.0187	0.0388	0.0016	0.0009
											chrMT_3522_C	3522	0.0259	0.0043	0.0017	0.0025	0.0002	0.0004	0.0026	0.0006
											chrMT_10631_C	10631	0.0022	0.0036	0.0008	0.0025	0.0002	0.0005	0.0011	0.0005
											chrMT_15028_C	15028	0.0107	0.0054	0.0006	0.0025	0.0002	0.0007	0.0011	0.0005
											chrMT_10334_C	10334	0.0039	0.0036	0.0014	0.0025	0.0003	0.0004	0.0014	0.0004
											chrMT_13272_C	13272	0.0015	0.0015	0.0007	0.0025	0.0002	0.0005	0.0005	0.0004
											chrMT_8882_C	8882	0.0034	0.0021	0.0014	0.0025	0.0017	0.0013	0.0005	0.0001
											chrMT_9970_C	9970	0.0029	0.0037	0.0009	0.0024	0.0011	0.0022	0.0208	0.0081
											chrMT_6230_C	6230	0.0036	0.0026	0.0006	0.0024	0.0033	0.0064	0.01	0.0062
											chrMT_13250_C	13250	0.0054	0.0048	0.0006	0.0024	0.0013	0.0037	0.0409	0.0054
											chrMT_3512_C	3512	0.0005	0.0001	0.0012	0.0024	0.0023	0.0085	0.0465	0.003
											chrMT_14531_C	14531	0.016	0.0049	0.001	0.0024	0.0002	0.0011	0.0146	0.0023
											chrMT_12405_C	12405	0.003	0.0036	0.0006	0.0024	0.0002	0.001	0.0017	0.0021
											chrMT_7798_C	7798	0.005	0.005	0.002	0.0024	0.0007	0.0009	0.0058	0.0018
											chrMT_13058_C	13058	0.0002	0	0.0017	0.0024	0.0008	0.0046	0.0272	0.0015
											chrMT_5606_C	5606	0.0002	0.0002	0.0009	0.0024	0.0005	0.0025	0.016	0.0014
											chrMT_15392_G	15392	0.007	0.0023	0.0008	0.0024	0.0026	0.0068	0.0276	0.0013
											chrMT_7994_G	7994	0.0148	0.0112	0.0005	0.0024	0.001	0.0033	0.0081	0.0012
											chrMT_6313_C	6313	0.0093	0.0032	0.0015	0.0024	0.0025	0.0042	0.0118	0.0011
											chrMT_9517_C	9517	0.0038	0.0053	0.001	0.0024	0.0045	0.0081	0.0075	0.001
											chrMT_8687_C	8687	0.0049	0.0025	0.0009	0.0024	0.0001	0.0005	0.0023	0.001
											chrMT_8017_C	8017	0.0071	0.0046	0.0009	0.0024	0.0019	0.0027	0.0113	0.0009
											chrMT_9599_C	9599	0.0025	0.0045	0.0011	0.0024	0.0038	0.0059	0.0066	0.0009
											chrMT_6021_G	6021	0.0078	0.0024	0.0005	0.0024	0.0013	0.002	0.0052	0.0009
											chrMT_6236_C	6236	0.0094	0.0042	0.0018	0.0024	0.0026	0.003	0.0111	0.0008
											chrMT_6498_C	6498	0.0029	0.0014	0.0011	0.0024	0.0002	0.0009	0.0033	0.0008
											chrMT_8340_G	8340	0.0033	0.0024	0.0009	0.0024	0.0004	0.0017	0.0194	0.0007
											chrMT_4194_C	4194	0.0009	0.0008	0.0008	0.0024	0.0008	0.0015	0.0008	0.0006
											chrMT_9384_G	9384	0.0265	0.01	0.0012	0.0024	0.0004	0.0011	0.0079	0.0005
											chrMT_11835_G	11835	0.0046	0.0052	0.001	0.0024	0.0034	0.0105	0.0042	0.0005
											chrMT_8052_C	8052	0.0157	0.0045	0.001	0.0024	0.0001	0.0002	0.0025	0.0005
											chrMT_12183_G	12183	0.0071	0.0045	0.0003	0.0024	0.0003	0.0011	0.0024	0.0005
											chrMT_11049_C	11049	0.001	0.0006	0.0004	0.0024	0.0006	0.0013	0.0014	0.0005
											chrMT_12653_G	12653	0.0054	0.0027	0.0014	0.0024	0.0007	0.0019	0.0091	0.0004
											chrMT_3792_C	3792	0.0067	0.0024	0.001	0.0024	0.0001	0.0004	0.0021	0.0004
											chrMT_1604_G	1604	0.0024	0.0022	0.0008	0.0024	0.0019	0.0022	0.002	0.0003
											chrMT_16563_C	16563	0.006	0.0066	0.001	0.0024	0.0002	0.0003	0.0012	0.0003
											chrMT_11936_C	11936	0.0015	0.0013	0.0012	0.0024	0.0014	0.0027	0.0017	0.0002
											chrMT_5488_C	5488	0.0068	0.0021	0.0007	0.0023	0.0008	0.0025	0.0304	0.0059
											chrMT_5877_C	5877	0.0007	0.0003	0.0007	0.0023	0.0028	0.0114	0.0767	0.0054
											chrMT_6467_C	6467	0.0383	0.0471	0.0003	0.0023	0.0125	0.0211	0.0092	0.004
											chrMT_15612_G	15612	0.0175	0.0064	0.0004	0.0023	0.0006	0.0021	0.0098	0.0039
											chrMT_9571_C	9571	0.0006	0.0001	0.0016	0.0023	0.0023	0.0097	0.0768	0.0028
											chrMT_8436_C	8436	0.0006	0.0001	0.0017	0.0023	0.0022	0.0079	0.0661	0.0028
											chrMT_5326_C	5326	0.0006	0.0002	0.0011	0.0023	0.0019	0.0089	0.0454	0.0026
											chrMT_7929_G	7929	0.0363	0.0376	0.0009	0.0023	0.0484	0.0803	0.0337	0.0024
											chrMT_9742_C	9742	0.005	0.0042	0.0002	0.0023	0.0002	0.0004	0.0013	0.0024
											chrMT_6398_C	6398	0.0155	0.0046	0.0018	0.0023	0.0007	0.0007	0.0061	0.0017
											chrMT_13026_C	13026	0.0007	0.0004	0.0029	0.0023	0.0009	0.0035	0.0428	0.0015
											chrMT_14346_C	14346	0.0043	0.005	0.0018	0.0023	0.0003	0.0006	0.0043	0.0014
											chrMT_2657_C	2657	0.0051	0.0089	0.0002	0.0023	0.0154	0.0453	0.0018	0.0014
											chrMT_8660_C	8660	0.0006	0	0.0016	0.0023	0.0002	0.0018	0.0235	0.0012
											chrMT_9952_G	9952	0.0056	0.0062	0.0009	0.0023	0.0171	0.0397	0.0109	0.0012
											chrMT_5851_C	5851	0.0075	0.0117	0.0004	0.0023	0.0236	0.06	0.0015	0.0011
											chrMT_5929_C	5929	0.0046	0.0016	0.0006	0.0023	0.0002	0.001	0.0142	0.0008
											chrMT_5920_G	5920	0.007	0.0057	0.0009	0.0023	0.0179	0.05	0.007	0.0008
											chrMT_15040_C	15040	0.0286	0.0096	0.0011	0.0023	0.0002	0.0006	0.0055	0.0008
											chrMT_2511_C	2511	0.0171	0.0038	0.0007	0.0023	0.0001	0.0002	0.004	0.0007
											chrMT_6871_G	6871	0.0066	0.005	0.0006	0.0023	0.0114	0.0264	0.003	0.0006
											chrMT_12539_G	12539	0.003	0.0014	0.0004	0.0023	0.0006	0.0013	0.0013	0.0006
											chrMT_7029_C	7029	0.0031	0.0011	0.0009	0.0023	0.0004	0.0006	0.0009	0.0005
											chrMT_13192_C	13192	0.0015	0.0029	0.0014	0.0023	0.0011	0.0017	0.001	0.0002
											chrMT_4374_C	4374	0.0083	0.0031	0.0004	0.0022	0.0008	0.0027	0.0977	0.0078
											chrMT_4711_C	4711	0.0029	0.0023	0.0004	0.0022	0.0018	0.0041	0.0085	0.0041
											chrMT_7160_C	7160	0.0216	0.0074	0.0013	0.0022	0.0006	0.0008	0.0117	0.0036
											chrMT_3728_C	3728	0.0028	0.0008	0.0006	0.0022	0.0001	0.0006	0.0092	0.0036
											chrMT_15483_C	15483	0.0018	0.0007	0.0004	0.0022	0.0003	0.0008	0.0131	0.0035
											chrMT_483_C	483	0.0024	0.0008	0.0007	0.0022	0.0003	0.0006	0.0115	0.0029
											chrMT_2423_C	2423	0.0019	0.0058	0.0003	0.0022	0.021	0.0525	0.0026	0.0029
											chrMT_2842_C	2842	0.0176	0.0066	0.0006	0.0022	0.0002	0.0007	0.0139	0.0028
											chrMT_8778_C	8778	0.0127	0.0071	0.001	0.0022	0.0003	0.0008	0.0116	0.0027
											chrMT_14169_C	14169	0.0025	0.0016	0.0012	0.0022	0.0002	0.0005	0.0101	0.0027
											chrMT_13625_C	13625	0.0004	0	0.0014	0.0022	0.0052	0.0158	0.052	0.0023
											chrMT_9292_C	9292	0.0205	0.0113	0.0006	0.0022	0.0004	0.0011	0.0209	0.002
											chrMT_5371_C	5371	0.0105	0.0019	0.0028	0.0022	0.0002	0.0002	0.0014	0.002
											chrMT_8624_C	8624	0.0006	0.0001	0.0014	0.0022	0.0011	0.0074	0.0316	0.0017
											chrMT_2659_C	2659	0.0038	0.0013	0.0007	0.0022	0.0004	0.0011	0.0037	0.0016
											chrMT_564_G	564	0.0073	0.0111	0.0002	0.0022	0.0068	0.0308	0.0024	0.0013
											chrMT_15457_C	15457	0.0029	0.0014	0.0009	0.0022	0.0004	0.0013	0.0063	0.0009
											chrMT_3184_C	3184	0.0081	0.0024	0.0012	0.0022	0.0007	0.0016	0.0045	0.0009
											chrMT_7380_G	7380	0.0044	0.0051	0.0012	0.0022	0.0068	0.0089	0.0195	0.0008
											chrMT_1554_G	1554	0.0148	0.0078	0.0005	0.0022	0.0105	0.0353	0.0147	0.0008
											chrMT_13077_C	13077	0.0051	0.0054	0.0015	0.0022	0.002	0.0032	0.0086	0.0008
											chrMT_15448_C	15448	0.0026	0.0013	0.0011	0.0022	0.0005	0.0015	0.0072	0.0007
											chrMT_13521_C	13521	0.0242	0.006	0.0014	0.0022	0.0001	0.0003	0.0022	0.0005
											chrMT_15877_C	15877	0.0033	0.0009	0.0013	0.0022	0.0004	0.0011	0.0016	0.0005
											chrMT_4694_C	4694	0.0124	0.0032	0.0012	0.0022	0.0001	0.0005	0.0012	0.0004
											chrMT_1606_G	1606	0.0003	0.0001	0.0013	0.0022	0.0036	0.0134	0.0089	0.0003
											chrMT_10874_C	10874	0.0021	0.0021	0.0006	0.0022	0.0003	0.0004	0.0009	0.0003
											chrMT_4056_C	4056	0.0016	0.0025	0.0015	0.0022	0.0014	0.0024	0.0007	0.0001
											chrMT_31_C	31	0.0004	0.0007	0.0012	0.0022	0.0008	0.0016	0.0006	0.0001
											chrMT_13023_C	13023	0.0027	0.003	0.0004	0.0021	0.0006	0.0026	0.0242	0.0095
											chrMT_8139_C	8139	0.001	0.0003	0.0021	0.0021	0.0026	0.0098	0.1902	0.0086
											chrMT_6370_C	6370	0.006	0.0024	0.0004	0.0021	0.0008	0.0026	0.0188	0.0075
											chrMT_16363_C	16363	0.0522	0.0294	0.0005	0.0021	0.0088	0.0164	0.0129	0.0048
											chrMT_8215_C	8215	0.083	0.0787	0.0005	0.0021	0.0045	0.0117	0.0112	0.0047
											chrMT_6566_C	6566	0.0202	0.002	0.002	0.0021	0.0047	0.0217	0.0939	0.0035
											chrMT_7550_C	7550	0.0064	0.0094	0.0005	0.0021	0.0109	0.0356	0.0115	0.0029
											chrMT_10777_C	10777	0.0291	0.0477	0.0002	0.0021	0.0017	0.0066	0.0058	0.0026
											chrMT_7008_G	7008	0.0067	0.0066	0.0002	0.0021	0.0092	0.0346	0.0054	0.0023
											chrMT_11860_C	11860	0.008	0.0034	0.0012	0.0021	0.0001	0.0007	0.0051	0.0018
											chrMT_7699_C	7699	0.0209	0.0308	0.0005	0.0021	0.0314	0.0596	0.0063	0.0016
											chrMT_14054_C	14054	0.0013	0.0003	0.003	0.0021	0.001	0.0053	0.0439	0.0015
											chrMT_5300_C	5300	0.0186	0.0047	0.0025	0.0021	0.0004	0.0005	0.0062	0.0015
											chrMT_7227_G	7227	0.0357	0.043	0.0007	0.0021	0.037	0.0662	0.0213	0.0013
											chrMT_14854_C	14854	0.0031	0.0043	0.0013	0.0021	0.0049	0.0082	0.0076	0.0013
											chrMT_13128_C	13128	0.0007	0.0005	0.0029	0.0021	0.0006	0.0021	0.041	0.0012
											chrMT_15267_C	15267	0.0002	0.0001	0.0015	0.0021	0.0005	0.0024	0.0246	0.0011
											chrMT_1709_G	1709	0.0157	0.0128	0.0002	0.0021	0.0096	0.0345	0.0129	0.0011
											chrMT_3330_C	3330	0.0091	0.0038	0.0015	0.0021	0.002	0.0032	0.0114	0.0011
											chrMT_14686_G	14686	0.0263	0.0301	0.0006	0.0021	0.0396	0.074	0.0234	0.001
											chrMT_2692_G	2692	0.012	0.0043	0.002	0.0021	0.0019	0.0033	0.012	0.001
											chrMT_8187_G	8187	0.0221	0.0068	0.0012	0.0021	0.0268	0.0135	0.0145	0.0009
											chrMT_14850_C	14850	0.0025	0.0018	0.0006	0.0021	0.0005	0.001	0.0005	0.0009
											chrMT_16021_C	16021	0.004	0.0024	0.0004	0.0021	0.0002	0.0008	0.012	0.0008
											chrMT_13541_C	13541	0.0078	0.0038	0.0014	0.0021	0.0006	0.0016	0.0053	0.0008
											chrMT_64_C	64	0.0449	0.0247	0.0007	0.0021	0.0044	0.0056	0.0043	0.0008
											chrMT_3880_G	3880	0.002	0.0012	0.0002	0.0021	0.0003	0.0006	0.0045	0.0006
											chrMT_13425_C	13425	0.0015	0.0004	0.0014	0.0021	0.0004	0.0008	0.0024	0.0005
											chrMT_11296_C	11296	0.0017	0.0009	0.0012	0.0021	0.0005	0.0007	0.001	0.0004
											chrMT_9186_C	9186	0.0057	0.0055	0.0003	0.0021	0.0001	0.0004	0.0009	0.0004
											chrMT_3137_G	3137	0.003	0.0011	0.0006	0.0021	0.0005	0.0018	0.0346	0.0003
											chrMT_1244_C	1244	0.0154	0.0033	0.0016	0.0021	0	0.0003	0.0018	0.0003
											chrMT_6452_C	6452	0.0035	0.0019	0.001	0.0021	0.0003	0.0005	0.0005	0.0003
											chrMT_2695_G	2695	0.0123	0.0033	0.0004	0.0021	0.0002	0.0007	0.002	0.0002
											chrMT_13438_C	13438	0.0057	0.0016	0.0013	0.0021	0.0001	0.0004	0.0016	0.0002
											chrMT_11047_C	11047	0.0071	0.0022	0.0013	0.0021	0.0001	0.0003	0.0014	0.0002
											chrMT_981_C	981	0.0018	0.0008	0.0011	0.0021	0.0001	0.0004	0.001	0.0002
											chrMT_2328_C	2328	0.0075	0.0028	0.0005	0.002	0.0009	0.003	0.0549	0.008
											chrMT_724_C	724	0.0003	0.0001	0.001	0.002	0.0023	0.009	0.1019	0.007
											chrMT_11688_C	11688	0.0009	0.0002	0.0014	0.002	0.0028	0.0108	0.115	0.0063
											chrMT_6258_G	6258	0.0154	0.0065	0.0002	0.002	0.0003	0.002	0.0113	0.0038
											chrMT_7369_C	7369	0.0065	0.0075	0.0005	0.002	0.0005	0.0015	0.0039	0.0037
											chrMT_3612_C	3612	0.017	0.0083	0.0003	0.002	0.0003	0.0012	0.0042	0.0036
											chrMT_10184_C	10184	0.0103	0.0034	0.002	0.002	0.0041	0.0193	0.1022	0.0035
											chrMT_13763_C	13763	0.0244	0.0147	0.0003	0.002	0.0003	0.0012	0.0124	0.003
											chrMT_3119_C	3119	0.018	0.0045	0.001	0.002	0.0008	0.001	0.0121	0.003
											chrMT_10373_G	10373	0.0004	0.0001	0.0002	0.002	0.0014	0.0161	0.0446	0.0025
											chrMT_12987_C	12987	0.0169	0.0088	0.0021	0.002	0.0006	0.0008	0.0095	0.0025
											chrMT_7813_C	7813	0.0192	0.0079	0.002	0.002	0.0004	0.0011	0.0125	0.0024
											chrMT_14958_G	14958	0.0012	0.0014	0.0003	0.002	0.0005	0.0019	0.0158	0.0022
											chrMT_7807_C	7807	0.0318	0.0344	0.0011	0.002	0.0444	0.0756	0.0147	0.0022
											chrMT_8474_C	8474	0.0119	0.0056	0.001	0.002	0.0001	0.0011	0.0075	0.0022
											chrMT_8627_C	8627	0.0171	0.007	0.0009	0.002	0.0002	0.0008	0.0099	0.0021
											chrMT_8434_C	8434	0.011	0.0056	0.0016	0.002	0.0003	0.0006	0.0068	0.0021
											chrMT_3324_C	3324	0.0197	0.0053	0.0006	0.002	0.0002	0.0007	0.0107	0.002
											chrMT_5477_C	5477	0.0105	0.0048	0.0014	0.002	0.0025	0.0034	0.01	0.002
											chrMT_5163_C	5163	0.0033	0.0011	0.0008	0.002	0.0004	0.0016	0.0074	0.002
											chrMT_6988_C	6988	0.0108	0.0036	0.0013	0.002	0.0003	0.0004	0.0044	0.0017
											chrMT_13642_C	13642	0.0079	0.0028	0.0012	0.002	0.0001	0.0005	0.0052	0.0016
											chrMT_8000_G	8000	0.0053	0.006	0.0003	0.002	0.0071	0.0294	0.0201	0.0015
											chrMT_14814_C	14814	0.0003	0.0001	0.0014	0.002	0.0006	0.0043	0.0263	0.0012
											chrMT_15_C	15	0.0012	0.0016	0.0003	0.002	0.0034	0.0042	0.0037	0.0011
											chrMT_11158_C	11158	0.0109	0.0034	0.001	0.002	0.0002	0.0003	0.0028	0.0011
											chrMT_15506_G	15506	0.019	0.0128	0.0003	0.002	0.0072	0.0261	0.0404	0.001
											chrMT_8813_C	8813	0.0004	0.0002	0.0014	0.002	0	0.0012	0.0318	0.0009
											chrMT_14698_G	14698	0.0533	0.0317	0.0005	0.002	0.082	0.0787	0.014	0.0009
											chrMT_13508_C	13508	0.0072	0.0062	0.0014	0.002	0.002	0.003	0.0109	0.0009
											chrMT_4526_C	4526	0.0095	0.0038	0.0013	0.002	0.0002	0.0004	0.004	0.0009
											chrMT_6993_G	6993	0.0108	0.0058	0.0003	0.002	0.0031	0.0133	0.0118	0.0008
											chrMT_4426_C	4426	0.0031	0.003	0.0007	0.002	0.0028	0.0049	0.0024	0.0008
											chrMT_3632_C	3632	0.0132	0.0036	0.0012	0.002	0.0001	0.0003	0.0014	0.0008
											chrMT_635_C	635	0.0196	0.0039	0.0008	0.002	0.0001	0.0003	0.0014	0.0008
											chrMT_11815_C	11815	0.0026	0.003	0.0008	0.002	0.0017	0.0028	0.0102	0.0007
											chrMT_13364_C	13364	0.0127	0.0094	0.0008	0.002	0.01	0.0054	0.0075	0.0007
											chrMT_14671_C	14671	0.0171	0.0066	0.0013	0.002	0.0001	0.0003	0.0036	0.0007
											chrMT_8806_C	8806	0.0005	0	0.0042	0.002	0.0082	0.0208	0.0187	0.0006
											chrMT_3179_G	3179	0.0066	0.0017	0.0012	0.002	0.0006	0.0023	0.0068	0.0006
											chrMT_11791_C	11791	0.0063	0.003	0.0008	0.002	0.0001	0.0004	0.0017	0.0004
											chrMT_14953_C	14953	0.0169	0.0042	0.0009	0.002	0.0001	0.0003	0.0013	0.0004
											chrMT_6356_C	6356	0.0008	0.0002	0.0045	0.002	0.0095	0.0334	0.0171	0.0003
											chrMT_7114_C	7114	0.0004	0.0001	0.0027	0.002	0.0034	0.0123	0.0061	0.0003
											chrMT_5835_G	5835	0.0082	0.0021	0.0002	0.002	0.0002	0.0011	0.0011	0.0003
											chrMT_10392_G	10392	0.0065	0.0121	0.0012	0.002	0.022	0.0358	0.0022	0.0002
											chrMT_11041_C	11041	0.0013	0.0035	0.0011	0.002	0.0002	0.0004	0.0009	0.0002
											chrMT_12478_C	12478	0.0052	0.0108	0.0009	0.002	0.0237	0.0432	0.0007	0.0002
											chrMT_14352_C	14352	0.0047	0.0016	0.0019	0.002	0.0004	0.0009	0.0005	0.0001
											chrMT_6000_C	6000	0.006	0.0026	0.001	0.002	0.0003	0.0005	0.0008	0
											chrMT_5741_G	5741	0.0019	0.0007	0.0005	0.0019	0.0012	0.0097	0.0029	0.0111
											chrMT_4908_C	4908	0.0022	0.0017	0.0004	0.0019	0.0026	0.0062	0.0101	0.0059
											chrMT_1552_G	1552	0.0042	0.0017	0.0004	0.0019	0.0009	0.0024	0.0281	0.0058
											chrMT_5213_C	5213	0.0083	0.0055	0.0006	0.0019	0.0005	0.002	0.0039	0.004
											chrMT_12649_C	12649	0.0006	0.0003	0.0006	0.0019	0.0049	0.0141	0.0586	0.0038
											chrMT_15667_C	15667	0.0203	0.0073	0.001	0.0019	0.0003	0.0011	0.0102	0.0034
											chrMT_5330_C	5330	0.0057	0.0049	0.0005	0.0019	0.0004	0.0017	0.0029	0.0034
											chrMT_3524_C	3524	0.0003	0.0002	0.0017	0.0019	0.002	0.007	0.0701	0.0029
											chrMT_15855_C	15855	0.0044	0.0018	0.0003	0.0019	0.0006	0.0018	0.022	0.0029
											chrMT_12762_C	12762	0.0136	0.0053	0.0011	0.0019	0.0004	0.0007	0.0083	0.0028
											chrMT_11302_C	11302	0.0011	0.0004	0.0004	0.0019	0.0004	0.0012	0.0012	0.0021
											chrMT_15980_C	15980	0.0016	0.0002	0.0028	0.0019	0.0007	0.0026	0.0484	0.0019
											chrMT_4170_C	4170	0.0146	0.0048	0.0007	0.0019	0.0002	0.0007	0.0072	0.0018
											chrMT_13586_C	13586	0.0108	0.0041	0.001	0.0019	0.0003	0.0008	0.0069	0.0018
											chrMT_3666_G	3666	0.0004	0.0001	0.0006	0.0019	0.0048	0.0206	0.0454	0.0016
											chrMT_9597_C	9597	0.0002	0.0003	0.0008	0.0019	0.0005	0.0033	0.0264	0.0016
											chrMT_8297_C	8297	0.0007	0.0007	0.0006	0.0019	0.0003	0.0023	0.0135	0.0016
											chrMT_4972_G	4972	0.0016	0.0002	0.0013	0.0019	0.0007	0.0084	0.076	0.0015
											chrMT_12636_C	12636	0.0047	0.0046	0.002	0.0019	0.0003	0.0005	0.0039	0.0015
											chrMT_4333_G	4333	0.0266	0.0216	0.0007	0.0019	0.0358	0.0795	0.0112	0.0013
											chrMT_14925_C	14925	0.0047	0.0026	0.0002	0.0019	0.0002	0.0006	0.0009	0.0013
											chrMT_9515_C	9515	0.0005	0.0003	0.001	0.0019	0.0003	0.002	0.0351	0.0012
											chrMT_7777_C	7777	0.0236	0.0485	0.0003	0.0019	0.004	0.007	0.0025	0.0011
											chrMT_5324_C	5324	0.0046	0.0029	0.0009	0.0019	0.0005	0.0006	0.0024	0.0011
											chrMT_4153_G	4153	0.0599	0.0237	0.0008	0.0019	0.0681	0.0721	0.0155	0.001
											chrMT_13968_G	13968	0.0044	0.0025	0.0005	0.0019	0.0007	0.0022	0.0019	0.001
											chrMT_11698_C	11698	0.0013	0.0059	0.0011	0.0019	0.03	0.0488	0.0018	0.001
											chrMT_10845_C	10845	0.0004	0	0.0011	0.0019	0.0001	0.0012	0.0313	0.0009
											chrMT_1282_G	1282	0.0129	0.0034	0.0014	0.0019	0.0004	0.0005	0.0107	0.0008
											chrMT_15930_G	15930	0.0186	0.0054	0.0016	0.0019	0.0005	0.0007	0.0086	0.0007
											chrMT_12480_C	12480	0.0016	0.0011	0.0004	0.0019	0.0002	0.0005	0.002	0.0007
											chrMT_2002_G	2002	0.0022	0.0013	0.0002	0.0019	0.0004	0.0012	0.0015	0.0007
											chrMT_12162_C	12162	0.018	0.0047	0.0006	0.0019	0.0001	0.0003	0.006	0.0006
											chrMT_10757_C	10757	0.0039	0.0048	0.0008	0.0019	0.0014	0.0022	0.0056	0.0005
											chrMT_4940_C	4940	0.0012	0.0011	0.0003	0.0019	0.0007	0.0014	0.0017	0.0005
											chrMT_7917_C	7917	0.0003	0.0002	0.0038	0.0019	0.0044	0.0101	0.0111	0.0004
											chrMT_3210_C	3210	0.0001	0.0001	0.0026	0.0019	0.0127	0.0281	0.0047	0.0003
											chrMT_12583_G	12583	0.0121	0.0155	0.001	0.0019	0.0159	0.0282	0.0039	0.0003
											chrMT_10706_C	10706	0.0132	0.0145	0.0009	0.0019	0.0158	0.0242	0.0017	0.0003
											chrMT_13065_C	13065	0.0049	0.0156	0.0009	0.0019	0.0271	0.0432	0.0009	0.0003
											chrMT_8290_G	8290	0.003	0.002	0.0002	0.0019	0.0002	0.0008	0.0009	0.0002
											chrMT_3657_C	3657	0.0118	0.0038	0.001	0.0019	0.0001	0.0003	0.0017	0.0001
											chrMT_2673_G	2673	0.0012	0.0002	0.0008	0.0018	0.0027	0.0103	0.1652	0.0093
											chrMT_9759_C	9759	0.0024	0.002	0.0003	0.0018	0.0004	0.0017	0.0147	0.0088
											chrMT_12094_C	12094	0.0051	0.0044	0.0004	0.0018	0.0005	0.0025	0.0449	0.0058
											chrMT_11016_G	11016	0.0011	0.0004	0.0005	0.0018	0.0028	0.0117	0.1406	0.0039
											chrMT_13187_C	13187	0.0005	0.0001	0.0011	0.0018	0.0022	0.008	0.103	0.0036
											chrMT_10936_C	10936	0.0048	0.0016	0.0008	0.0018	0.0085	0.0319	0.101	0.0035
											chrMT_594_C	594	0.0216	0.0058	0.0008	0.0018	0.0003	0.0011	0.0114	0.0031
											chrMT_15337_C	15337	0.0275	0.0058	0.0016	0.0018	0.0003	0.0007	0.0091	0.0031
											chrMT_3869_C	3869	0.0063	0.003	0.0006	0.0018	0.0008	0.0027	0.0302	0.003
											chrMT_11851_C	11851	0.0095	0.0046	0.0004	0.0018	0.0003	0.0013	0.0023	0.0028
											chrMT_3474_C	3474	0.0108	0.0045	0.0018	0.0018	0.0025	0.0027	0.0046	0.0027
											chrMT_6130_G	6130	0.0126	0.0069	0.0002	0.0018	0.0004	0.0027	0.0087	0.0026
											chrMT_6294_C	6294	0.0051	0.0031	0.0006	0.0018	0.0005	0.0013	0.0027	0.0026
											chrMT_13578_C	13578	0.0131	0.0058	0.0015	0.0018	0.0004	0.0007	0.0087	0.002
											chrMT_8212_C	8212	0.0058	0.0054	0.002	0.0018	0.0006	0.001	0.0103	0.0019
											chrMT_3910_G	3910	0.0072	0.0068	0.0011	0.0018	0.0034	0.0064	0.0102	0.0019
											chrMT_13374_C	13374	0.0028	0.0037	0.0015	0.0018	0.0003	0.0006	0.0036	0.0018
											chrMT_10162_C	10162	0.0011	0.0006	0.0011	0.0018	0.0002	0.0014	0.0744	0.0016
											chrMT_5591_G	5591	0.0107	0.0163	0.0005	0.0018	0.0496	0.0868	0.0099	0.0015
											chrMT_10192_C	10192	0.0174	0.0074	0.0008	0.0018	0.0015	0.0035	0.0134	0.0014
											chrMT_9426_C	9426	0.0007	0.0002	0.0018	0.0018	0.0004	0.0033	0.0476	0.0013
											chrMT_11145_C	11145	0.0003	0.0004	0.0017	0.0018	0.0007	0.0055	0.0264	0.0011
											chrMT_13035_C	13035	0.0039	0.0067	0.0006	0.0018	0.0011	0.0033	0.0074	0.0011
											chrMT_9322_C	9322	0.0028	0.0037	0.0014	0.0018	0.0051	0.006	0.0095	0.001
											chrMT_16496_G	16496	0.0015	0.002	0.0003	0.0018	0.0014	0.0059	0.005	0.001
											chrMT_6122_C	6122	0.0068	0.003	0.0022	0.0018	0.0005	0.0007	0.0031	0.001
											chrMT_12362_C	12362	0.0006	0	0.0011	0.0018	0.0001	0.001	0.0418	0.0009
											chrMT_15070_C	15070	0.0038	0.0013	0.0009	0.0018	0.0003	0.0009	0.0272	0.0009
											chrMT_13418_G	13418	0.0126	0.0188	0.0006	0.0018	0.0264	0.0591	0.0228	0.0009
											chrMT_14445_C	14445	0.0069	0.0045	0.0006	0.0018	0.0007	0.0025	0.005	0.0009
											chrMT_8416_C	8416	0.0059	0.0048	0.0009	0.0018	0.001	0.0027	0.0045	0.0008
											chrMT_8787_C	8787	0.0072	0.0081	0.0007	0.0018	0.0008	0.0025	0.0034	0.0008
											chrMT_3093_C	3093	0.0171	0.0085	0.0003	0.0018	0.0081	0.0104	0.0019	0.0008
											chrMT_5312_C	5312	0.0074	0.0046	0.0014	0.0018	0.0004	0.0006	0.0022	0.0006
											chrMT_9648_C	9648	0.0033	0.0007	0.0004	0.0018	0.0003	0.0007	0.0014	0.0006
											chrMT_8020_G	8020	0.0049	0.0045	0.0009	0.0018	0.0056	0.0088	0.0024	0.0004
											chrMT_10806_G	10806	0.0046	0.0028	0.0003	0.0018	0.0024	0.005	0.0024	0.0004
											chrMT_3822_C	3822	0.0104	0.003	0.001	0.0018	0.0001	0.0004	0.0016	0.0004
											chrMT_6473_C	6473	0.0063	0.0028	0.0014	0.0018	0.002	0.0044	0.001	0.0004
											chrMT_1334_G	1334	0.0011	0.0002	0.0028	0.0018	0.0101	0.0364	0.0195	0.0003
											chrMT_14557_C	14557	0.0003	0.0002	0.0017	0.0018	0.0076	0.0234	0.0054	0.0003
											chrMT_780_C	780	0.004	0.0013	0.0005	0.0018	0.0004	0.0006	0.001	0.0003
											chrMT_14105_C	14105	0.0008	0.0006	0.0007	0.0018	0.0005	0.0012	0.0006	0.0003
											chrMT_11259_C	11259	0.001	0.0003	0.0026	0.0018	0.0046	0.0126	0.0108	0.0002
											chrMT_922_C	922	0.0041	0.0038	0.0007	0.0018	0.0051	0.0079	0.0007	0.0002
											chrMT_10139_C	10139	0.0017	0.0009	0.0009	0.0018	0.0002	0.0004	0.0006	0.0002
											chrMT_2957_G	2957	0.0019	0.0026	0.0004	0.0018	0.0002	0.0007	0.0006	0.0002
											chrMT_1445_G	1445	0.0008	0.0012	0.0008	0.0018	0.0008	0.0017	0.001	0.0001
											chrMT_1165_C	1165	0.0019	0.0008	0.001	0.0018	0.0002	0.0005	0.0009	0.0001
											chrMT_11625_C	11625	0.0016	0.0016	0.0013	0.0018	0.0003	0.0007	0.0007	0.0001
											chrMT_3541_C	3541	0.004	0.0023	0.0008	0.0018	0.0004	0.0006	0.0006	0.0001
											chrMT_2070_C	2070	0.0028	0.0021	0.0005	0.0018	0.0002	0.0005	0.0004	0.0001
											chrMT_7793_G	7793	0.0013	0.0003	0.0003	0.0017	0.0002	0.0003	0.0162	0.0283
											chrMT_15459_C	15459	0.0026	0.002	0.0006	0.0017	0.0022	0.0058	0.0076	0.0061
											chrMT_4931_C	4931	0.0062	0.0034	0.0008	0.0017	0.0013	0.0048	0.0282	0.0051
											chrMT_1516_G	1516	0.01	0.0082	0.0003	0.0017	0.0034	0.0194	0.0427	0.0043
											chrMT_6008_C	6008	0.0187	0.0064	0.0002	0.0017	0.0003	0.0013	0.0048	0.004
											chrMT_1493_C	1493	0.0006	0.0001	0.0008	0.0017	0.0045	0.0251	0.0411	0.0033
											chrMT_11422_C	11422	0.0101	0.014	0.0006	0.0017	0.0087	0.0214	0.0071	0.0033
											chrMT_5735_C	5735	0.0094	0.0014	0.0005	0.0017	0.0019	0.0036	0.0329	0.003
											chrMT_15798_G	15798	0.0198	0.0195	0.0003	0.0017	0.0213	0.0574	0.0394	0.0027
											chrMT_2419_C	2419	0.0006	0.0002	0.0005	0.0017	0.0047	0.0126	0.021	0.0025
											chrMT_10439_C	10439	0.0154	0.0026	0.0009	0.0017	0.0037	0.0122	0.0848	0.0023
											chrMT_2525_C	2525	0.0007	0.0001	0.0013	0.0017	0.0025	0.0077	0.069	0.0023
											chrMT_12014_C	12014	0.0005	0	0.0006	0.0017	0.003	0.0101	0.0225	0.0022
											chrMT_5459_C	5459	0.0175	0.0059	0.0015	0.0017	0.0007	0.0009	0.0083	0.0019
											chrMT_1007_G	1007	0.0012	0.0019	0.0002	0.0017	0.007	0.0327	0.0026	0.0019
											chrMT_1698_C	1698	0.0015	0.0003	0.0024	0.0017	0.0007	0.0037	0.0434	0.0018
											chrMT_5895_C	5895	0.0002	0.0001	0.0008	0.0017	0.005	0.0183	0.0308	0.0018
											chrMT_11434_C	11434	0.0047	0.0048	0.0007	0.0017	0.0005	0.0009	0.0042	0.0018
											chrMT_3510_C	3510	0.0046	0.0028	0.0008	0.0017	0.0003	0.0007	0.0023	0.0017
											chrMT_13885_C	13885	0.0005	0.0002	0.0009	0.0017	0.0005	0.0028	0.0152	0.0015
											chrMT_2909_G	2909	0.0261	0.01	0.0006	0.0017	0.0634	0.046	0.0181	0.0014
											chrMT_11245_C	11245	0.0121	0.0085	0.0015	0.0017	0.0006	0.0009	0.009	0.0014
											chrMT_14064_C	14064	0.0057	0.0027	0.0008	0.0017	0.0001	0.0002	0.0018	0.0013
											chrMT_1750_G	1750	0.0039	0.0021	0.0008	0.0017	0.0067	0.0129	0.0094	0.0011
											chrMT_14061_C	14061	0.003	0.0019	0.0016	0.0017	0.0003	0.0006	0.0035	0.0011
											chrMT_7633_C	7633	0.0021	0.0025	0.0007	0.0017	0.0039	0.0045	0.0024	0.001
											chrMT_5308_C	5308	0.0003	0.0002	0.0021	0.0017	0.0012	0.0045	0.0226	0.0009
											chrMT_10126_G	10126	0.0036	0.0049	0.0008	0.0017	0.0163	0.0309	0.0105	0.0008
											chrMT_11979_C	11979	0.0029	0.0033	0.0007	0.0017	0.0006	0.0014	0.0042	0.0007
											chrMT_8102_G	8102	0.0152	0.0096	0.0008	0.0017	0.0003	0.0008	0.0059	0.0005
											chrMT_9974_C	9974	0.0055	0.005	0.0019	0.0017	0.0005	0.0004	0.0025	0.0005
											chrMT_14918_G	14918	0.0205	0.0294	0.0002	0.0017	0.0014	0.0055	0.002	0.0005
											chrMT_2872_C	2872	0.0017	0.0045	0.0009	0.0017	0.0243	0.0449	0.0012	0.0005
											chrMT_11718_G	11718	0.0146	0.016	0.0003	0.0017	0.0081	0.018	0.0061	0.0004
											chrMT_11403_G	11403	0.0024	0.0056	0.0004	0.0017	0.0066	0.0178	0.0018	0.0004
											chrMT_7760_C	7760	0.0025	0.001	0.0006	0.0017	0.0019	0.0012	0.0007	0.0004
											chrMT_1946_C	1946	0.0001	0.0001	0.0016	0.0017	0.0078	0.0189	0.0033	0.0003
											chrMT_2534_G	2534	0.0053	0.0025	0.0002	0.0017	0.0002	0.0006	0.0013	0.0002
											chrMT_6164_C	6164	0.0067	0.002	0.0005	0.0017	0.0013	0.0031	0.001	0.0002
											chrMT_4938_C	4938	0.0017	0.0013	0.001	0.0017	0.0011	0.0023	0.0009	0.0002
											chrMT_12899_G	12899	0.0042	0.0026	0.0021	0.0017	0.0006	0.0013	0.0011	0.0001
											chrMT_6667_C	6667	0.0041	0.0017	0.0004	0.0016	0.0004	0.0013	0.0396	0.0048
											chrMT_4058_C	4058	0.0011	0.0014	0.0003	0.0016	0.0015	0.0037	0.0054	0.0045
											chrMT_10714_C	10714	0.0034	0.0034	0.0004	0.0016	0.0003	0.0014	0.0364	0.0039
											chrMT_6491_C	6491	0.0047	0.0016	0.0006	0.0016	0.0008	0.0018	0.0336	0.0037
											chrMT_298_C	298	0.0021	0.0003	0.003	0.0016	0.0008	0.004	0.0709	0.0027
											chrMT_11889_G	11889	0.002	0.0027	0.0002	0.0016	0.0009	0.0023	0.0425	0.0026
											chrMT_14809_C	14809	0.0117	0.0062	0.0005	0.0016	0.0002	0.0009	0.0079	0.0026
											chrMT_880_C	880	0.0394	0.0142	0.001	0.0016	0.0775	0.0443	0.0071	0.0026
											chrMT_7382_G	7382	0.0003	0.0001	0.0004	0.0016	0.0016	0.0178	0.0415	0.0025
											chrMT_16410_C	16410	0.0224	0.0075	0.0008	0.0016	0.0002	0.001	0.01	0.0025
											chrMT_11934_C	11934	0.0004	0.0004	0.0004	0.0016	0.0009	0.0036	0.0622	0.0023
											chrMT_6222_C	6222	0.0172	0.0033	0.0007	0.0016	0.0003	0.0013	0.0069	0.0021
											chrMT_92_G	92	0.001	0.0003	0.0002	0.0016	0.0006	0.0012	0.0053	0.0021
											chrMT_10094_C	10094	0.0034	0.0051	0.0003	0.0016	0.0003	0.0011	0.0016	0.002
											chrMT_12527_C	12527	0.0027	0.0009	0.0007	0.0016	0.0004	0.0009	0.0135	0.0019
											chrMT_120_C	120	0.006	0.0044	0.0004	0.0016	0.0066	0.0239	0.005	0.0018
											chrMT_7037_C	7037	0.0028	0.0004	0.0012	0.0016	0.0005	0.0012	0.0391	0.0015
											chrMT_6368_C	6368	0.0074	0.0074	0.0002	0.0016	0.0053	0.0208	0.0027	0.0015
											chrMT_6255_G	6255	0.0014	0.0004	0.0011	0.0016	0.0004	0.0033	0.0332	0.0014
											chrMT_1901_C	1901	0.0029	0.0003	0.002	0.0016	0.015	0.0422	0.0348	0.0013
											chrMT_14119_C	14119	0.0002	0.0003	0.0009	0.0016	0.0004	0.0022	0.0165	0.0013
											chrMT_1419_G	1419	0.0006	0.0001	0.0009	0.0016	0.0005	0.0036	0.0709	0.0012
											chrMT_897_C	897	0.0007	0.0002	0.0007	0.0016	0.0004	0.0057	0.0161	0.0012
											chrMT_9569_C	9569	0.0062	0.0056	0.0002	0.0016	0.0001	0.0003	0.002	0.0012
											chrMT_4273_C	4273	0.0125	0.0089	0.0005	0.0016	0.0038	0.0126	0.0123	0.001
											chrMT_15727_C	15727	0.0074	0.0053	0.0006	0.0016	0.0011	0.0028	0.0035	0.0009
											chrMT_11407_C	11407	0.0021	0.0043	0.0004	0.0016	0.0005	0.002	0.0032	0.0009
											chrMT_1108_C	1108	0.0053	0.0014	0.0006	0.0016	0.0001	0.0003	0.0026	0.0009
											chrMT_9625_C	9625	0.011	0.0093	0.0003	0.0016	0.0002	0.0004	0.0026	0.0009
											chrMT_3916_G	3916	0.0048	0.0029	0.0005	0.0016	0.001	0.0032	0.0123	0.0008
											chrMT_465_C	465	0.0001	0.0001	0.0005	0.0016	0.0003	0.0022	0.0125	0.0007
											chrMT_8148_G	8148	0.0131	0.0169	0.0006	0.0016	0.0434	0.0557	0.0087	0.0007
											chrMT_5365_C	5365	0.0077	0.0029	0.0014	0.0016	0.0025	0.0029	0.0081	0.0007
											chrMT_1695_C	1695	0.0028	0.003	0.0009	0.0016	0.0036	0.0056	0.0041	0.0007
											chrMT_4387_C	4387	0.0022	0.0017	0.0005	0.0016	0.0018	0.0039	0.0013	0.0007
											chrMT_8007_G	8007	0.0022	0.0013	0.001	0.0016	0.0009	0.0018	0.0075	0.0005
											chrMT_6734_G	6734	0.0081	0.0014	0.0008	0.0016	0.0005	0.0013	0.0065	0.0005
											chrMT_9925_G	9925	0.0027	0.0027	0.0004	0.0016	0.0008	0.0022	0.0046	0.0005
											chrMT_8932_C	8932	0.0004	0.0001	0.0032	0.0016	0.0047	0.0146	0.0088	0.0004
											chrMT_9900_C	9900	0.0086	0.0024	0.0006	0.0016	0.0001	0.0001	0.0024	0.0004
											chrMT_7616_G	7616	0.0327	0.0289	0.0002	0.0016	0.0016	0.0084	0.0023	0.0004
											chrMT_630_C	630	0.0027	0.001	0.0002	0.0016	0.0003	0.0005	0.0005	0.0004
											chrMT_3014_G	3014	0.0013	0.0002	0.0019	0.0016	0.0118	0.0226	0.0146	0.0003
											chrMT_5193_C	5193	0.0004	0.0001	0.0029	0.0016	0.0026	0.0092	0.0092	0.0002
											chrMT_3204_C	3204	0.0028	0.0004	0.0038	0.0016	0.0197	0.0631	0.0038	0.0002
											chrMT_11384_C	11384	0.0069	0.0021	0.0014	0.0016	0.0001	0.0003	0.0013	0.0002
											chrMT_16444_C	16444	0.0021	0.0011	0.0015	0.0016	0.0006	0.0009	0.001	0.0002
											chrMT_941_G	941	0.0007	0.0009	0.0008	0.0016	0.0012	0.0024	0.001	0.0002
											chrMT_1776_G	1776	0.0055	0.0022	0.0006	0.0016	0.0006	0.0015	0.0067	0.0001
											chrMT_9994_C	9994	0.0034	0.0017	0.0018	0.0016	0.0004	0.001	0.0008	0.0001
											chrMT_12564_C	12564	0.0026	0.003	0.0006	0.0016	0.0003	0.0004	0.0007	0.0001
											chrMT_3680_C	3680	0.002	0.0009	0.001	0.0016	0.0002	0.0005	0.0006	0.0001
											chrMT_9307_G	9307	0.003	0.0024	0.0008	0.0016	0.0004	0.0013	0.0009	0
											chrMT_9295_G	9295	0.0012	0.0004	0.0009	0.0015	0.0004	0.0011	0.0048	0.0057
											chrMT_4223_C	4223	0.0027	0.0015	0.0003	0.0015	0.0005	0.0018	0.0108	0.0052
											chrMT_8080_C	8080	0.0036	0.0128	0.0001	0.0015	0.0212	0.0619	0.0063	0.0052
											chrMT_3476_C	3476	0.0003	0.0002	0.0011	0.0015	0.0039	0.0124	0.0958	0.0048
											chrMT_15890_C	15890	0.0073	0.013	0.0002	0.0015	0.0261	0.072	0.005	0.0048
											chrMT_14358_C	14358	0.0002	0.0001	0.0015	0.0015	0.0021	0.008	0.1153	0.0047
											chrMT_11938_C	11938	0.0013	0.0018	0.0004	0.0015	0.0012	0.003	0.0078	0.0047
											chrMT_1497_C	1497	0.004	0.0051	0.0004	0.0015	0.0004	0.0013	0.0036	0.0043
											chrMT_15542_C	15542	0.0023	0.0031	0.0004	0.0015	0.0005	0.0014	0.0037	0.0036
											chrMT_6500_C	6500	0.002	0.0014	0.0003	0.0015	0.0016	0.0038	0.0085	0.0035
											chrMT_7650_C	7650	0.0005	0.0001	0.0013	0.0015	0.0024	0.011	0.1022	0.0031
											chrMT_13457_C	13457	0.0003	0.0002	0.0009	0.0015	0.0068	0.0194	0.0453	0.0026
											chrMT_9731_C	9731	0.0038	0.0046	0.0003	0.0015	0.0003	0.0009	0.0024	0.0025
											chrMT_16071_C	16071	0.0003	0.0001	0.0007	0.0015	0.0034	0.0096	0.0403	0.0023
											chrMT_8480_C	8480	0.0001	0.0001	0.0008	0.0015	0.0052	0.0179	0.0355	0.0022
											chrMT_14852_C	14852	0.0001	0.0003	0.0005	0.0015	0.0034	0.0117	0.0296	0.0021
											chrMT_6823_C	6823	0.0191	0.0057	0.0006	0.0015	0.0002	0.0009	0.0093	0.0019
											chrMT_12464_C	12464	0.0009	0.0002	0.0017	0.0015	0.0002	0.0031	0.0522	0.0017
											chrMT_14379_C	14379	0.0138	0.0059	0.0009	0.0015	0.0004	0.0007	0.0068	0.0017
											chrMT_4382_C	4382	0.0018	0.0002	0.0007	0.0015	0.001	0.0226	0.0222	0.0016
											chrMT_505_C	505	0.0162	0.0122	0.0012	0.0015	0.0009	0.0013	0.015	0.0016
											chrMT_10346_C	10346	0.0095	0.0033	0.0009	0.0015	0.0001	0.0002	0.0038	0.0014
											chrMT_12401_C	12401	0.0004	0.0001	0.0013	0.0015	0.0004	0.0017	0.0335	0.001
											chrMT_4936_C	4936	0.0003	0.0001	0.0004	0.0015	0.0035	0.0106	0.0174	0.001
											chrMT_3804_C	3804	0.0059	0.0016	0.0007	0.0015	0.0013	0.0033	0.0025	0.001
											chrMT_5437_C	5437	0.0003	0.0001	0.0008	0.0015	0.0005	0.0031	0.0197	0.0009
											chrMT_5983_G	5983	0.0029	0.0043	0.0005	0.0015	0.0009	0.0031	0.0059	0.0009
											chrMT_13185_C	13185	0.0017	0.0017	0.0007	0.0015	0.0019	0.0036	0.0018	0.0009
											chrMT_14485_C	14485	0.0039	0.0034	0.0011	0.0015	0.0002	0.0005	0.0015	0.0009
											chrMT_3279_C	3279	0.0017	0.0045	0.0005	0.0015	0.0277	0.0432	0.0008	0.0009
											chrMT_13080_C	13080	0.0003	0.0004	0.0012	0.0015	0.0003	0.0011	0.0204	0.0008
											chrMT_14337_C	14337	0.0012	0.0003	0.0011	0.0015	0.0001	0.0009	0.0347	0.0007
											chrMT_5901_C	5901	0.0007	0.0002	0.0007	0.0015	0.0004	0.0023	0.0115	0.0007
											chrMT_9820_G	9820	0.0196	0.0226	0.0004	0.0015	0.0087	0.0218	0.0097	0.0007
											chrMT_9099_C	9099	0.0038	0.0011	0.0011	0.0015	0.0007	0.0018	0.0034	0.0007
											chrMT_3839_C	3839	0.0045	0.0043	0.0016	0.0015	0.0005	0.0006	0.0025	0.0007
											chrMT_11028_C	11028	0.0017	0.0022	0.0006	0.0015	0.0025	0.0032	0.002	0.0007
											chrMT_2212_C	2212	0.0028	0.0008	0.0006	0.0015	0.0002	0.0003	0.001	0.0007
											chrMT_1375_C	1375	0.0146	0.0014	0.0043	0.0015	0.0033	0.0089	0.0219	0.0005
											chrMT_12871_G	12871	0.0087	0.0043	0.0008	0.0015	0.0011	0.0047	0.0141	0.0005
											chrMT_10452_G	10452	0.0048	0.0016	0.0008	0.0015	0.0007	0.0017	0.0093	0.0005
											chrMT_7054_G	7054	0.0067	0.0028	0.0004	0.0015	0.0009	0.0018	0.0082	0.0005
											chrMT_6211_G	6211	0.0029	0.0042	0.0002	0.0015	0.0065	0.0206	0.0017	0.0005
											chrMT_280_C	280	0.0211	0.0039	0.0005	0.0015	0	0.0001	0.0015	0.0005
											chrMT_6875_C	6875	0.003	0.0021	0.0006	0.0015	0.0007	0.0021	0.0013	0.0005
											chrMT_2333_G	2333	0.0008	0.0005	0.0016	0.0015	0.0007	0.0014	0.0004	0.0005
											chrMT_14476_G	14476	0.0098	0.0139	0.0002	0.0015	0.0056	0.0288	0.0051	0.0004
											chrMT_15977_C	15977	0.0072	0.0036	0.0012	0.0015	0.001	0.0021	0.0048	0.0004
											chrMT_14142_C	14142	0.006	0.0035	0.0017	0.0015	0.002	0.0031	0.0016	0.0004
											chrMT_10990_C	10990	0.0029	0.0029	0.0011	0.0015	0.0064	0.0066	0.0009	0.0004
											chrMT_6922_G	6922	0.0025	0.0009	0.0002	0.0015	0.0002	0.0007	0.0007	0.0004
											chrMT_12316_G	12316	0.0024	0.0002	0.0027	0.0015	0.0186	0.0218	0.026	0.0003
											chrMT_8697_G	8697	0.0025	0.0013	0.0008	0.0015	0.0011	0.0034	0.0046	0.0003
											chrMT_8734_C	8734	0.0031	0.002	0.0005	0.0015	0.0002	0.0004	0.0038	0.0003
											chrMT_14827_C	14827	0.0202	0.01	0.0008	0.0015	0.0001	0.0002	0.002	0.0003
											chrMT_4221_C	4221	0.0063	0.0037	0.0005	0.0015	0.0036	0.0125	0.0155	0.0002
											chrMT_14567_C	14567	0.0001	0.0002	0.0016	0.0015	0.0053	0.0175	0.0043	0.0002
											chrMT_4068_C	4068	0.0036	0.0024	0.0013	0.0015	0.0001	0.0004	0.0005	0.0002
											chrMT_1320_G	1320	0.0431	0.0171	0.0004	0.0015	0.001	0.0047	0.005	0.0001
											chrMT_8175_C	8175	0.0051	0.0032	0.0009	0.0015	0.0012	0.0006	0.0008	0.0001
											chrMT_1939_G	1939	0.006	0.0012	0.001	0.0015	0.0021	0.0012	0.0007	0
											chrMT_6570_G	6570	0.0019	0.0004	0.0005	0.0014	0.0004	0.0005	0.0055	0.0131
											chrMT_9314_C	9314	0.0004	0.0003	0.0004	0.0014	0.0021	0.0126	0.1766	0.0075
											chrMT_6949_C	6949	0.0008	0.0001	0.0014	0.0014	0.0028	0.0082	0.1405	0.0057
											chrMT_12302_C	12302	0.0015	0.0004	0.0014	0.0014	0.0005	0.0012	0.0017	0.005
											chrMT_9766_C	9766	0.0006	0.0003	0.0014	0.0014	0.0041	0.0133	0.1498	0.0049
											chrMT_4354_C	4354	0.0092	0.0091	0.0009	0.0014	0.0008	0.0014	0.0109	0.0049
											chrMT_4714_G	4714	0.024	0.0259	0.0003	0.0014	0.0193	0.0634	0.0475	0.0046
											chrMT_6364_G	6364	0.0007	0.0001	0.0009	0.0014	0.0079	0.0475	0.0141	0.0041
											chrMT_11061_C	11061	0.0026	0.0012	0.0005	0.0014	0.0004	0.0011	0.0305	0.0039
											chrMT_43_C	43	0.0012	0.0008	0.0002	0.0014	0.0008	0.0023	0.004	0.0037
											chrMT_956_C	956	0.0004	0.0001	0.0008	0.0014	0.0011	0.0058	0.0723	0.0029
											chrMT_3573_C	3573	0.0037	0.0036	0.0004	0.0014	0.0006	0.0018	0.0048	0.0029
											chrMT_6328_C	6328	0.0158	0.0071	0.0002	0.0014	0.0003	0.0014	0.0041	0.0029
											chrMT_12018_C	12018	0.0001	0.0002	0.0006	0.0014	0.0028	0.0096	0.0289	0.0024
											chrMT_637_C	637	0.0005	0.0001	0.0009	0.0014	0.0015	0.006	0.0583	0.0022
											chrMT_9488_C	9488	0.0203	0.0102	0.0018	0.0014	0.0029	0.0043	0.0068	0.0022
											chrMT_9002_G	9002	0.0011	0.0004	0.0012	0.0014	0.0004	0.0009	0.0015	0.0021
											chrMT_14955_C	14955	0.0004	0.0003	0.0007	0.0014	0.0014	0.0049	0.0455	0.0019
											chrMT_15334_C	15334	0.0013	0.0002	0.0023	0.0014	0.0007	0.0035	0.0392	0.0014
											chrMT_13341_C	13341	0.0069	0.0041	0.0017	0.0014	0.0007	0.0011	0.0035	0.0014
											chrMT_11398_C	11398	0.0009	0.0002	0.0011	0.0014	0.0003	0.0021	0.0258	0.0013
											chrMT_5384_C	5384	0.003	0.0021	0.0008	0.0014	0.0015	0.0024	0.0066	0.0012
											chrMT_8467_C	8467	0.0009	0.0003	0.0013	0.0014	0.0003	0.0033	0.0394	0.0011
											chrMT_14340_C	14340	0.0006	0	0.0014	0.0014	0.0002	0.0017	0.022	0.001
											chrMT_13190_C	13190	0.0009	0.0001	0.0008	0.0014	0.0001	0.001	0.0177	0.001
											chrMT_7212_C	7212	0.0012	0.0009	0.002	0.0014	0.001	0.0012	0.001	0.001
											chrMT_9979_G	9979	0.0057	0.0036	0.0014	0.0014	0.0003	0.0004	0.0077	0.0009
											chrMT_12012_C	12012	0.0018	0.0016	0.0005	0.0014	0.0002	0.0008	0.0006	0.0009
											chrMT_7276_C	7276	0.0022	0.0014	0.0002	0.0014	0.0002	0.0004	0.0003	0.0009
											chrMT_12474_C	12474	0.0038	0.0019	0.0006	0.0014	0.0006	0.0014	0.0036	0.0008
											chrMT_9610_C	9610	0.0387	0.0166	0.0005	0.0014	0.0003	0.0007	0.0134	0.0007
											chrMT_5943_G	5943	0.0095	0.0039	0.0002	0.0014	0.0022	0.013	0.0088	0.0007
											chrMT_15550_C	15550	0.0211	0.0037	0.0008	0.0014	0.0001	0.0003	0.0017	0.0007
											chrMT_9790_C	9790	0.0027	0.0007	0.0003	0.0014	0.0003	0.0007	0.0006	0.0007
											chrMT_8062_C	8062	0.0344	0.0221	0.0004	0.0014	0.0008	0.0025	0.0046	0.0006
											chrMT_15257_G	15257	0.0035	0.0061	0.0002	0.0014	0.0088	0.0304	0.0036	0.0006
											chrMT_1561_C	1561	0.008	0.0063	0.0005	0.0014	0.006	0.0148	0.0016	0.0006
											chrMT_10536_C	10536	0.0073	0.0022	0.001	0.0014	0.0009	0.0018	0.0045	0.0005
											chrMT_3503_C	3503	0.0364	0.0073	0.0011	0.0014	0.0001	0.0002	0.0017	0.0005
											chrMT_14957_C	14957	0.0015	0.0023	0.0009	0.0014	0.0018	0.0033	0.0016	0.0005
											chrMT_9841_C	9841	0.0022	0.0015	0.0005	0.0014	0.0005	0.0009	0.0009	0.0005
											chrMT_377_C	377	0.0003	0.0002	0.0027	0.0014	0.0034	0.0125	0.0169	0.0004
											chrMT_4275_G	4275	0.0059	0.0015	0.0007	0.0014	0.002	0.0047	0.0107	0.0004
											chrMT_7944_C	7944	0.0048	0.0042	0.0009	0.0014	0.0005	0.0011	0.0027	0.0004
											chrMT_15428_G	15428	0.025	0.0176	0.0001	0.0014	0.0016	0.0074	0.001	0.0004
											chrMT_1179_G	1179	0.0007	0.0002	0.0007	0.0014	0.0008	0.0054	0.0181	0.0003
											chrMT_16055_C	16055	0.0001	0.0001	0.0008	0.0014	0.0002	0.0011	0.0145	0.0003
											chrMT_11217_C	11217	0.0004	0.0002	0.0032	0.0014	0.0041	0.0117	0.0086	0.0003
											chrMT_7119_G	7119	0.0845	0.039	0.0005	0.0014	0.0485	0.0384	0.0052	0.0003
											chrMT_8057_G	8057	0.0275	0.0219	0.0002	0.0014	0.0008	0.0033	0.0047	0.0003
											chrMT_15912_C	15912	0.0005	0.0001	0.0019	0.0014	0.0044	0.0125	0.0118	0.0002
											chrMT_6117_C	6117	0.0013	0.0003	0.0028	0.0014	0.0042	0.0207	0.0027	0.0002
											chrMT_9657_C	9657	0.0111	0.0118	0.0006	0.0014	0.009	0.0203	0.0011	0.0002
											chrMT_7316_G	7316	0.0097	0.0024	0.0014	0.0014	0.0006	0.0014	0.0006	0.0002
											chrMT_9630_G	9630	0.001	0.0004	0.0005	0.0014	0.0065	0.0472	0.0023	0.0001
											chrMT_311_C	311	0	0.0009	0	0.0014	0	0	0.0009	0
											chrMT_6215_C	6215	0.0051	0.002	0.0006	0.0014	0.0003	0.0009	0.0002	0
											chrMT_15200_G	15200	0.0014	0.0005	0.0007	0.0013	0.0006	0.0011	0.0115	0.018
											chrMT_2867_C	2867	0.0009	0.0002	0.0014	0.0013	0.004	0.0112	0.1189	0.0075
											chrMT_15589_C	15589	0.0058	0.0022	0.0003	0.0013	0.0006	0.0018	0.0649	0.0057
											chrMT_7853_G	7853	0.0079	0.0025	0.0004	0.0013	0.0249	0.0926	0.1369	0.005
											chrMT_15619_C	15619	0.0445	0.0385	0.0002	0.0013	0.0027	0.0112	0.0026	0.0049
											chrMT_14051_C	14051	0.0028	0.0014	0.0005	0.0013	0.0003	0.0011	0.0536	0.0043
											chrMT_3903_C	3903	0.024	0.0028	0.0013	0.0013	0.0045	0.0309	0.0822	0.0041
											chrMT_4241_C	4241	0.0046	0.0024	0.0004	0.0013	0.0004	0.0017	0.032	0.0041
											chrMT_14281_C	14281	0.001	0.0008	0.0004	0.0013	0.0324	0.0808	0.0726	0.004
											chrMT_7824_C	7824	0.0063	0.0089	0.001	0.0013	0.0008	0.0011	0.0115	0.0035
											chrMT_8150_C	8150	0.0114	0.001	0.0006	0.0013	0.0009	0.0056	0.0858	0.0033
											chrMT_10330_C	10330	0.0114	0.0066	0.0005	0.0013	0.0002	0.0005	0.0096	0.0033
											chrMT_2551_G	2551	0.001	0.0002	0.0002	0.0013	0.0052	0.0353	0.054	0.0028
											chrMT_17_C	17	0	0.0002	0.001	0.0013	0.0007	0.0058	0.0481	0.0027
											chrMT_8844_C	8844	0.0084	0.0056	0.0005	0.0013	0.0006	0.0008	0.0115	0.0026
											chrMT_3594_C	3594	0.0208	0.0122	0.0006	0.0013	0.0571	0.0344	0.0067	0.0025
											chrMT_7801_C	7801	0.0326	0.0169	0.0006	0.0013	0.0002	0.0007	0.0095	0.0018
											chrMT_14057_C	14057	0.007	0.0049	0.0004	0.0013	0.0002	0.0006	0.0049	0.0017
											chrMT_338_C	338	0.0019	0.0023	0.0013	0.0013	0.0032	0.0053	0.002	0.0017
											chrMT_10690_G	10690	0.0012	0.0001	0.0008	0.0013	0.0004	0.0008	0.0014	0.0017
											chrMT_14865_G	14865	0.0006	0.0003	0.0005	0.0013	0.0005	0.001	0.0013	0.0016
											chrMT_7162_G	7162	0.0008	0.0002	0.0019	0.0013	0.0003	0.0003	0.0004	0.0016
											chrMT_4955_C	4955	0.0042	0.0039	0.0013	0.0013	0.0005	0.0008	0.0028	0.0013
											chrMT_6839_C	6839	0.0117	0.0033	0.0006	0.0013	0.0002	0.0004	0.0034	0.0011
											chrMT_8907_C	8907	0.0003	0.0003	0.0004	0.0013	0.0003	0.0037	0.0145	0.001
											chrMT_1348_G	1348	0.0015	0.0001	0.0005	0.0013	0.0012	0.0264	0.0358	0.0009
											chrMT_14889_G	14889	0.0187	0.0207	0.0005	0.0013	0.0254	0.0624	0.0155	0.0009
											chrMT_12867_C	12867	0.0032	0.0032	0.0004	0.0013	0.0014	0.0035	0.0039	0.0009
											chrMT_5595_G	5595	0.001	0.0015	0.0012	0.0013	0.0016	0.0019	0.0011	0.0009
											chrMT_8397_C	8397	0.0002	0.0002	0.0009	0.0013	0.0004	0.0026	0.0189	0.0008
											chrMT_11832_G	11832	0.0041	0.0024	0.0007	0.0013	0.0002	0.0002	0.0045	0.0008
											chrMT_5014_C	5014	0.0042	0.0027	0.0007	0.0013	0.001	0.0017	0.0038	0.0008
											chrMT_7648_C	7648	0.0031	0.0018	0.0005	0.0013	0.0011	0.0021	0.0034	0.0008
											chrMT_7151_C	7151	0.0026	0.002	0.0007	0.0013	0.0019	0.0022	0.0018	0.0008
											chrMT_16225_C	16225	0.0013	0.0008	0.0004	0.0013	0.0002	0.0002	0.0005	0.0008
											chrMT_9059_C	9059	0.0002	0.0001	0.0005	0.0013	0.0001	0.0045	0.0141	0.0007
											chrMT_12914_C	12914	0.0011	0.0042	0.0004	0.0013	0.0023	0.0039	0.0025	0.0007
											chrMT_15091_C	15091	0.0186	0.0049	0.0005	0.0013	0.0002	0.0003	0.007	0.0006
											chrMT_6998_C	6998	0.0319	0.0066	0.0008	0.0013	0.0002	0.0003	0.0038	0.0006
											chrMT_6458_C	6458	0.0424	0.0257	0.0007	0.0013	0.0031	0.0052	0.0026	0.0006
											chrMT_7986_G	7986	0.005	0.0098	0.0003	0.0013	0.0111	0.0359	0.002	0.0006
											chrMT_4906_C	4906	0.0023	0.001	0.0007	0.0013	0.0001	0.0005	0.0095	0.0005
											chrMT_2011_G	2011	0.0022	0.0009	0.0006	0.0013	0.0024	0.005	0.0029	0.0005
											chrMT_10975_C	10975	0.0042	0.0054	0.0003	0.0013	0.0009	0.0016	0.0026	0.0005
											chrMT_12324_C	12324	0.0046	0.0047	0.0008	0.0013	0.0006	0.0017	0.0039	0.0004
											chrMT_12118_C	12118	0.0157	0.0045	0.0006	0.0013	0.0001	0.0001	0.0013	0.0004
											chrMT_9986_G	9986	0.0015	0.0005	0.0011	0.0013	0.0072	0.0265	0.0331	0.0003
											chrMT_2149_G	2149	0.003	0.0004	0.0006	0.0013	0.0064	0.0231	0.0311	0.0003
											chrMT_8272_C	8272	0.0002	0.0001	0.0006	0.0013	0.001	0.0061	0.0109	0.0003
											chrMT_12079_C	12079	0.0004	0.0001	0.003	0.0013	0.0043	0.0206	0.009	0.0003
											chrMT_15073_C	15073	0.0103	0.0014	0.0019	0.0013	0.0011	0.0044	0.0047	0.0003
											chrMT_2217_C	2217	0.0004	0.0001	0.0015	0.0013	0.0021	0.0072	0.0036	0.0003
											chrMT_3882_G	3882	0.0628	0.0193	0.0006	0.0013	0.0437	0.0391	0.0036	0.0003
											chrMT_5454_C	5454	0.0001	0.0001	0.0007	0.0013	0.0082	0.0164	0.0026	0.0003
											chrMT_10362_C	10362	0.0117	0.0112	0.0009	0.0013	0.0039	0.0059	0.0011	0.0003
											chrMT_3155_C	3155	0.0084	0.0027	0.0009	0.0013	0.0003	0.0009	0.0008	0.0003
											chrMT_13206_C	13206	0.0068	0.015	0.0006	0.0013	0.0192	0.0345	0.0005	0.0003
											chrMT_1667_C	1667	0.0022	0.0012	0.0007	0.0013	0.0013	0.0015	0.0004	0.0003
											chrMT_8281_C	8281	0.0055	0.0008	0.0018	0.0013	0.0013	0.0059	0.0103	0.0002
											chrMT_11501_C	11501	0.0002	0	0.0013	0.0013	0.0088	0.0174	0.0045	0.0002
											chrMT_3351_C	3351	0.0095	0.0042	0.0016	0.0013	0.0037	0.0053	0.002	0.0002
											chrMT_1886_G	1886	0.0019	0.0012	0.0004	0.0013	0.0003	0.0012	0.001	0.0002
											chrMT_2405_C	2405	0.0037	0.0024	0.0008	0.0013	0.0034	0.0069	0.0007	0.0002
											chrMT_3553_C	3553	0.0018	0.0009	0.0007	0.0013	0.0009	0.0011	0.0003	0.0002
											chrMT_11119_C	11119	0.0075	0.0043	0.0011	0.0013	0.0006	0.0012	0.004	0.0001
											chrMT_3824_G	3824	0.0063	0.0028	0.0009	0.0013	0.0032	0.0059	0.0027	0.0001
											chrMT_4436_C	4436	0.0008	0.0003	0.002	0.0013	0.0244	0.0555	0.0026	0.0001
											chrMT_7640_G	7640	0.0025	0.0012	0.0003	0.0013	0.0001	0.0003	0.0016	0.0001
											chrMT_7090_G	7090	0.005	0.0018	0.0009	0.0013	0.0006	0.0011	0.0011	0.0001
											chrMT_11464_C	11464	0.0016	0.0014	0.0009	0.0013	0.0003	0.0005	0.0006	0.0001
											chrMT_3481_G	3481	0.0035	0.0015	0.0003	0.0013	0.0002	0.0011	0.0006	0
											chrMT_6384_G	6384	0.0009	0.0002	0.0005	0.0012	0.0004	0.0013	0.0137	0.0208
											chrMT_6426_G	6426	0.0009	0.0002	0.0003	0.0012	0.0002	0.0004	0.0123	0.0204
											chrMT_902_G	902	0.0041	0.0006	0.0004	0.0012	0.0182	0.0928	0.1012	0.0048
											chrMT_12606_C	12606	0.0157	0.0087	0.0008	0.0012	0.0004	0.0006	0.0164	0.0046
											chrMT_12885_C	12885	0.0332	0.0236	0.0012	0.0012	0.0007	0.0014	0.0282	0.0037
											chrMT_2513_C	2513	0.0007	0.0001	0.0011	0.0012	0.0026	0.0126	0.0731	0.0036
											chrMT_16446_C	16446	0.0014	0.0013	0.0002	0.0012	0.0009	0.0027	0.0034	0.0036
											chrMT_1595_G	1595	0.0592	0.0386	0.0006	0.0012	0.0099	0.0151	0.0217	0.0031
											chrMT_983_C	983	0.0002	0.0001	0.0007	0.0012	0.005	0.0208	0.0636	0.003
											chrMT_15043_G	15043	0.0003	0.0002	0.0003	0.0012	0.0003	0.001	0.0017	0.0028
											chrMT_15485_C	15485	0.0003	0.0001	0.0007	0.0012	0.0072	0.0154	0.0537	0.0027
											chrMT_2282_C	2282	0.0001	0	0.0009	0.0012	0.0017	0.0044	0.0456	0.0026
											chrMT_15493_C	15493	0.0175	0.004	0.0009	0.0012	0.0002	0.0006	0.0068	0.0026
											chrMT_3545_C	3545	0.0002	0.0002	0.0009	0.0012	0.0069	0.0205	0.0412	0.0023
											chrMT_3740_C	3740	0.0001	0.0001	0.0006	0.0012	0.0024	0.0198	0.0297	0.0022
											chrMT_2174_G	2174	0.003	0.0003	0.0013	0.0012	0.0007	0.0019	0.0037	0.0022
											chrMT_12968_C	12968	0.0002	0.0002	0.0004	0.0012	0.004	0.0136	0.0257	0.0018
											chrMT_14940_C	14940	0.009	0.0032	0.0014	0.0012	0.0003	0.0004	0.0061	0.0017
											chrMT_1238_C	1238	0.0001	0.0001	0.0005	0.0012	0.0055	0.0164	0.0401	0.0015
											chrMT_904_C	904	0.0054	0.0064	0.0003	0.0012	0.0314	0.0291	0.0018	0.0013
											chrMT_6556_C	6556	0.0011	0.0001	0.0014	0.0012	0.0003	0.0024	0.0346	0.0012
											chrMT_10627_C	10627	0.0019	0.0013	0.0005	0.0012	0.0025	0.0038	0.0055	0.0011
											chrMT_8967_C	8967	0.0034	0.0028	0.0006	0.0012	0.0002	0.0003	0.0038	0.0011
											chrMT_3077_C	3077	0.0013	0.0005	0.0015	0.0012	0.0357	0.0766	0.0244	0.001
											chrMT_13253_C	13253	0.001	0.0009	0.0007	0.0012	0.0003	0.0023	0.0203	0.001
											chrMT_6054_G	6054	0.0285	0.0125	0.0004	0.0012	0.0461	0.0547	0.0104	0.001
											chrMT_1227_G	1227	0.0439	0.0103	0.0007	0.0012	0.009	0.0054	0.0086	0.001
											chrMT_1088_C	1088	0.0001	0.0002	0.0005	0.0012	0.0004	0.0025	0.0119	0.0009
											chrMT_9764_C	9764	0.002	0.003	0.0012	0.0012	0.0015	0.0026	0.0021	0.0009
											chrMT_2988_C	2988	0.013	0.0026	0.0005	0.0012	0.0001	0.0004	0.0035	0.0008
											chrMT_2523_C	2523	0.0071	0.0029	0.0003	0.0012	0.0002	0.0007	0.0007	0.0008
											chrMT_15331_C	15331	0.0015	0.0025	0.0005	0.0012	0.0024	0.0043	0.0026	0.0007
											chrMT_15793_C	15793	0.0046	0.0022	0.0011	0.0012	0.0003	0.0003	0.0017	0.0007
											chrMT_7048_C	7048	0.0028	0.002	0.0008	0.0012	0.0028	0.0027	0.0014	0.0007
											chrMT_11777_C	11777	0.0032	0.0065	0.0013	0.0012	0.0494	0.0515	0.0008	0.0007
											chrMT_1966_G	1966	0.0006	0.0002	0.0008	0.0012	0.0009	0.0056	0.0325	0.0006
											chrMT_3531_G	3531	0.0145	0.0069	0.0001	0.0012	0.0041	0.0113	0.0046	0.0006
											chrMT_6884_C	6884	0.0023	0.0022	0.0004	0.0012	0.0034	0.0043	0.0023	0.0006
											chrMT_2726_C	2726	0.0017	0.0002	0.0012	0.0012	0.0074	0.0238	0.0317	0.0005
											chrMT_1483_C	1483	0.0001	0.0001	0.0011	0.0012	0.008	0.0167	0.0039	0.0005
											chrMT_8553_C	8553	0.003	0.0028	0.001	0.0012	0.007	0.0135	0.0022	0.0005
											chrMT_15723_G	15723	0.0026	0.0039	0.0004	0.0012	0.007	0.0185	0.0022	0.0005
											chrMT_13230_C	13230	0.0181	0.0058	0.0009	0.0012	0	0.0001	0.0018	0.0005
											chrMT_11782_C	11782	0.0082	0.0035	0.0003	0.0012	0.0002	0.0004	0.0011	0.0005
											chrMT_9618_C	9618	0.0018	0.0001	0.0013	0.0012	0.0032	0.0119	0.0121	0.0004
											chrMT_15989_C	15989	0.0003	0.0001	0.0012	0.0012	0.0013	0.0062	0.0057	0.0004
											chrMT_12682_C	12682	0.0053	0.0029	0.001	0.0012	0.0012	0.0035	0.002	0.0004
											chrMT_9673_G	9673	0.0008	0.0026	0.0002	0.0012	0.0009	0.0025	0.0013	0.0004
											chrMT_3738_C	3738	0.0035	0.0023	0.0007	0.0012	0.0035	0.0061	0.0007	0.0004
											chrMT_36_G	36	0.0015	0.0015	0.0002	0.0012	0.0003	0.0009	0.0037	0.0003
											chrMT_12296_C	12296	0.078	0.041	0.0008	0.0012	0.0495	0.0328	0.0019	0.0003
											chrMT_10343_C	10343	0.0076	0.0032	0.0017	0.0012	0.0022	0.0028	0.0015	0.0003
											chrMT_8754_C	8754	0.0079	0.0027	0.0024	0.0012	0.0015	0.0027	0.0012	0.0003
											chrMT_2603_C	2603	0.0038	0.0016	0.0009	0.0012	0.0014	0.0024	0.0009	0.0003
											chrMT_1982_G	1982	0.0136	0.0018	0.0033	0.0012	0.0025	0.018	0.0144	0.0002
											chrMT_8423_C	8423	0.0008	0.0001	0.0016	0.0012	0.004	0.0114	0.0093	0.0002
											chrMT_8068_C	8068	0.0005	0.0002	0.0007	0.0012	0.0048	0.0082	0.0044	0.0002
											chrMT_14612_G	14612	0.014	0.0091	0.001	0.0012	0.0011	0.0025	0.004	0.0002
											chrMT_15516_C	15516	0.0021	0.0003	0.0035	0.0012	0.014	0.0409	0.0035	0.0002
											chrMT_12508_G	12508	0.0522	0.0382	0.0004	0.0012	0.0335	0.0274	0.0035	0.0002
											chrMT_1845_C	1845	0.0026	0.0005	0.0024	0.0012	0.0187	0.065	0.0029	0.0002
											chrMT_822_G	822	0.006	0.0021	0.001	0.0012	0.0025	0.0051	0.0024	0.0002
											chrMT_13048_G	13048	0.004	0.007	0.0009	0.0012	0.0007	0.0023	0.0016	0.0002
											chrMT_6287_C	6287	0.0053	0.0081	0.0007	0.0012	0.0176	0.0372	0.0007	0.0002
											chrMT_11484_G	11484	0.003	0.0004	0.0031	0.0012	0.016	0.0465	0.0077	0.0001
											chrMT_12912_C	12912	0.0006	0.0001	0.0009	0.0012	0.0023	0.009	0.0038	0.0001
											chrMT_541_C	541	0.0008	0.0003	0.0022	0.0012	0.0282	0.0619	0.0027	0.0001
											chrMT_13996_G	13996	0.0197	0.0163	0.0004	0.0012	0.0059	0.0066	0.0025	0.0001
											chrMT_4142_G	4142	0.004	0.0021	0.0005	0.0012	0.0013	0.0026	0.0016	0.0001
											chrMT_15957_C	15957	0.0052	0.0018	0.0014	0.0012	0.0004	0.0008	0.0005	0.0001
											chrMT_5629_C	5629	0.0048	0.0021	0.001	0.0012	0.0005	0.0009	0.0004	0.0001
											chrMT_14881_C	14881	0.0023	0.001	0.0008	0.0012	0.0002	0.0009	0.0004	0.0001
											chrMT_4282_G	4282	0.0023	0.0015	0.001	0.0012	0.0003	0.0012	0.0009	0
											chrMT_3496_G	3496	0.0009	0.0004	0.0005	0.0011	0.0004	0.0011	0.0065	0.0236
											chrMT_3850_G	3850	0.0004	0.0002	0.0004	0.0011	0.0002	0.0005	0.0331	0.0183
											chrMT_3834_G	3834	0.0003	0.0002	0.0003	0.0011	0.0002	0.0005	0.0118	0.0159
											chrMT_7131_G	7131	0.0012	0.0001	0.0004	0.0011	0.0001	0.0005	0.0075	0.0097
											chrMT_6820_C	6820	0.0008	0.0002	0.0009	0.0011	0.0022	0.0124	0.1647	0.0086
											chrMT_5770_C	5770	0.0017	0.0003	0.0005	0.0011	0.0003	0.0003	0.0017	0.0082
											chrMT_15402_C	15402	0.0003	0.0001	0.0008	0.0011	0.001	0.0072	0.1147	0.0056
											chrMT_9640_C	9640	0.0007	0.0003	0.0008	0.0011	0.0014	0.009	0.0909	0.0053
											chrMT_2024_C	2024	0.0249	0.0312	0.0002	0.0011	0.018	0.0573	0.024	0.0044
											chrMT_7198_G	7198	0.0029	0.0007	0.0007	0.0011	0.0003	0.0007	0.0042	0.0039
											chrMT_3844_C	3844	0.0018	0.0004	0.0007	0.0011	0.0109	0.046	0.0722	0.0038
											chrMT_715_G	715	0.0002	0.0002	0.0002	0.0011	0.0028	0.0106	0.0603	0.0036
											chrMT_2870_G	2870	0.0065	0.0013	0.0004	0.0011	0.0119	0.0452	0.1048	0.0035
											chrMT_15742_C	15742	0.0124	0.0042	0.0005	0.0011	0.0003	0.0009	0.0081	0.0023
											chrMT_5773_G	5773	0.0236	0.0081	0.0034	0.0011	0.0388	0.077	0.0115	0.0022
											chrMT_15205_C	15205	0.0077	0.0059	0.0005	0.0011	0.0008	0.001	0.008	0.0022
											chrMT_5838_G	5838	0.0018	0.0002	0.0014	0.0011	0.0006	0.0021	0.0032	0.0022
											chrMT_13451_C	13451	0.0089	0.0021	0.0008	0.0011	0.0001	0.0004	0.007	0.0021
											chrMT_500_C	500	0.0001	0.0001	0.0005	0.0011	0.0001	0	0.0003	0.0021
											chrMT_12393_C	12393	0.0071	0.0084	0.0007	0.0011	0.0006	0.0011	0.012	0.002
											chrMT_14124_C	14124	0.0198	0.0171	0.001	0.0011	0.0003	0.0006	0.0106	0.0018
											chrMT_150_C	150	0.0167	0.0067	0.0008	0.0011	0.0002	0.0007	0.0095	0.0018
											chrMT_5032_G	5032	0.0172	0.0058	0.0007	0.0011	0.0005	0.0009	0.0199	0.0017
											chrMT_15243_G	15243	0.0081	0.0051	0.0002	0.0011	0.0003	0.0015	0.0054	0.0016
											chrMT_6644_C	6644	0.0113	0.0057	0.0006	0.0011	0.0023	0.0043	0.0113	0.0015
											chrMT_6857_C	6857	0.0133	0.0102	0.0001	0.0011	0.0012	0.0037	0.001	0.0015
											chrMT_6074_C	6074	0.0053	0.0021	0.0006	0.0011	0.0014	0.0031	0.0042	0.0014
											chrMT_16370_G	16370	0.0103	0.0049	0.0005	0.0011	0.0002	0.0004	0.0042	0.0014
											chrMT_5866_C	5866	0.0118	0.024	0.0006	0.0011	0.0618	0.089	0.0023	0.0014
											chrMT_1241_C	1241	0.0009	0.0001	0.001	0.0011	0.0005	0.0032	0.0303	0.0013
											chrMT_5320_C	5320	0.0007	0.0002	0.0005	0.0011	0.0004	0.0063	0.0136	0.0013
											chrMT_15263_C	15263	0.0056	0.0108	0.0004	0.0011	0.0391	0.0699	0.0022	0.0013
											chrMT_4753_C	4753	0.0057	0.0021	0.0013	0.0011	0.0002	0.0003	0.002	0.0013
											chrMT_5368_C	5368	0.001	0.0002	0.0018	0.0011	0.0005	0.0023	0.0289	0.0012
											chrMT_9490_C	9490	0.0002	0	0.0006	0.0011	0	0.0001	0.0002	0.0012
											chrMT_12788_C	12788	0.0126	0.0053	0.0005	0.0011	0.0014	0.0029	0.016	0.0011
											chrMT_7707_C	7707	0.0026	0.001	0.0013	0.0011	0.0009	0.0014	0.0009	0.0011
											chrMT_15704_C	15704	0.0004	0.0003	0.0004	0.0011	0.0005	0.0025	0.0151	0.001
											chrMT_12276_G	12276	0.0064	0.004	0.0002	0.0011	0.0017	0.005	0.0137	0.001
											chrMT_11874_C	11874	0.0002	0.0002	0.0004	0.0011	0.0004	0.0022	0.0109	0.001
											chrMT_10867_C	10867	0.0062	0.0038	0.0003	0.0011	0.0002	0.0003	0.0011	0.001
											chrMT_4309_G	4309	0.0063	0.0023	0.0004	0.0011	0.0006	0.001	0.0067	0.0009
											chrMT_12669_C	12669	0.001	0.0005	0.0011	0.0011	0.0372	0.079	0.0163	0.0008
											chrMT_12022_C	12022	0.0007	0.0001	0.0008	0.0011	0.0004	0.0019	0.0156	0.0008
											chrMT_4109_C	4109	0.0057	0.0013	0.0004	0.0011	0.0001	0.0003	0.0039	0.0008
											chrMT_8558_C	8558	0.0007	0.0004	0.0013	0.0011	0.0002	0.0003	0.0004	0.0008
											chrMT_1064_C	1064	0.0017	0.0003	0.0011	0.0011	0.01	0.0355	0.0197	0.0007
											chrMT_15093_G	15093	0.0013	0.0003	0.0015	0.0011	0.0007	0.0008	0.0004	0.0007
											chrMT_13998_C	13998	0.0029	0.0008	0.0011	0.0011	0.0244	0.0708	0.0221	0.0006
											chrMT_11922_G	11922	0.0383	0.012	0.0006	0.0011	0.006	0.0037	0.0059	0.0006
											chrMT_11395_C	11395	0.0029	0.0037	0.0004	0.0011	0.0005	0.0014	0.003	0.0006
											chrMT_11155_C	11155	0.0009	0.0015	0.0004	0.0011	0.0016	0.0028	0.0014	0.0006
											chrMT_94_G	94	0.0182	0.0109	0.0001	0.0011	0.0008	0.0039	0.0007	0.0006
											chrMT_13289_G	13289	0.0021	0.0009	0.001	0.0011	0.0006	0.0005	0.0005	0.0006
											chrMT_12294_G	12294	0.002	0.0005	0.0014	0.0011	0.008	0.0305	0.0619	0.0005
											chrMT_7223_C	7223	0.0026	0.0007	0.0007	0.0011	0.0102	0.0684	0.0069	0.0005
											chrMT_11898_C	11898	0.0012	0.0007	0.0004	0.0011	0.0002	0.0008	0.0021	0.0005
											chrMT_15714_C	15714	0.0022	0.0016	0.0012	0.0011	0.0045	0.005	0.0009	0.0005
											chrMT_14831_G	14831	0.0007	0.0004	0.0012	0.0011	0.0006	0.0006	0.0005	0.0005
											chrMT_11277_C	11277	0.0006	0.0006	0.0002	0.0011	0.0002	0.0003	0.0002	0.0005
											chrMT_1626_C	1626	0.0004	0.0001	0.0004	0.0011	0.0002	0.0021	0.0054	0.0004
											chrMT_11932_C	11932	0.004	0.0003	0.0006	0.0011	0.0002	0.0005	0.0042	0.0004
											chrMT_14279_G	14279	0.0048	0.0069	0	0.0011	0.003	0.0067	0.0039	0.0004
											chrMT_3047_G	3047	0.0138	0.0037	0.0012	0.0011	0.0031	0.0098	0.0038	0.0004
											chrMT_107_G	107	0.005	0.0017	0.0005	0.0011	0.0055	0.0012	0.0031	0.0004
											chrMT_9287_G	9287	0.0101	0.0058	0.0002	0.0011	0.0034	0.0062	0.0024	0.0004
											chrMT_11679_G	11679	0.0041	0.0044	0.0002	0.0011	0.0004	0.0018	0.0022	0.0004
											chrMT_7675_C	7675	0.0043	0.0022	0.0017	0.0011	0.0011	0.0026	0.001	0.0004
											chrMT_9102_C	9102	0.0125	0.0059	0.0006	0.0011	0.0001	0.0002	0.0009	0.0004
											chrMT_10172_G	10172	0.0008	0.0002	0.0003	0.0011	0.0046	0.0155	0.0096	0.0003
											chrMT_12063_C	12063	0.0002	0.0001	0.002	0.0011	0.0007	0.0044	0.0093	0.0003
											chrMT_14315_C	14315	0.0008	0.0002	0.0014	0.0011	0.003	0.0091	0.005	0.0003
											chrMT_15022_C	15022	0.0066	0.0062	0.0008	0.0011	0.0012	0.0032	0.0042	0.0003
											chrMT_11632_C	11632	0.0021	0.0026	0.0008	0.0011	0.0026	0.0035	0.0014	0.0003
											chrMT_11107_C	11107	0.0062	0.0036	0.0023	0.0011	0.0019	0.0034	0.001	0.0003
											chrMT_8655_C	8655	0.0031	0.0025	0.0012	0.0011	0.0018	0.0031	0.001	0.0003
											chrMT_11953_C	11953	0.0005	0.0001	0.0004	0.0011	0.0001	0.0004	0.0005	0.0003
											chrMT_609_C	609	0.0005	0.0001	0.0009	0.0011	0.0023	0.0063	0.0076	0.0002
											chrMT_10621_C	10621	0.0002	0	0.0014	0.0011	0.0019	0.0071	0.0064	0.0002
											chrMT_7246_C	7246	0.0003	0	0.0012	0.0011	0.0034	0.0085	0.0064	0.0002
											chrMT_13114_C	13114	0.001	0.001	0.0007	0.0011	0.0116	0.0226	0.0045	0.0002
											chrMT_13938_C	13938	0.0001	0	0.0008	0.0011	0.0043	0.0113	0.003	0.0002
											chrMT_4540_C	4540	0.0027	0.001	0.0003	0.0011	0.0003	0.0007	0.0013	0.0002
											chrMT_431_C	431	0.0004	0.0014	0.0002	0.0011	0.0115	0.0266	0.0004	0.0002
											chrMT_3082_G	3082	0.0022	0.0004	0.0006	0.0011	0.0029	0.0181	0.0247	0.0001
											chrMT_3281_G	3281	0.004	0.0017	0.0004	0.0011	0.0001	0.0003	0.0028	0.0001
											chrMT_13323_C	13323	0.025	0.0076	0.0004	0.0011	0.0001	0.0002	0.0019	0.0001
											chrMT_14268_G	14268	0.0037	0.0067	0.0004	0.0011	0.0024	0.0088	0.0015	0.0001
											chrMT_8865_G	8865	0.0022	0.0013	0.0008	0.0011	0.0013	0.0033	0.0008	0.0001
											chrMT_6920_C	6920	0.0077	0.0023	0.0006	0.0011	0.0024	0.0011	0.0008	0.0001
											chrMT_41_C	41	0.0018	0.001	0.0003	0.0011	0.0002	0.0004	0.0007	0.0001
											chrMT_3471_C	3471	0.0033	0.0013	0.0011	0.0011	0.0001	0.0005	0.0006	0
											chrMT_7499_C	7499	0.0016	0.0001	0.0004	0.001	0.0002	0.0007	0.008	0.0221
											chrMT_10995_C	10995	0.0012	0.0006	0.0003	0.001	0.0002	0.0003	0.0029	0.0218
											chrMT_8839_G	8839	0.0014	0.0002	0.0004	0.001	0.0003	0.0006	0.0269	0.0192
											chrMT_7927_C	7927	0.0021	0.0001	0.0005	0.001	0.0002	0.0002	0.003	0.0176
											chrMT_5262_G	5262	0.0015	0.0003	0.0005	0.001	0.0003	0.0009	0.0268	0.0154
											chrMT_1263_G	1263	0.0003	0.0003	0.0004	0.001	0.0004	0.0012	0.0112	0.0152
											chrMT_8995_G	8995	0.0054	0.0007	0.0003	0.001	0.0001	0.0004	0.014	0.0132
											chrMT_14996_G	14996	0.0006	0.0002	0.0004	0.001	0.0003	0.0007	0.0077	0.0122
											chrMT_2683_C	2683	0.0094	0.0017	0.0005	0.001	0.0182	0.0892	0.1417	0.0117
											chrMT_9918_G	9918	0.002	0.0005	0.0003	0.001	0.0004	0.0004	0.0028	0.0092
											chrMT_7147_C	7147	0.0008	0.0002	0.0005	0.001	0.0017	0.0066	0.164	0.0075
											chrMT_347_G	347	0.0012	0.0005	0.0003	0.001	0.0003	0.0007	0.0054	0.0074
											chrMT_10198_C	10198	0.0001	0.0001	0.0006	0.001	0	0.0001	0.0007	0.0063
											chrMT_3907_G	3907	0.033	0.0014	0.0008	0.001	0.002	0.0024	0.0066	0.006
											chrMT_5755_C	5755	0.0014	0.0003	0.0008	0.001	0.0003	0.0008	0.0027	0.0058
											chrMT_7926_G	7926	0.0005	0.0001	0.0003	0.001	0.0001	0.0001	0.0012	0.0058
											chrMT_9431_C	9431	0.0083	0.0319	0.0003	0.001	0.0238	0.0644	0.0106	0.0056
											chrMT_736_C	736	0.0007	0.0001	0.0007	0.001	0.001	0.0047	0.1226	0.0051
											chrMT_12869_G	12869	0.0001	0	0.0006	0.001	0.0001	0.0001	0.0046	0.0048
											chrMT_11476_C	11476	0.0009	0.0001	0.0008	0.001	0.0003	0.0004	0.0011	0.0047
											chrMT_15731_G	15731	0.0208	0.0032	0.001	0.001	0.0013	0.0013	0.0042	0.0045
											chrMT_13634_G	13634	0.0061	0.0012	0.0004	0.001	0.0241	0.088	0.1374	0.004
											chrMT_4088_C	4088	0.0006	0.0001	0.0005	0.001	0.0067	0.0328	0.0337	0.004
											chrMT_1328_G	1328	0.0063	0.0011	0.0003	0.001	0.023	0.0936	0.1016	0.0038
											chrMT_10671_G	10671	0.0002	0.0003	0.0007	0.001	0.0016	0.0061	0.0008	0.0035
											chrMT_2605_C	2605	0.0007	0.0002	0.0005	0.001	0.0012	0.0049	0.0765	0.0033
											chrMT_12194_C	12194	0.0084	0.0014	0.0007	0.001	0.002	0.012	0.082	0.0029
											chrMT_8574_C	8574	0.0012	0.0012	0.0006	0.001	0.0003	0.0011	0.0003	0.0029
											chrMT_9145_G	9145	0.0004	0.0002	0.0006	0.001	0.0001	0.0004	0.0019	0.0028
											chrMT_6990_C	6990	0.001	0.0002	0.0005	0.001	0.0015	0.0043	0.0398	0.0024
											chrMT_9853_C	9853	0.0003	0.0003	0.0006	0.001	0.0058	0.0176	0.0238	0.0024
											chrMT_15502_C	15502	0.0067	0.0012	0.0003	0.001	0.0019	0.0192	0.0317	0.0023
											chrMT_5303_C	5303	0.0216	0.008	0.0003	0.001	0.0002	0.0006	0.0097	0.0023
											chrMT_14562_C	14562	0.002	0.0015	0.0006	0.001	0.0021	0.0132	0.0657	0.0022
											chrMT_14930_G	14930	0.0009	0.0009	0.0006	0.001	0.0007	0.0007	0.002	0.0022
											chrMT_13033_C	13033	0.0012	0.0005	0.0003	0.001	0.0199	0.0555	0.0382	0.0021
											chrMT_14861_G	14861	0.0006	0.0005	0.0006	0.001	0.0004	0.0011	0.0007	0.0021
											chrMT_14406_C	14406	0.0002	0.0002	0.0005	0.001	0.0027	0.01	0.0291	0.002
											chrMT_8863_G	8863	0.0005	0.0001	0.0003	0.001	0.0006	0.0066	0.0902	0.0019
											chrMT_13442_C	13442	0.0001	0	0.0002	0.001	0.0032	0.0139	0.0266	0.0019
											chrMT_5987_C	5987	0.0245	0.0182	0.0002	0.001	0.0157	0.0354	0.0021	0.0018
											chrMT_934_G	934	0.0002	0.0001	0.0011	0.001	0.0001	0.0004	0.0006	0.0018
											chrMT_3091_G	3091	0.0053	0.0018	0.0004	0.001	0.0083	0.0466	0.0803	0.0017
											chrMT_14720_C	14720	0.0049	0.0054	0.0006	0.001	0.0004	0.0006	0.0037	0.0017
											chrMT_14383_C	14383	0.004	0.0044	0.0008	0.001	0.0005	0.0006	0.0031	0.0017
											chrMT_3007_C	3007	0.042	0.0106	0.0003	0.001	0.0002	0.0002	0.008	0.0016
											chrMT_4814_C	4814	0.014	0.0152	0.0002	0.001	0.0237	0.0442	0.0018	0.0016
											chrMT_12102_C	12102	0.0031	0.0042	0.0003	0.001	0.0037	0.0057	0.0047	0.0015
											chrMT_10349_C	10349	0.0209	0.015	0.0003	0.001	0.0002	0.0004	0.0054	0.0014
											chrMT_8640_C	8640	0.0053	0.0027	0.0013	0.001	0.0003	0.0005	0.0045	0.0013
											chrMT_3277_G	3277	0.0009	0.001	0.0005	0.001	0.0156	0.0519	0.0548	0.0011
											chrMT_16266_C	16266	0.0001	0.0001	0.0005	0.001	0.003	0.0108	0.0133	0.0011
											chrMT_11628_C	11628	0.0044	0.0031	0.0012	0.001	0.0007	0.001	0.0031	0.0011
											chrMT_5245_G	5245	0.0006	0.0011	0.001	0.001	0.0011	0.0018	0.0015	0.0011
											chrMT_2280_C	2280	0.001	0.0009	0.0003	0.001	0.0021	0.0031	0.0013	0.0011
											chrMT_6506_C	6506	0.0094	0.0139	0.0004	0.001	0.0427	0.0654	0.0022	0.001
											chrMT_9215_C	9215	0.0001	0.0001	0.0007	0.001	0.0002	0.0021	0.0186	0.0009
											chrMT_7891_C	7891	0.0012	0.0008	0.0004	0.001	0.0002	0.0028	0.0146	0.0009
											chrMT_9416_C	9416	0.0007	0	0.0006	0.001	0.0002	0.0044	0.0141	0.0009
											chrMT_4846_C	4846	0.062	0.0181	0.0003	0.001	0.0002	0.0004	0.0089	0.0009
											chrMT_9003_C	9003	0.0001	0	0.0009	0.001	0.0001	0.0002	0.0001	0.0009
											chrMT_11391_G	11391	0.0097	0.0178	0.0002	0.001	0.0125	0.0303	0.0039	0.0008
											chrMT_14292_C	14292	0.0029	0.0034	0.0015	0.001	0.0011	0.0017	0.0016	0.0008
											chrMT_1147_G	1147	0.0023	0.001	0.0003	0.001	0.0005	0.0016	0.0013	0.0008
											chrMT_5992_G	5992	0.0014	0.0007	0.001	0.001	0.0012	0.001	0.0009	0.0008
											chrMT_9593_C	9593	0.0116	0.0111	0.0004	0.001	0.0058	0.0129	0.0041	0.0007
											chrMT_5614_C	5614	0.0066	0.0024	0.0006	0.001	0.0002	0.0004	0.0019	0.0007
											chrMT_14069_C	14069	0.0038	0.001	0.0004	0.001	0.0002	0.0002	0.0009	0.0007
											chrMT_10733_C	10733	0.0027	0.0007	0.0007	0.001	0.0153	0.0378	0.0162	0.0006
											chrMT_14423_G	14423	0.0072	0.0081	0.0001	0.001	0.0042	0.0083	0.0045	0.0006
											chrMT_16540_C	16540	0.0003	0.0001	0.0005	0.001	0.0004	0.0025	0.0038	0.0006
											chrMT_1389_G	1389	0.0039	0.0022	0.0006	0.001	0.0039	0.0067	0.0034	0.0006
											chrMT_10774_C	10774	0.0043	0.0039	0.001	0.001	0.0027	0.0043	0.0019	0.0006
											chrMT_6521_C	6521	0.0076	0.0018	0.0003	0.001	0.0002	0.0002	0.0007	0.0006
											chrMT_4975_G	4975	0.0258	0.0096	0.0007	0.001	0.006	0.0116	0.0154	0.0005
											chrMT_2733_G	2733	0.0055	0.0019	0.0002	0.001	0.0005	0.0018	0.0138	0.0005
											chrMT_509_C	509	0.0041	0.001	0.0017	0.001	0.0022	0.013	0.0092	0.0005
											chrMT_8184_G	8184	0.0002	0.0001	0.0007	0.001	0.0006	0.0021	0.0069	0.0005
											chrMT_229_G	229	0.0036	0.0021	0.0001	0.001	0.0029	0.0072	0.0062	0.0005
											chrMT_3376_G	3376	0.004	0.0016	0.0005	0.001	0.0058	0.0079	0.0037	0.0005
											chrMT_7990_C	7990	0.0043	0.0041	0.0006	0.001	0.0006	0.0016	0.0022	0.0005
											chrMT_759_C	759	0.0069	0.0037	0.0002	0.001	0.0001	0.0003	0.0017	0.0005
											chrMT_9105_C	9105	0.0071	0.0036	0.0007	0.001	0.0003	0.0007	0.0014	0.0005
											chrMT_2476_C	2476	0.0036	0.0016	0.0005	0.001	0.0003	0.0012	0.0013	0.0005
											chrMT_5623_G	5623	0.0006	0.0008	0.0007	0.001	0.0009	0.0013	0.0007	0.0005
											chrMT_9715_G	9715	0.0007	0.0001	0.0005	0.001	0.0123	0.0518	0.0257	0.0004
											chrMT_14023_C	14023	0.0023	0.0004	0.0017	0.001	0.0057	0.0252	0.017	0.0004
											chrMT_15162_C	15162	0.0034	0.001	0.0007	0.001	0.0002	0.0006	0.0064	0.0004
											chrMT_16453_C	16453	0.0027	0.0018	0.0004	0.001	0.0058	0.0034	0.0021	0.0004
											chrMT_8529_G	8529	0.0052	0.0017	0.0014	0.001	0.0059	0.0068	0.0019	0.0004
											chrMT_6128_C	6128	0.0078	0.0034	0.0007	0.001	0.0019	0.004	0.0009	0.0004
											chrMT_6617_C	6617	0.0014	0.0007	0.0004	0.001	0.0005	0.0015	0.0009	0.0004
											chrMT_2413_C	2413	0.0012	0.0003	0.0018	0.001	0.0048	0.0181	0.0187	0.0003
											chrMT_4167_C	4167	0.0003	0.0001	0.0016	0.001	0.0036	0.0176	0.0073	0.0003
											chrMT_8926_C	8926	0.0003	0.0001	0.0015	0.001	0.0109	0.0339	0.0052	0.0003
											chrMT_11325_C	11325	0.0031	0.0034	0.0007	0.001	0.0002	0.0008	0.0025	0.0003
											chrMT_16558_G	16558	0.0033	0.0024	0.0001	0.001	0.0017	0.0039	0.0023	0.0003
											chrMT_15561_G	15561	0.003	0.0007	0.0005	0.001	0.0003	0.0008	0.0102	0.0002
											chrMT_6602_C	6602	0.0004	0.0001	0.0023	0.001	0.0032	0.0125	0.0077	0.0002
											chrMT_4391_C	4391	0.0001	0.0001	0.0012	0.001	0.0104	0.0255	0.0059	0.0002
											chrMT_13305_C	13305	0.0005	0.0002	0.0013	0.001	0.0104	0.0343	0.0054	0.0002
											chrMT_6166_G	6166	0.0003	0.0002	0.0002	0.001	0.0007	0.0078	0.0043	0.0002
											chrMT_524_C	524	0.0001	0.0001	0.0011	0.001	0.0067	0.0144	0.0036	0.0002
											chrMT_5532_G	5532	0.0526	0.015	0.0003	0.001	0.036	0.021	0.0034	0.0002
											chrMT_11240_C	11240	0.0011	0.0009	0.0013	0.001	0.0012	0.0056	0.0032	0.0002
											chrMT_6882_C	6882	0.0001	0.0001	0.0005	0.001	0.0055	0.014	0.0029	0.0002
											chrMT_9942_G	9942	0.024	0.0093	0.0008	0.001	0.0002	0.0003	0.0027	0.0002
											chrMT_2631_G	2631	0.0015	0.0018	0.0006	0.001	0.0059	0.0101	0.002	0.0002
											chrMT_10569_G	10569	0.0024	0.0042	0.0005	0.001	0.001	0.0019	0.0015	0.0002
											chrMT_1330_C	1330	0.0133	0.0068	0.0003	0.001	0.0092	0.007	0.0015	0.0002
											chrMT_343_C	343	0.0121	0.0043	0.0007	0.001	0.0002	0.0003	0.0014	0.0002
											chrMT_7157_C	7157	0.0028	0.0022	0.0007	0.001	0.0016	0.0043	0.0013	0.0002
											chrMT_13609_C	13609	0.0016	0.0012	0.0006	0.001	0.0009	0.0011	0.0006	0.0002
											chrMT_10201_G	10201	0.0003	0.0001	0.0002	0.001	0.0001	0.0001	0.0001	0.0002
											chrMT_10056_G	10056	0.0022	0.0008	0.0008	0.001	0.003	0.014	0.0172	0.0001
											chrMT_7521_G	7521	0.0033	0.0007	0.0031	0.001	0.0071	0.039	0.0118	0.0001
											chrMT_1574_G	1574	0.0005	0.0001	0.0007	0.001	0.0026	0.0133	0.0071	0.0001
											chrMT_11268_C	11268	0.0003	0.0001	0.0019	0.001	0.0015	0.0046	0.0052	0.0001
											chrMT_7721_C	7721	0.0003	0	0.0012	0.001	0.0011	0.004	0.0042	0.0001
											chrMT_5960_C	5960	0.0025	0.0004	0.0022	0.001	0.0177	0.0545	0.0038	0.0001
											chrMT_802_C	802	0.0001	0.0001	0.0009	0.001	0.0075	0.018	0.0037	0.0001
											chrMT_1018_G	1018	0.008	0.0051	0.0007	0.001	0.0105	0.0215	0.0018	0.0001
											chrMT_3622_C	3622	0.005	0.0054	0.0013	0.001	0.0053	0.0118	0.0014	0.0001
											chrMT_10431_G	10431	0.005	0.003	0.0012	0.001	0.0004	0.0011	0.0007	0.0001
											chrMT_13162_C	13162	0.0012	0.002	0.0004	0.001	0.0001	0.0003	0.0002	0
											chrMT_1769_C	1769	0.0002	0.0001	0.0004	0.0009	0.0002	0.0006	0.0014	0.0188
											chrMT_889_G	889	0.0003	0.0002	0.0002	0.0009	0.0004	0.0011	0.0023	0.0121
											chrMT_4378_G	4378	0.0005	0.0002	0.0002	0.0009	0.0002	0.0004	0.0013	0.0108
											chrMT_6028_G	6028	0.0003	0.0003	0.0001	0.0009	0.0005	0.0013	0.0043	0.0102
											chrMT_6571_C	6571	0.0003	0.0001	0.0004	0.0009	0.0001	0.0002	0.0005	0.0094
											chrMT_878_G	878	0.0054	0.0012	0.0003	0.0009	0.006	0.0456	0.1492	0.0084
											chrMT_9868_G	9868	0.0012	0.0004	0.0004	0.0009	0.0004	0.0005	0.004	0.0073
											chrMT_5910_G	5910	0.0015	0.0003	0.0006	0.0009	0.0003	0.0009	0.0013	0.0065
											chrMT_9211_C	9211	0.0022	0.0004	0.0005	0.0009	0.0061	0.0255	0.121	0.0064
											chrMT_7088_C	7088	0.0009	0	0.0004	0.0009	0.0012	0.0043	0.1077	0.0056
											chrMT_5817_C	5817	0.0004	0.0001	0.0007	0.0009	0.0011	0.0067	0.1247	0.005
											chrMT_14425_C	14425	0.001	0.001	0.0004	0.0009	0.0303	0.0808	0.0658	0.0043
											chrMT_4805_C	4805	0.0007	0.0002	0.0004	0.0009	0.0022	0.0087	0.08	0.0037
											chrMT_5206_C	5206	0.0153	0.0102	0.0009	0.0009	0.0013	0.0016	0.0136	0.0036
											chrMT_11405_C	11405	0.002	0.0009	0.0004	0.0009	0.007	0.0251	0.0844	0.0032
											chrMT_6213_C	6213	0.0008	0.0006	0.0002	0.0009	0.0262	0.0752	0.0488	0.0032
											chrMT_3429_C	3429	0.0011	0.0003	0.0007	0.0009	0.0022	0.013	0.0011	0.0029
											chrMT_15005_G	15005	0.0005	0.0006	0.0004	0.0009	0.0004	0.0007	0.0009	0.0029
											chrMT_8657_C	8657	0.0001	0.0002	0.0008	0.0009	0.0007	0.0035	0.0903	0.0028
											chrMT_3533_C	3533	0.0057	0.0015	0.0006	0.0009	0.0066	0.0324	0.0517	0.0028
											chrMT_15664_C	15664	0.0076	0.0074	0.0007	0.0009	0.0008	0.0009	0.0109	0.0026
											chrMT_660_C	660	0.1348	0.0557	0.0003	0.0009	0.095	0.0821	0.0068	0.0024
											chrMT_11440_G	11440	0.0038	0.0007	0.0004	0.0009	0.0108	0.0457	0.1108	0.0023
											chrMT_15498_G	15498	0.0001	0	0.0002	0.0009	0	0.0001	0.0004	0.0023
											chrMT_11668_C	11668	0.0205	0.0178	0.0008	0.0009	0.0003	0.0006	0.0117	0.0022
											chrMT_7181_C	7181	0.02	0.0107	0.001	0.0009	0.0033	0.0038	0.0104	0.0021
											chrMT_10870_C	10870	0.0131	0.0055	0.0004	0.0009	0.0001	0.0004	0.004	0.0021
											chrMT_9650_C	9650	0.0001	0	0.0005	0.0009	0.0026	0.0105	0.0296	0.002
											chrMT_14983_C	14983	0.0241	0.0141	0.0004	0.0009	0.0002	0.0005	0.0112	0.0019
											chrMT_9902_C	9902	0.0005	0	0.0003	0.0009	0.0016	0.0072	0.039	0.0017
											chrMT_2934_G	2934	0.006	0.0019	0.0004	0.0009	0.0013	0.0046	0.0102	0.0017
											chrMT_6389_C	6389	0.0029	0.0021	0.0014	0.0009	0.0004	0.0004	0.0027	0.0016
											chrMT_1271_C	1271	0.0082	0.0028	0.0006	0.0009	0.0003	0.0007	0.0022	0.0016
											chrMT_3698_G	3698	0.0002	0.0002	0.0005	0.0009	0.0003	0.0005	0.0004	0.0016
											chrMT_348_C	348	0.0007	0.0001	0.0023	0.0009	0.0001	0.0001	0.0005	0.0015
											chrMT_12084_C	12084	0.0034	0.0043	0.0003	0.0009	0.0028	0.0044	0.0059	0.0014
											chrMT_3696_C	3696	0.0338	0.0103	0.0005	0.0009	0.0045	0.0035	0.0032	0.0013
											chrMT_5353_G	5353	0.0006	0.0001	0.0004	0.0009	0.0002	0.0006	0.0008	0.0012
											chrMT_820_G	820	0.0005	0.0002	0.0003	0.0009	0.0008	0.0053	0.0725	0.0011
											chrMT_7419_G	7419	0.0117	0.0053	0.0009	0.0009	0.0013	0.0018	0.0112	0.0011
											chrMT_7393_G	7393	0.0184	0.0105	0.0003	0.0009	0.0003	0.0006	0.0094	0.0011
											chrMT_1190_C	1190	0.0142	0.0034	0.0005	0.0009	0.0011	0.0026	0.0067	0.0011
											chrMT_4397_C	4397	0.009	0.0096	0.0005	0.0009	0.0007	0.001	0.0053	0.0011
											chrMT_7876_C	7876	0.0018	0.0018	0.0009	0.0009	0.0002	0.0002	0.0025	0.0011
											chrMT_1469_G	1469	0.0072	0.0031	0.0002	0.0009	0.0005	0.0017	0.0017	0.0011
											chrMT_10669_C	10669	0.0022	0.0009	0.0009	0.0009	0.0008	0.0008	0.0007	0.0011
											chrMT_12651_G	12651	0.0003	0	0.0005	0.0009	0.0014	0.0045	0.0578	0.001
											chrMT_7204_C	7204	0.0071	0.012	0.0004	0.0009	0.0056	0.0073	0.0073	0.001
											chrMT_3872_C	3872	0.0004	0.0001	0.0005	0.0009	0.0005	0.0012	0.0047	0.001
											chrMT_5971_G	5971	0.0003	0.0001	0.0003	0.0009	0.0001	0.0002	0.0005	0.001
											chrMT_9030_C	9030	0.0006	0.0002	0.0003	0.0009	0.0002	0.0068	0.0185	0.0009
											chrMT_8783_G	8783	0.0117	0.0289	0.0002	0.0009	0.0118	0.0352	0.0044	0.0009
											chrMT_9778_G	9778	0.0003	0.0004	0.0006	0.0009	0.0002	0.0003	0.0002	0.0009
											chrMT_9469_C	9469	0.0041	0.0005	0.0034	0.0009	0.0079	0.0283	0.0327	0.0008
											chrMT_13268_G	13268	0.0099	0.0155	0.0002	0.0009	0.0116	0.0326	0.0034	0.0008
											chrMT_3978_C	3978	0.0108	0.0034	0.0015	0.0009	0.0007	0.001	0.0018	0.0008
											chrMT_4496_C	4496	0.0111	0.0044	0.0007	0.0009	0.0002	0.0002	0.002	0.0007
											chrMT_1693_C	1693	0.0006	0.0002	0.0003	0.0009	0.0002	0.002	0.0105	0.0006
											chrMT_10625_C	10625	0	0	0.0004	0.0009	0.0002	0.0013	0.007	0.0006
											chrMT_12806_G	12806	0.0032	0.0026	0.0006	0.0009	0.0001	0.0003	0.0037	0.0006
											chrMT_13287_C	13287	0.0029	0.002	0.0007	0.0009	0.0043	0.005	0.0012	0.0006
											chrMT_14993_C	14993	0.0032	0.0039	0.0005	0.0009	0.0009	0.002	0.0011	0.0006
											chrMT_9863_C	9863	0.0037	0.0022	0.0004	0.0009	0.0003	0.0015	0.001	0.0006
											chrMT_15315_C	15315	0.001	0.001	0.001	0.0009	0.0008	0.0007	0.0008	0.0006
											chrMT_4019_C	4019	0.0003	0	0.0004	0.0009	0.0031	0.0097	0.0159	0.0005
											chrMT_1732_C	1732	0.0025	0.0004	0.0008	0.0009	0.0055	0.0221	0.0131	0.0005
											chrMT_162_C	162	0.0021	0.001	0.0004	0.0009	0.0007	0.0019	0.0044	0.0005
											chrMT_3056_C	3056	0.0122	0.0095	0.0004	0.0009	0.0045	0.0123	0.0028	0.0005
											chrMT_1261_C	1261	0.0017	0.0003	0.0015	0.0009	0.0087	0.0291	0.0016	0.0005
											chrMT_6016_G	6016	0.0026	0.0009	0.0002	0.0009	0.0003	0.0006	0.0013	0.0005
											chrMT_9932_G	9932	0.0013	0.0012	0.0014	0.0009	0.0009	0.0006	0.0007	0.0005
											chrMT_10675_G	10675	0.0001	0.0001	0.0002	0.0009	0.0001	0.0002	0.0003	0.0005
											chrMT_7232_C	7232	0.0064	0.0006	0.0011	0.0009	0.0003	0.0049	0.0122	0.0004
											chrMT_568_C	568	0.0002	0.0001	0.0008	0.0009	0.0054	0.0281	0.005	0.0004
											chrMT_2989_G	2989	0.018	0.0038	0.0004	0.0009	0.0001	0.0004	0.0042	0.0004
											chrMT_11799_G	11799	0.0106	0.01	0.0004	0.0009	0.0078	0.0143	0.0039	0.0004
											chrMT_1797_G	1797	0.0127	0.0035	0.0009	0.0009	0.0001	0.0005	0.0035	0.0004
											chrMT_14976_G	14976	0.0026	0.0041	0.0004	0.0009	0.0017	0.0086	0.0019	0.0004
											chrMT_3549_C	3549	0.003	0.0031	0.0006	0.0009	0.0004	0.0006	0.0018	0.0004
											chrMT_13565_C	13565	0.0036	0.0043	0.0005	0.0009	0.002	0.0019	0.0013	0.0004
											chrMT_9825_C	9825	0.0085	0.0037	0.0006	0.0009	0.0003	0.0007	0.0009	0.0004
											chrMT_13261_C	13261	0.0035	0.0022	0.0007	0.0009	0.0052	0.0055	0.0008	0.0004
											chrMT_7397_C	7397	0.0009	0.0003	0.0005	0.0009	0.0005	0.0005	0.0003	0.0004
											chrMT_3955_G	3955	0.0009	0.0002	0.0004	0.0009	0.0002	0.0006	0.0002	0.0004
											chrMT_6686_C	6686	0.0066	0.0005	0.0007	0.0009	0.0003	0.0025	0.0067	0.0003
											chrMT_9532_C	9532	0.0009	0.0012	0.0022	0.0009	0.0015	0.0088	0.0059	0.0003
											chrMT_9094_C	9094	0.0004	0	0.0007	0.0009	0.004	0.0153	0.0044	0.0003
											chrMT_9071_C	9071	0.0035	0.0014	0.0005	0.0009	0.0002	0.0007	0.0043	0.0003
											chrMT_5669_G	5669	0.0079	0.0058	0.0002	0.0009	0.0117	0.0196	0.0039	0.0003
											chrMT_10458_C	10458	0.0056	0.0036	0.0011	0.0009	0.0011	0.0021	0.0012	0.0003
											chrMT_11710_C	11710	0.0029	0.0022	0.0006	0.0009	0.0011	0.0028	0.0011	0.0003
											chrMT_1185_C	1185	0.0084	0.0033	0.0004	0.0009	0.0005	0.0012	0.001	0.0003
											chrMT_16065_G	16065	0.0017	0.002	0.0003	0.0009	0.0065	0.018	0.0008	0.0003
											chrMT_5375_C	5375	0.0021	0.0014	0.0005	0.0009	0.0028	0.0037	0.0004	0.0003
											chrMT_14650_C	14650	0.0001	0.0005	0.0003	0.0009	0.0003	0.0007	0.0004	0.0003
											chrMT_943_G	943	0.0001	0.0001	0.0008	0.0009	0.0007	0.0059	0.0131	0.0002
											chrMT_11044_C	11044	0.0087	0.001	0.0026	0.0009	0.0022	0.0114	0.0127	0.0002
											chrMT_13506_C	13506	0.011	0.0025	0.0021	0.0009	0.0012	0.0041	0.01	0.0002
											chrMT_271_C	271	0.0008	0.0001	0.0008	0.0009	0.0005	0.0012	0.0099	0.0002
											chrMT_13571_C	13571	0.0019	0.0004	0.001	0.0009	0.0017	0.0076	0.0071	0.0002
											chrMT_5348_C	5348	0.0104	0.0014	0.0016	0.0009	0.0015	0.0076	0.0065	0.0002
											chrMT_3506_C	3506	0.0094	0.0011	0.0012	0.0009	0.0005	0.0039	0.0057	0.0002
											chrMT_8578_C	8578	0.0015	0.0012	0.0017	0.0009	0.0014	0.0093	0.0048	0.0002
											chrMT_1660_G	1660	0.0024	0.0032	0.0002	0.0009	0.0217	0.0277	0.0042	0.0002
											chrMT_909_G	909	0.0127	0.0034	0.0011	0.0009	0.0028	0.0079	0.0039	0.0002
											chrMT_13987_C	13987	0.0023	0.0011	0.0011	0.0009	0.0009	0.0062	0.0039	0.0002
											chrMT_10090_C	10090	0.0002	0.0003	0.0013	0.0009	0.0012	0.0048	0.0036	0.0002
											chrMT_4214_G	4214	0.0031	0.0009	0.0005	0.0009	0.0003	0.0012	0.0032	0.0002
											chrMT_2721_G	2721	0.0121	0.0054	0.001	0.0009	0.0009	0.002	0.0025	0.0002
											chrMT_3693_G	3693	0.009	0.0036	0.0005	0.0009	0.0028	0.0034	0.0025	0.0002
											chrMT_4886_C	4886	0.0045	0.0031	0.0012	0.0009	0.0002	0.0003	0.0016	0.0002
											chrMT_10664_C	10664	0.0123	0.0143	0.0008	0.0009	0.0119	0.0266	0.0013	0.0002
											chrMT_9782_C	9782	0.0119	0.0082	0.0004	0.0009	0.0002	0.0004	0.0012	0.0002
											chrMT_2860_G	2860	0.0138	0.0052	0.0005	0.0009	0.0023	0.0066	0.0011	0.0002
											chrMT_10401_G	10401	0.002	0.0044	0.0004	0.0009	0.0008	0.0028	0.0011	0.0002
											chrMT_9753_G	9753	0.0016	0.0011	0.0003	0.0009	0.0003	0.0018	0.0008	0.0002
											chrMT_11977_C	11977	0.0016	0.0004	0.0011	0.0009	0.0053	0.0164	0.0007	0.0002
											chrMT_6836_C	6836	0.006	0.0019	0.001	0.0009	0.0011	0.0026	0.0007	0.0002
											chrMT_14980_C	14980	0.0036	0.0031	0.0016	0.0009	0.0013	0.0025	0.0005	0.0002
											chrMT_15917_C	15917	0.0061	0.0075	0.0008	0.0009	0.0186	0.0348	0.0005	0.0002
											chrMT_9220_C	9220	0.0013	0.002	0.0008	0.0009	0.0018	0.0029	0.0004	0.0002
											chrMT_15400_C	15400	0.0022	0.001	0.0008	0.0009	0.0003	0.0006	0.0003	0.0002
											chrMT_13791_C	13791	0.0082	0.0015	0.0024	0.0009	0.0011	0.008	0.0068	0.0001
											chrMT_7637_G	7637	0.0046	0.0033	0.0008	0.0009	0.0007	0.0012	0.0023	0.0001
											chrMT_5392_C	5392	0.0071	0.003	0.0007	0.0009	0.0005	0.0008	0.0022	0.0001
											chrMT_4456_C	4456	0.0015	0.0003	0.003	0.0009	0.0146	0.0392	0.0021	0.0001
											chrMT_1481_C	1481	0.0002	0.0001	0.0008	0.0009	0.0046	0.0107	0.0018	0.0001
											chrMT_5126_C	5126	0.0011	0.0005	0.0007	0.0009	0.0003	0.0004	0.0011	0.0001
											chrMT_15760_C	15760	0.0039	0.0029	0.0006	0.0009	0.0014	0.0022	0.0004	0.0001
											chrMT_734_C	734	0.0042	0.0014	0.0012	0.0009	0.0006	0.001	0.0003	0.0001
											chrMT_6062_C	6062	0.0242	0.0044	0.0005	0.0009	0	0.0002	0.0008	0
											chrMT_16434_G	16434	0.0004	0.0004	0.0003	0.0009	0.0003	0.0004	0.0002	0
											chrMT_15004_C	15004	0.0005	0.0005	0.0004	0.0008	0.0002	0.0003	0.0069	0.0276
											chrMT_9555_C	9555	0.0008	0.0004	0.0003	0.0008	0.0003	0.0008	0.0024	0.0171
											chrMT_14974_C	14974	0.0025	0.0003	0.0004	0.0008	0.0002	0.0004	0.0155	0.0143
											chrMT_323_G	323	0.0016	0.0003	0.0003	0.0008	0.0003	0.0012	0.0116	0.0141
											chrMT_3952_G	3952	0.0017	0.0002	0.0003	0.0008	0.0002	0.0008	0.0025	0.0113
											chrMT_9300_G	9300	0.0042	0.0005	0.0002	0.0008	0.0002	0.0004	0.0165	0.0104
											chrMT_7199_C	7199	0.0115	0.0008	0.001	0.0008	0.0001	0.0002	0.0031	0.0076
											chrMT_1176_G	1176	0.0002	0	0.0002	0.0008	0	0.0001	0.0009	0.0072
											chrMT_10726_G	10726	0.0013	0	0.0005	0.0008	0.0004	0.0007	0.0079	0.0067
											chrMT_9289_C	9289	0.0045	0.0003	0.0004	0.0008	0.0066	0.0413	0.1209	0.0057
											chrMT_10365_G	10365	0.0013	0.0003	0.0007	0.0008	0.0003	0.0009	0.0039	0.0052
											chrMT_4849_G	4849	0.0005	0.0002	0.0007	0.0008	0.0008	0.002	0.004	0.0051
											chrMT_5739_C	5739	0.0001	0.0001	0.0003	0.0008	0.0001	0.0001	0.0001	0.005
											chrMT_15292_C	15292	0.0007	0.0002	0.0005	0.0008	0.0018	0.0103	0.0967	0.0047
											chrMT_16375_C	16375	0.0019	0.0003	0.0004	0.0008	0.0068	0.0264	0.08	0.0046
											chrMT_15381_C	15381	0.0007	0.0001	0.0007	0.0008	0.0014	0.009	0.1135	0.0043
											chrMT_13970_G	13970	0.007	0.0015	0.0002	0.0008	0.0004	0.0008	0.0074	0.0041
											chrMT_2911_C	2911	0.0042	0.0007	0.0003	0.0008	0.0095	0.0464	0.1037	0.0039
											chrMT_11837_C	11837	0.0032	0.001	0.0002	0.0008	0.0073	0.0465	0.073	0.0039
											chrMT_2175_C	2175	0.0017	0.0003	0.0007	0.0008	0.0004	0.001	0.0014	0.0039
											chrMT_10128_C	10128	0.0063	0.0027	0.0002	0.0008	0.0139	0.0438	0.1279	0.0034
											chrMT_8765_C	8765	0.0002	0	0.0009	0.0008	0.0002	0.0002	0.0002	0.0034
											chrMT_12889_G	12889	0.0009	0.0003	0.0008	0.0008	0.0003	0.0004	0.0022	0.0031
											chrMT_11073_C	11073	0.0012	0.001	0.0004	0.0008	0.0003	0.0005	0.0315	0.003
											chrMT_7132_C	7132	0	0	0.0009	0.0008	0.0001	0.0002	0.0004	0.0029
											chrMT_1748_G	1748	0.0001	0.0002	0.0003	0.0008	0.0002	0.0002	0.001	0.0028
											chrMT_9380_G	9380	0.0001	0	0.0003	0.0008	0	0.0003	0.0005	0.0027
											chrMT_7508_C	7508	0.0033	0.0009	0.0003	0.0008	0.0078	0.0387	0.0714	0.0026
											chrMT_6964_C	6964	0.0015	0.0007	0.0002	0.0008	0.0179	0.0487	0.0446	0.0026
											chrMT_9921_G	9921	0.0002	0.0002	0.0004	0.0008	0.0002	0.0008	0.0011	0.0025
											chrMT_10994_G	10994	0.0007	0.0002	0.0006	0.0008	0.0004	0.0004	0.0007	0.0022
											chrMT_11184_G	11184	0.0007	0	0.0006	0.0008	0.0005	0.0011	0.0006	0.0022
											chrMT_14806_C	14806	0.009	0.002	0.0005	0.0008	0.0015	0.019	0.0497	0.0021
											chrMT_6873_C	6873	0.0011	0.0005	0.0001	0.0008	0.0161	0.0505	0.0348	0.002
											chrMT_6523_C	6523	0.0003	0.0002	0.0003	0.0008	0.0009	0.0036	0.0321	0.002
											chrMT_14915_C	14915	0	0	0.0004	0.0008	0.0032	0.0081	0.0265	0.0019
											chrMT_906_C	906	0.0001	0.0001	0.0003	0.0008	0.0033	0.014	0.0122	0.0019
											chrMT_5915_C	5915	0.0049	0.0013	0.0006	0.0008	0.0025	0.0092	0.0493	0.0018
											chrMT_7454_G	7454	0.0082	0.0079	0.0008	0.0008	0.0032	0.0059	0.0215	0.0018
											chrMT_14820_C	14820	0.0078	0.0172	0.001	0.0008	0.0007	0.0011	0.0083	0.0018
											chrMT_16190_C	16190	0.0017	0.0015	0.0002	0.0008	0.0002	0.0007	0.002	0.0018
											chrMT_5993_C	5993	0.0006	0.0001	0.0004	0.0008	0.0001	0.0002	0.0003	0.0018
											chrMT_1559_G	1559	0.0132	0.0013	0.0002	0.0008	0.0015	0.0121	0.0603	0.0017
											chrMT_13904_C	13904	0.0014	0.0021	0.0002	0.0008	0.0005	0.0012	0.0254	0.0017
											chrMT_7031_C	7031	0.0002	0.0002	0.0002	0.0008	0.0021	0.0099	0.0162	0.0017
											chrMT_4389_C	4389	0.0003	0.0001	0.0004	0.0008	0.0014	0.0045	0.0155	0.0017
											chrMT_6455_C	6455	0.0092	0.004	0.0012	0.0008	0.0008	0.0018	0.0043	0.0017
											chrMT_15048_G	15048	0.001	0.0002	0.0006	0.0008	0.0005	0.0016	0.0024	0.0017
											chrMT_7066_C	7066	0.0015	0.0007	0.0008	0.0008	0.001	0.001	0.0009	0.0017
											chrMT_8940_C	8940	0.0065	0.004	0.0003	0.0008	0.0017	0.0045	0.0087	0.0016
											chrMT_12288_C	12288	0.0029	0.0058	0.0005	0.0008	0.0039	0.0053	0.0048	0.0016
											chrMT_10068_G	10068	0.0003	0.0001	0.0004	0.0008	0.0001	0.0002	0.0014	0.0016
											chrMT_791_G	791	0.006	0.0007	0.0004	0.0008	0.0003	0.0006	0.0012	0.0016
											chrMT_15024_G	15024	0.0004	0.0002	0.0003	0.0008	0.0003	0.0004	0.0009	0.0016
											chrMT_7331_C	7331	0.0027	0.0042	0.0006	0.0008	0.0011	0.0026	0.0017	0.0015
											chrMT_11586_G	11586	0.0006	0.0002	0.0003	0.0008	0.0003	0.0004	0.0003	0.0015
											chrMT_9305_G	9305	0.0004	0.0001	0.0004	0.0008	0.001	0.0083	0.0946	0.0014
											chrMT_486_C	486	0.0092	0.003	0.0014	0.0008	0.0003	0.0004	0.0071	0.0014
											chrMT_14803_C	14803	0.0101	0.0056	0.0012	0.0008	0.0003	0.0005	0.0055	0.0013
											chrMT_9343_G	9343	0.0006	0	0.0005	0.0008	0.0004	0.001	0.0014	0.0013
											chrMT_8573_G	8573	0.001	0.0001	0.0006	0.0008	0.0003	0.001	0.0013	0.0013
											chrMT_13466_G	13466	0.0034	0.0006	0.0005	0.0008	0.0006	0.0007	0.0011	0.0013
											chrMT_11499_C	11499	0.0001	0	0.0003	0.0008	0.004	0.0095	0.009	0.0012
											chrMT_7834_C	7834	0.0167	0.0113	0.0004	0.0008	0.0002	0.0006	0.0064	0.0012
											chrMT_5913_G	5913	0.0098	0.011	0.0002	0.0008	0.0307	0.0525	0.004	0.0012
											chrMT_12906_C	12906	0.006	0.0052	0.0004	0.0008	0.0013	0.0039	0.0165	0.0011
											chrMT_1217_G	1217	0.0044	0.0014	0.0006	0.0008	0.0012	0.0029	0.0115	0.0011
											chrMT_418_C	418	0.0008	0.0013	0.0011	0.0008	0.0009	0.0026	0.001	0.0011
											chrMT_11140_C	11140	0.0047	0.0027	0.0004	0.0008	0.0014	0.0044	0.0111	0.001
											chrMT_6322_G	6322	0.0033	0.0027	0.0001	0.0008	0.0004	0.002	0.0032	0.001
											chrMT_10552_C	10552	0.0112	0.0048	0.0004	0.0008	0.001	0.0018	0.0081	0.0009
											chrMT_3966_C	3966	0.0031	0.0043	0.0007	0.0008	0.0014	0.0036	0.0024	0.0009
											chrMT_2018_G	2018	0.0011	0.001	0.0008	0.0008	0.0014	0.0013	0.0021	0.0009
											chrMT_16348_C	16348	0.0006	0.002	0.0003	0.0008	0.0158	0.0247	0.0009	0.0009
											chrMT_11691_G	11691	0.0004	0	0.0005	0.0008	0.0002	0.0001	0.0002	0.0009
											chrMT_6955_G	6955	0.0006	0.0002	0.0002	0.0008	0.0004	0.0095	0.0213	0.0008
											chrMT_8549_C	8549	0.0112	0.0068	0.001	0.0008	0.0005	0.0017	0.0013	0.0008
											chrMT_15307_C	15307	0.0025	0.002	0.0009	0.0008	0.0008	0.0011	0.0011	0.0008
											chrMT_9382_G	9382	0.0001	0.0001	0.0005	0.0008	0.0002	0.0002	0.0002	0.0008
											chrMT_1074_G	1074	0.0085	0.0045	0.0006	0.0008	0.0051	0.0075	0.008	0.0007
											chrMT_6761_C	6761	0.0053	0.0013	0.0004	0.0008	0.001	0.0022	0.0043	0.0007
											chrMT_5969_C	5969	0.0033	0.002	0.0005	0.0008	0.007	0.0101	0.0028	0.0007
											chrMT_2261_C	2261	0.0003	0.0001	0.0008	0.0008	0.0044	0.0116	0.0024	0.0007
											chrMT_6107_C	6107	0.011	0.0026	0.0012	0.0008	0.0007	0.0005	0.002	0.0007
											chrMT_2639_C	2639	0.0055	0.0026	0.0002	0.0008	0.0009	0.002	0.0016	0.0007
											chrMT_9452_G	9452	0.0057	0.0023	0.0002	0.0008	0.0013	0.0038	0.0213	0.0006
											chrMT_13782_C	13782	0.003	0.005	0.0005	0.0008	0.0042	0.0095	0.0025	0.0006
											chrMT_7790_C	7790	0.0002	0.0003	0.0009	0.0008	0.0001	0.0002	0.0002	0.0006
											chrMT_2571_G	2571	0.0002	0.0001	0.0004	0.0008	0.0001	0.0002	0.0002	0.0006
											chrMT_14832_C	14832	0.0002	0	0.0005	0.0008	0	0	0.0001	0.0006
											chrMT_15915_G	15915	0.0016	0.0005	0.0005	0.0008	0.005	0.0171	0.0267	0.0005
											chrMT_12510_C	12510	0.0017	0.001	0.0013	0.0008	0.0143	0.0339	0.0176	0.0005
											chrMT_10387_G	10387	0.0127	0.0071	0.0009	0.0008	0.0037	0.0062	0.014	0.0005
											chrMT_7259_C	7259	0.027	0.0074	0.0003	0.0008	0.0002	0.0001	0.0082	0.0005
											chrMT_5052_C	5052	0.0079	0.0008	0.0025	0.0008	0.0012	0.003	0.008	0.0005
											chrMT_7979_G	7979	0.0077	0.0071	0.0003	0.0008	0.0088	0.0125	0.0042	0.0005
											chrMT_7264_C	7264	0.0019	0.0013	0.0008	0.0008	0.0014	0.0023	0.0015	0.0005
											chrMT_3187_C	3187	0.0147	0.0042	0.0007	0.0008	0.0001	0.0002	0.0015	0.0005
											chrMT_9634_C	9634	0.001	0.0018	0.0003	0.0008	0.0003	0.001	0.0012	0.0005
											chrMT_9638_C	9638	0.0013	0.0014	0.0011	0.0008	0.0023	0.0044	0.0007	0.0005
											chrMT_13204_G	13204	0.0008	0.0003	0.0004	0.0008	0.0212	0.046	0.0266	0.0004
											chrMT_15675_C	15675	0.0104	0.0048	0.0004	0.0008	0.0007	0.0017	0.0145	0.0004
											chrMT_1706_C	1706	0.0065	0.0007	0.0013	0.0008	0.0007	0.0038	0.0127	0.0004
											chrMT_9189_C	9189	0.0106	0.0022	0.0024	0.0008	0.0015	0.0092	0.0086	0.0004
											chrMT_3829_C	3829	0.0014	0.0003	0.0006	0.0008	0.0021	0.0102	0.007	0.0004
											chrMT_13826_G	13826	0.0083	0.0097	0.0004	0.0008	0.0054	0.0126	0.007	0.0004
											chrMT_275_G	275	0.0037	0.0033	0.0001	0.0008	0.0013	0.0076	0.0063	0.0004
											chrMT_3340_C	3340	0.0047	0.0005	0.0018	0.0008	0.0186	0.0222	0.0046	0.0004
											chrMT_1079_G	1079	0.0024	0.0022	0.0004	0.0008	0.0005	0.0011	0.0024	0.0004
											chrMT_10437_G	10437	0.0037	0.0066	0.0003	0.0008	0.0072	0.0216	0.0018	0.0004
											chrMT_15350_G	15350	0.0016	0.0012	0.0005	0.0008	0.0014	0.0034	0.0012	0.0004
											chrMT_14845_C	14845	0.0053	0.0038	0.0004	0.0008	0.0001	0.0006	0.001	0.0004
											chrMT_4410_C	4410	0.0062	0.0036	0.0001	0.0008	0.0021	0.003	0.0009	0.0004
											chrMT_5973_G	5973	0.0006	0.0004	0.0007	0.0008	0.0005	0.0005	0.0005	0.0004
											chrMT_2334_C	2334	0	0	0.0006	0.0008	0.0001	0.0001	0.0001	0.0004
											chrMT_6191_C	6191	0.0001	0	0.0005	0.0008	0	0.0001	0.0001	0.0004
											chrMT_9655_G	9655	0.0029	0.0009	0.0007	0.0008	0.0149	0.045	0.051	0.0003
											chrMT_7207_G	7207	0.0027	0.0079	0.0006	0.0008	0.0102	0.0175	0.0063	0.0003
											chrMT_12398_C	12398	0.0007	0.0003	0.0004	0.0008	0.0108	0.0261	0.0063	0.0003
											chrMT_5822_G	5822	0.007	0.003	0.0003	0.0008	0.0011	0.0026	0.0063	0.0003
											chrMT_4560_G	4560	0.0023	0.0005	0.0003	0.0008	0.0006	0.0065	0.0045	0.0003
											chrMT_12809_G	12809	0.0016	0.0008	0.0005	0.0008	0.0008	0.0019	0.0028	0.0003
											chrMT_5660_G	5660	0.0328	0.0147	0.0002	0.0008	0.0325	0.0246	0.0027	0.0003
											chrMT_1001_C	1001	0.002	0.0015	0.0005	0.0008	0.0001	0.0008	0.0025	0.0003
											chrMT_8036_C	8036	0.0013	0.005	0.0007	0.0008	0.006	0.0096	0.0015	0.0003
											chrMT_6537_G	6537	0.011	0.0084	0.0002	0.0008	0.0174	0.0188	0.0015	0.0003
											chrMT_9582_C	9582	0.0061	0.0044	0.0011	0.0008	0.0009	0.0016	0.0013	0.0003
											chrMT_13954_C	13954	0.0014	0.0045	0.0006	0.0008	0.0017	0.0022	0.001	0.0003
											chrMT_10511_C	10511	0.0025	0.0039	0.0006	0.0008	0.0001	0.0003	0.001	0.0003
											chrMT_7267_C	7267	0.0102	0.004	0.0002	0.0008	0.0001	0.0001	0.0009	0.0003
											chrMT_13914_C	13914	0.001	0.0003	0.0003	0.0008	0.0002	0.0006	0.0007	0.0003
											chrMT_12946_C	12946	0.0026	0.0066	0.0007	0.0008	0.0006	0.0014	0.0006	0.0003
											chrMT_1120_C	1120	0.0031	0.0013	0.0014	0.0008	0.0005	0.0008	0.0003	0.0003
											chrMT_9757_C	9757	0.0081	0.0079	0.0006	0.0008	0.0105	0.0129	0.0003	0.0003
											chrMT_8584_G	8584	0.0005	0.0007	0.0004	0.0008	0.0002	0.0002	0.0002	0.0003
											chrMT_12334_G	12334	0.0029	0.0004	0.0012	0.0008	0.0032	0.0162	0.0179	0.0002
											chrMT_6786_G	6786	0.0043	0.001	0.0009	0.0008	0.0013	0.0072	0.0091	0.0002
											chrMT_6553_C	6553	0.0003	0.0001	0.0017	0.0008	0.0021	0.0072	0.0065	0.0002
											chrMT_4499_C	4499	0.0088	0.0009	0.0007	0.0008	0.0003	0.0026	0.0031	0.0002
											chrMT_6718_G	6718	0.001	0.0003	0.0011	0.0008	0.0182	0.0506	0.0028	0.0002
											chrMT_3075_G	3075	0.0159	0.0145	0.0004	0.0008	0.0212	0.0222	0.0025	0.0002
											chrMT_7658_G	7658	0.0172	0.0046	0.0004	0.0008	0.0021	0.0018	0.0023	0.0002
											chrMT_16501_C	16501	0.0192	0.0061	0.0004	0.0008	0.0001	0.0001	0.0017	0.0002
											chrMT_6627_G	6627	0.0058	0.0015	0.0002	0.0008	0.0002	0.0007	0.0016	0.0002
											chrMT_8676_C	8676	0.0041	0.0034	0.0009	0.0008	0.0015	0.0023	0.0013	0.0002
											chrMT_14800_C	14800	0.0013	0.003	0.0008	0.0008	0.0047	0.0081	0.0011	0.0002
											chrMT_15823_C	15823	0.0068	0.0016	0.0007	0.0008	0.0003	0.0005	0.0004	0.0002
											chrMT_2116_C	2116	0.0019	0.0007	0.0005	0.0008	0.0002	0.0002	0.0004	0.0002
											chrMT_3358_G	3358	0.0003	0.0001	0.0011	0.0008	0.0001	0.0004	0.0003	0.0002
											chrMT_15379_C	15379	0.0022	0.0014	0.001	0.0008	0.0006	0.0012	0.0003	0.0002
											chrMT_679_C	679	0.0034	0.001	0.0005	0.0008	0.0002	0.0002	0.0002	0.0002
											chrMT_8009_G	8009	0.0029	0.0004	0.0005	0.0008	0.0004	0.0028	0.0093	0.0001
											chrMT_15537_C	15537	0.0001	0.0001	0.0016	0.0008	0.0011	0.0046	0.0078	0.0001
											chrMT_13854_C	13854	0.0038	0.0003	0.0008	0.0008	0.0002	0.0027	0.0067	0.0001
											chrMT_14402_C	14402	0.0001	0.0001	0.0011	0.0008	0.0006	0.0027	0.005	0.0001
											chrMT_4013_C	4013	0	0	0.0013	0.0008	0.0006	0.0029	0.0044	0.0001
											chrMT_1297_G	1297	0.001	0.0005	0.0003	0.0008	0.0073	0.032	0.0041	0.0001
											chrMT_10407_G	10407	0.0017	0.0002	0.001	0.0008	0.0077	0.0252	0.004	0.0001
											chrMT_2528_G	2528	0.0017	0.0003	0.0007	0.0008	0.0024	0.0109	0.0035	0.0001
											chrMT_3703_C	3703	0.0002	0.0001	0.0004	0.0008	0.0028	0.0111	0.0032	0.0001
											chrMT_694_C	694	0.0001	0	0.001	0.0008	0.0047	0.0136	0.0028	0.0001
											chrMT_6596_C	6596	0.0033	0.0004	0.0027	0.0008	0.0169	0.0387	0.0027	0.0001
											chrMT_3867_C	3867	0.0021	0.0013	0.0005	0.0008	0.0006	0.0019	0.0026	0.0001
											chrMT_3079_G	3079	0.0046	0.0007	0.0003	0.0008	0.0003	0.0007	0.0017	0.0001
											chrMT_15756_G	15756	0.0022	0.0026	0.0002	0.0008	0.0017	0.0038	0.0015	0.0001
											chrMT_2540_C	2540	0.0005	0.0001	0.0002	0.0008	0.0005	0.0038	0.0015	0.0001
											chrMT_6344_C	6344	0.0065	0.004	0.0005	0.0008	0.0002	0.0004	0.0011	0.0001
											chrMT_5856_G	5856	0.0053	0.0023	0.001	0.0008	0.0004	0.001	0.0005	0.0001
											chrMT_11810_C	11810	0.0008	0.0012	0.0009	0.0008	0.0001	0.0002	0.0005	0.0001
											chrMT_14272_C	14272	0.0012	0.0014	0.0006	0.0008	0.0005	0.0012	0.0005	0.0001
											chrMT_14235_C	14235	0.0052	0.0016	0.0014	0.0008	0.0009	0.002	0.0004	0.0001
											chrMT_13007_C	13007	0.0037	0.0024	0.0011	0.0008	0.0004	0.0009	0.0004	0.0001
											chrMT_7881_C	7881	0.0022	0.0013	0.0008	0.0008	0.0003	0.0006	0.0004	0.0001
											chrMT_1447_G	1447	0.0003	0.0001	0.0003	0.0008	0.0002	0.003	0.0052	0
											chrMT_1742_G	1742	0.0029	0.0004	0.0008	0.0008	0.0097	0.0401	0.0021	0
											chrMT_2349_G	2349	0.014	0.0053	0.001	0.0008	0.0019	0.0037	0.0016	0
											chrMT_3860_G	3860	0.0047	0.001	0.0011	0.0008	0.0003	0.0011	0.0008	0
											chrMT_5815_C	5815	0.002	0.0007	0.0006	0.0008	0.0002	0.0006	0.0002	0
											chrMT_11300_C	11300	0.0005	0.0013	0.0006	0.0008	0.0004	0.001	0.0001	0
											chrMT_9381_C	9381	0.0002	0.0001	0.0004	0.0007	0.0002	0.0003	0.0068	0.0255
											chrMT_3317_C	3317	0.0007	0.0002	0.0003	0.0007	0.0002	0.0006	0.0093	0.0246
											chrMT_8996_C	8996	0.0006	0.0003	0.0002	0.0007	0.0003	0.0008	0.0053	0.0212
											chrMT_14860_C	14860	0.0004	0.0004	0.0003	0.0007	0.0002	0.0005	0.0017	0.0171
											chrMT_10727_C	10727	0.0009	0.0002	0.0004	0.0007	0.0001	0.0005	0.0114	0.0166
											chrMT_3460_G	3460	0.0004	0.0002	0.0005	0.0007	0.0003	0.0006	0.007	0.0166
											chrMT_7888_C	7888	0.0011	0.0012	0.0002	0.0007	0.0002	0.0004	0.017	0.0165
											chrMT_16400_C	16400	0.0013	0.0004	0.0003	0.0007	0.0003	0.0007	0.0047	0.016
											chrMT_6876_G	6876	0.0004	0.0003	0.0003	0.0007	0.0002	0.0006	0.0023	0.0153
											chrMT_1134_G	1134	0.0002	0.0001	0.0002	0.0007	0.0004	0.001	0.0034	0.0151
											chrMT_8393_C	8393	0.0016	0.0007	0.0006	0.0007	0.0003	0.0003	0.0066	0.0136
											chrMT_1135_C	1135	0	0.0001	0.0001	0.0007	0.0001	0.0001	0.0004	0.0125
											chrMT_9804_G	9804	0.0041	0.0017	0.0002	0.0007	0.0002	0.0008	0.0057	0.0101
											chrMT_11176_G	11176	0.0012	0.0007	0.0002	0.0007	0.0004	0.0008	0.0066	0.0098
											chrMT_8581_G	8581	0.0014	0.0004	0.0002	0.0007	0.0001	0.0002	0.0023	0.0098
											chrMT_9026_G	9026	0.0003	0.0001	0	0.0007	0.0001	0.0008	0.0031	0.0089
											chrMT_9296_C	9296	0.0028	0.001	0.0002	0.0007	0.0001	0.0003	0.0045	0.0087
											chrMT_5972_C	5972	0.0021	0.0002	0.0006	0.0007	0.0001	0.0005	0.0017	0.0072
											chrMT_7163_C	7163	0.0022	0.0003	0.0004	0.0007	0.0001	0.0001	0.0006	0.0071
											chrMT_4482_G	4482	0.004	0.0005	0.0002	0.0007	0.0006	0.0008	0.0068	0.0064
											chrMT_12838_G	12838	0.0014	0.0007	0.0005	0.0007	0.0005	0.0006	0.011	0.0063
											chrMT_9255_C	9255	0.0032	0.0008	0.0006	0.0007	0.0189	0.0354	0.0748	0.0047
											chrMT_10197_G	10197	0.0008	0.0004	0.0003	0.0007	0.0004	0.0005	0.0035	0.0047
											chrMT_6958_G	6958	0.0006	0.0003	0.0007	0.0007	0.0005	0.001	0.0019	0.0042
											chrMT_3592_G	3592	0.0036	0.0009	0.0002	0.0007	0.0119	0.0699	0.1198	0.0041
											chrMT_3953_C	3953	0.0001	0.0001	0.0005	0.0007	0.0001	0.0002	0.0003	0.0037
											chrMT_15499_C	15499	0.0004	0.0001	0.0007	0.0007	0.0002	0.0005	0.0005	0.0036
											chrMT_5911_C	5911	0.0003	0.0001	0.0002	0.0007	0.0001	0.0005	0.0005	0.0036
											chrMT_15725_C	15725	0.0043	0.0009	0.0001	0.0007	0.0108	0.0451	0.0757	0.0034
											chrMT_14883_C	14883	0.0003	0	0.0005	0.0007	0.0005	0.0033	0.1098	0.0033
											chrMT_2821_C	2821	0.0107	0.0016	0.0003	0.0007	0.0026	0.0414	0.0517	0.0033
											chrMT_3608_G	3608	0.0007	0.0002	0.0001	0.0007	0.0002	0.001	0.0009	0.0033
											chrMT_2698_G	2698	0.0001	0.0001	0.0003	0.0007	0.0001	0.0001	0.0003	0.0033
											chrMT_6619_G	6619	0.0023	0.0005	0.0003	0.0007	0.0081	0.037	0.082	0.0032
											chrMT_15700_C	15700	0.0001	0.0003	0.0006	0.0007	0.0003	0.001	0.0027	0.003
											chrMT_499_G	499	0.0009	0.0002	0.0001	0.0007	0.0001	0.0004	0.0022	0.003
											chrMT_13179_C	13179	0.0003	0.0002	0.0007	0.0007	0.0003	0.0004	0.0005	0.0028
											chrMT_8166_G	8166	0.0028	0.0007	0.0004	0.0007	0.0072	0.0334	0.1088	0.0025
											chrMT_6_C	6	0	0	0.0005	0.0007	0.0012	0.0023	0.0384	0.0025
											chrMT_8922_C	8922	0.0002	0.0004	0.0003	0.0007	0.0001	0.0002	0.0006	0.0025
											chrMT_16518_G	16518	0.0005	0.0002	0.0004	0.0007	0.0047	0.018	0.0472	0.0024
											chrMT_13333_G	13333	0.0005	0.0001	0.0005	0.0007	0.0002	0.0004	0.0015	0.0023
											chrMT_2985_C	2985	0.0117	0.0009	0.0003	0.0007	0.0019	0.0161	0.0672	0.0022
											chrMT_7981_C	7981	0.0059	0.0036	0.0002	0.0007	0.0016	0.0291	0.047	0.0022
											chrMT_4196_C	4196	0.0001	0.0001	0.0003	0.0007	0.0012	0.0043	0.0134	0.0022
											chrMT_8790_G	8790	0.0007	0.0004	0.0003	0.0007	0.0002	0.0003	0.0005	0.0022
											chrMT_13119_C	13119	0.0178	0.0171	0.0006	0.0007	0.0003	0.0006	0.0133	0.002
											chrMT_11234_C	11234	0.0035	0.0079	0.0006	0.0007	0.0021	0.0037	0.0088	0.002
											chrMT_7977_G	7977	0.0003	0	0.0003	0.0007	0.0001	0.0001	0.0003	0.002
											chrMT_14700_C	14700	0.0065	0.0011	0.0003	0.0007	0.0007	0.0048	0.0547	0.0018
											chrMT_15646_C	15646	0.019	0.0082	0.0006	0.0007	0.0003	0.0006	0.008	0.0017
											chrMT_1351_G	1351	0.0001	0.0002	0.0006	0.0007	0.0002	0.0017	0.0004	0.0017
											chrMT_8133_C	8133	0.0007	0.0002	0.0007	0.0007	0.0002	0.0017	0.0516	0.0015
											chrMT_13703_G	13703	0.0001	0.0002	0.0004	0.0007	0.0003	0.0007	0.0006	0.0015
											chrMT_13552_G	13552	0.0006	0.0004	0.0006	0.0007	0.0004	0.0008	0.0004	0.0015
											chrMT_11197_C	11197	0.0002	0.0001	0.0004	0.0007	0.0004	0.0007	0.0002	0.0015
											chrMT_13817_C	13817	0.0001	0	0.0003	0.0007	0.0029	0.0207	0.0169	0.0014
											chrMT_253_C	253	0.0067	0.0042	0.0003	0.0007	0.0014	0.006	0.0079	0.0014
											chrMT_12690_C	12690	0.0039	0.0018	0.0008	0.0007	0.0011	0.0008	0.0024	0.0014
											chrMT_5227_G	5227	0.0002	0.0001	0.0006	0.0007	0.0008	0.002	0.0011	0.0014
											chrMT_13496_C	13496	0.0001	0.0002	0.0003	0.0007	0.0052	0.0088	0.0085	0.0013
											chrMT_6845_C	6845	0.0042	0.0032	0.0003	0.0007	0.0036	0.0064	0.0055	0.0013
											chrMT_4564_G	4564	0.0011	0.0002	0.0006	0.0007	0.0005	0.0009	0.0011	0.0013
											chrMT_13597_G	13597	0.0006	0.0003	0.0004	0.0007	0.0003	0.0004	0.0005	0.0013
											chrMT_12632_C	12632	0.0613	0.0449	0.0001	0.0007	0.0387	0.0353	0.0042	0.0012
											chrMT_2100_C	2100	0.02	0.015	0.0003	0.0007	0.0268	0.0452	0.0037	0.0012
											chrMT_15575_G	15575	0.0004	0.0001	0.0004	0.0007	0.0002	0.0005	0.0006	0.0012
											chrMT_12503_G	12503	0.0008	0.0003	0.0003	0.0007	0.0003	0.0003	0.0006	0.0012
											chrMT_16346_G	16346	0.0029	0.0007	0.0003	0.0007	0.0048	0.0285	0.0603	0.0011
											chrMT_11420_G	11420	0.0038	0.0007	0.0004	0.0007	0.0023	0.0105	0.0379	0.0011
											chrMT_11024_C	11024	0.0004	0	0.0007	0.0007	0.0002	0.001	0.0365	0.001
											chrMT_4914_C	4914	0.0002	0.0001	0.0003	0.0007	0.0037	0.0086	0.0191	0.001
											chrMT_6764_G	6764	0.0003	0.0001	0.0002	0.0007	0.003	0.0084	0.0121	0.001
											chrMT_4951_C	4951	0.0071	0.0039	0.0004	0.0007	0.0022	0.0043	0.0073	0.001
											chrMT_10911_G	10911	0.0012	0.0014	0.0007	0.0007	0.0009	0.0008	0.003	0.001
											chrMT_14458_C	14458	0.0025	0.0028	0.0005	0.0007	0.0003	0.0004	0.0016	0.001
											chrMT_11229_C	11229	0.0025	0.0027	0.0001	0.0007	0.0003	0.0009	0.0011	0.001
											chrMT_5875_C	5875	0.005	0.0027	0.0003	0.0007	0.0004	0.0012	0.0009	0.001
											chrMT_16403_C	16403	0.0007	0.0002	0.0003	0.0007	0.0003	0.0038	0.0091	0.0009
											chrMT_6482_C	6482	0.0065	0.0121	0.0004	0.0007	0.0361	0.0611	0.0021	0.0009
											chrMT_2189_C	2189	0.0006	0.0001	0.0003	0.0007	0.0004	0.004	0.0144	0.0008
											chrMT_14439_G	14439	0.0041	0.0047	0.0001	0.0007	0.0011	0.0031	0.0095	0.0008
											chrMT_4476_C	4476	0.0126	0.0048	0.0007	0.0007	0.0035	0.006	0.0058	0.0008
											chrMT_740_G	740	0.0442	0.0101	0.0007	0.0007	0.0057	0.0053	0.0043	0.0008
											chrMT_3750_C	3750	0.0026	0.0015	0.0006	0.0007	0.0002	0.0002	0.0012	0.0008
											chrMT_2961_C	2961	0.0085	0.0092	0.0002	0.0007	0.0082	0.0194	0.001	0.0008
											chrMT_5828_G	5828	0.0041	0.0005	0.0012	0.0007	0.0121	0.0431	0.0561	0.0007
											chrMT_11819_C	11819	0.0003	0.0003	0.0003	0.0007	0.0002	0.0013	0.0141	0.0007
											chrMT_16294_C	16294	0	0.0001	0.0003	0.0007	0.0005	0.0036	0.0053	0.0007
											chrMT_7626_C	7626	0.011	0.005	0.0004	0.0007	0.0006	0.0015	0.0045	0.0007
											chrMT_10038_G	10038	0.0011	0.0024	0.0001	0.0007	0.0047	0.0187	0.004	0.0007
											chrMT_15636_C	15636	0.0039	0.003	0.0003	0.0007	0.0029	0.0037	0.0032	0.0007
											chrMT_7939_C	7939	0.0058	0.0024	0.0004	0.0007	0.0003	0.0004	0.0024	0.0007
											chrMT_4640_C	4640	0.0022	0.0016	0.0008	0.0007	0.0002	0.0003	0.0021	0.0007
											chrMT_10202_C	10202	0	0	0.0002	0.0007	0.0001	0.0002	0	0.0007
											chrMT_13845_C	13845	0.002	0.0006	0.0011	0.0007	0.0206	0.0551	0.0141	0.0006
											chrMT_4825_C	4825	0.0005	0.0002	0.0007	0.0007	0.007	0.0413	0.0052	0.0006
											chrMT_2819_G	2819	0.0176	0.0057	0.0001	0.0007	0.0068	0.0129	0.005	0.0006
											chrMT_5452_C	5452	0.0003	0.0001	0.0006	0.0007	0.0006	0.0016	0.0036	0.0006
											chrMT_8024_G	8024	0.0027	0.003	0.0001	0.0007	0.0003	0.0011	0.0025	0.0006
											chrMT_15986_G	15986	0.0017	0.0013	0.0007	0.0007	0.0014	0.0014	0.0011	0.0006
											chrMT_6347_C	6347	0.0114	0.0035	0.0008	0.0007	0.0003	0.0008	0.0008	0.0006
											chrMT_15130_C	15130	0.002	0.0031	0.0006	0.0007	0.0004	0.0012	0.0008	0.0006
											chrMT_7596_C	7596	0.0007	0.0012	0.0004	0.0007	0.0005	0.0005	0.0006	0.0006
											chrMT_900_C	900	0.0003	0.0001	0.0003	0.0007	0.0001	0.0001	0.0001	0.0006
											chrMT_7608_G	7608	0.0022	0.001	0.0009	0.0007	0.026	0.0772	0.0395	0.0005
											chrMT_6335_C	6335	0.0041	0.0005	0.0013	0.0007	0.0276	0.0857	0.0215	0.0005
											chrMT_7412_C	7412	0.0002	0	0.0009	0.0007	0.0002	0.0007	0.0068	0.0005
											chrMT_9445_G	9445	0.0024	0.0029	0.0002	0.0007	0.0007	0.0027	0.0055	0.0005
											chrMT_11188_G	11188	0.003	0.0016	0.0004	0.0007	0.0071	0.0075	0.004	0.0005
											chrMT_6410_C	6410	0.0027	0.0007	0.0003	0.0007	0.0003	0.0012	0.004	0.0005
											chrMT_15500_G	15500	0.0055	0.0048	0.0002	0.0007	0.0109	0.0194	0.0025	0.0005
											chrMT_3500_C	3500	0.0002	0.0001	0.0002	0.0007	0.0003	0.0039	0.0022	0.0005
											chrMT_7855_C	7855	0.0103	0.0076	0.0002	0.0007	0.0036	0.0045	0.0014	0.0005
											chrMT_13636_C	13636	0.0047	0.0049	0.0001	0.0007	0.0052	0.0053	0.0013	0.0005
											chrMT_7661_C	7661	0.0149	0.0049	0.0004	0.0007	0.0015	0.0014	0.0011	0.0005
											chrMT_2702_G	2702	0.001	0.0005	0.0012	0.0007	0.0006	0.0016	0.0005	0.0005
											chrMT_899_G	899	0.0002	0.0001	0.0002	0.0007	0.0001	0.0003	0.0002	0.0005
											chrMT_9727_C	9727	0.0015	0.0005	0.0011	0.0007	0.0033	0.0158	0.0195	0.0004
											chrMT_13481_G	13481	0.0039	0.0098	0.0005	0.0007	0.0089	0.0186	0.0142	0.0004
											chrMT_12244_G	12244	0.0007	0.0002	0.0008	0.0007	0.0184	0.045	0.0128	0.0004
											chrMT_14471_C	14471	0.0094	0.0049	0.0005	0.0007	0.001	0.0016	0.0107	0.0004
											chrMT_3559_C	3559	0.013	0.0021	0.0017	0.0007	0.001	0.0039	0.0074	0.0004
											chrMT_7872_C	7872	0.0016	0.0008	0.0011	0.0007	0.0151	0.0359	0.0074	0.0004
											chrMT_1442_G	1442	0.0041	0.0006	0.0008	0.0007	0.0005	0.0033	0.0046	0.0004
											chrMT_9153_C	9153	0.0191	0.0141	0.0008	0.0007	0.0033	0.0067	0.0037	0.0004
											chrMT_2681_G	2681	0.0058	0.003	0.0002	0.0007	0.0053	0.0057	0.0034	0.0004
											chrMT_12958_C	12958	0.0103	0.01	0.0006	0.0007	0.0036	0.0072	0.003	0.0004
											chrMT_8564_C	8564	0.0001	0.0001	0.0003	0.0007	0.0005	0.0014	0.0026	0.0004
											chrMT_4834_C	4834	0.0001	0.0001	0.0003	0.0007	0.0005	0.0056	0.0023	0.0004
											chrMT_6333_G	6333	0.0234	0.01	0.0002	0.0007	0.0044	0.0064	0.0019	0.0004
											chrMT_11319_C	11319	0.0004	0.0011	0.0004	0.0007	0.0007	0.0011	0.0013	0.0004
											chrMT_15295_C	15295	0.0071	0.0017	0.0007	0.0007	0.0002	0.0005	0.0006	0.0004
											chrMT_12882_C	12882	0.0003	0.0019	0.0004	0.0007	0.0007	0.0019	0.0006	0.0004
											chrMT_8137_C	8137	0.0005	0.0015	0.0002	0.0007	0.0016	0.003	0.0005	0.0004
											chrMT_2943_G	2943	0.0003	0.0003	0.0005	0.0007	0.0003	0.0013	0.0004	0.0004
											chrMT_13760_C	13760	0	0	0.0002	0.0007	0	0.0001	0	0.0004
											chrMT_8118_G	8118	0.0013	0.0002	0.0006	0.0007	0.0214	0.0579	0.0199	0.0003
											chrMT_12123_C	12123	0.0022	0.0005	0.0013	0.0007	0.0057	0.0133	0.013	0.0003
											chrMT_11651_G	11651	0.0026	0.0008	0.0004	0.0007	0.0103	0.0631	0.0113	0.0003
											chrMT_10284_C	10284	0.0022	0.0008	0.0018	0.0007	0.0017	0.0081	0.0042	0.0003
											chrMT_3659_G	3659	0.0152	0.004	0.0004	0.0007	0.0028	0.0021	0.0035	0.0003
											chrMT_13328_C	13328	0.0038	0.0009	0.0022	0.0007	0.0163	0.024	0.0032	0.0003
											chrMT_11584_C	11584	0.0024	0.0035	0.0006	0.0007	0.0002	0.0004	0.003	0.0003
											chrMT_7687_C	7687	0.004	0.0029	0.0004	0.0007	0.0006	0.0018	0.0029	0.0003
											chrMT_13393_G	13393	0.009	0.0025	0.0008	0.0007	0.0081	0.0041	0.0024	0.0003
											chrMT_3208_C	3208	0.0001	0.0001	0.0002	0.0007	0.0003	0.0014	0.0022	0.0003
											chrMT_12432_C	12432	0.0009	0.0001	0.0021	0.0007	0.0189	0.0394	0.0021	0.0003
											chrMT_10677_G	10677	0.0065	0.0034	0.0002	0.0007	0.0008	0.0024	0.0021	0.0003
											chrMT_14112_C	14112	0.0098	0.0066	0.0011	0.0007	0.0006	0.001	0.0016	0.0003
											chrMT_12603_C	12603	0.0019	0.0026	0.0007	0.0007	0.0023	0.0038	0.0016	0.0003
											chrMT_3556_C	3556	0.0095	0.0027	0.0009	0.0007	0.0003	0.0007	0.0012	0.0003
											chrMT_7086_C	7086	0.0025	0.0017	0.0007	0.0007	0.0055	0.01	0.0012	0.0003
											chrMT_7610_C	7610	0.0158	0.0115	0.0002	0.0007	0.0038	0.0037	0.001	0.0003
											chrMT_2954_C	2954	0.0025	0.0048	0.0005	0.0007	0.0027	0.0038	0.0009	0.0003
											chrMT_954_C	954	0.0081	0.0028	0.0003	0.0007	0.0005	0.0007	0.0006	0.0003
											chrMT_9231_C	9231	0.001	0.0005	0.0004	0.0007	0.0008	0.0016	0.0005	0.0003
											chrMT_8207_C	8207	0.001	0.001	0.0012	0.0007	0.0004	0.0006	0.0003	0.0003
											chrMT_1770_G	1770	0.0003	0.0003	0.0006	0.0007	0.0003	0.0006	0.0003	0.0003
											chrMT_9565_G	9565	0.0011	0.0007	0.0008	0.0007	0.0003	0.0005	0.0002	0.0003
											chrMT_9489_G	9489	0.0004	0.0003	0.0004	0.0007	0.0001	0.0001	0.0002	0.0003
											chrMT_7296_G	7296	0.0018	0.0002	0.0006	0.0007	0.0024	0.0113	0.02	0.0002
											chrMT_4504_C	4504	0.0097	0.0011	0.0028	0.0007	0.0017	0.0059	0.0127	0.0002
											chrMT_10968_C	10968	0.0042	0.0003	0.0006	0.0007	0.0004	0.0046	0.0105	0.0002
											chrMT_14252_C	14252	0.0003	0	0.0012	0.0007	0.0035	0.009	0.0048	0.0002
											chrMT_6773_C	6773	0.0001	0.0001	0.0011	0.0007	0.0073	0.0133	0.0034	0.0002
											chrMT_5706_C	5706	0.0001	0	0.0009	0.0007	0.0002	0.0019	0.0033	0.0002
											chrMT_1586_G	1586	0.0009	0.0002	0.0002	0.0007	0.002	0.0107	0.003	0.0002
											chrMT_6739_C	6739	0.0032	0.001	0.0005	0.0007	0.0002	0.0006	0.0019	0.0002
											chrMT_4292_G	4292	0.0008	0.0008	0.0005	0.0007	0.0022	0.0032	0.0018	0.0002
											chrMT_4054_C	4054	0.0004	0.0001	0.0004	0.0007	0.0015	0.0062	0.0014	0.0002
											chrMT_5170_G	5170	0.0007	0.0006	0.0001	0.0007	0.0009	0.0018	0.001	0.0002
											chrMT_7754_G	7754	0.0108	0.0164	0	0.0007	0.0006	0.0026	0.001	0.0002
											chrMT_16179_C	16179	0.0099	0.002	0.0004	0.0007	0.0001	0.0002	0.0008	0.0002
											chrMT_4892_C	4892	0.0035	0.0021	0.0011	0.0007	0.0027	0.0037	0.0006	0.0002
											chrMT_3346_C	3346	0.0014	0.0042	0.0007	0.0007	0.0035	0.0051	0.0005	0.0002
											chrMT_6496_C	6496	0.0016	0.0012	0.0004	0.0007	0.001	0.0014	0.0005	0.0002
											chrMT_10211_C	10211	0.0011	0.0029	0.0003	0.0007	0.0025	0.005	0.0005	0.0002
											chrMT_14443_C	14443	0.0009	0.0003	0.0004	0.0007	0.0019	0.0213	0.0004	0.0002
											chrMT_16257_C	16257	0.0009	0.0007	0.0003	0.0007	0.0011	0.0029	0.0004	0.0002
											chrMT_2436_G	2436	0.0002	0.0004	0.0007	0.0007	0.0005	0.0013	0.0003	0.0002
											chrMT_13759_G	13759	0.0005	0.0003	0.0006	0.0007	0.0001	0.0003	0.0002	0.0002
											chrMT_3819_C	3819	0.001	0.0001	0.0014	0.0007	0.0019	0.0112	0.0121	0.0001
											chrMT_2170_G	2170	0.0036	0.0012	0.0005	0.0007	0.0012	0.0101	0.0085	0.0001
											chrMT_6915_G	6915	0.0002	0.0001	0.0002	0.0007	0.0003	0.0033	0.008	0.0001
											chrMT_14186_C	14186	0.0001	0.0002	0.0007	0.0007	0.0017	0.0045	0.0032	0.0001
											chrMT_1043_C	1043	0.0033	0.0027	0.0004	0.0007	0.0002	0.0006	0.0023	0.0001
											chrMT_4521_C	4521	0	0.0001	0.0005	0.0007	0.0054	0.0113	0.0019	0.0001
											chrMT_545_G	545	0.0037	0.003	0.0002	0.0007	0.0008	0.0033	0.0018	0.0001
											chrMT_13513_G	13513	0.0296	0.0205	0.0003	0.0007	0.0184	0.0241	0.0016	0.0001
											chrMT_8243_G	8243	0.0019	0.0016	0.0003	0.0007	0.0005	0.0019	0.0016	0.0001
											chrMT_11600_G	11600	0.0144	0.011	0.0001	0.0007	0.0027	0.0035	0.0014	0.0001
											chrMT_15037_C	15037	0.0004	0.0002	0.0008	0.0007	0.0044	0.013	0.0011	0.0001
											chrMT_2967_C	2967	0.0029	0.0007	0.0005	0.0007	0.0003	0.0006	0.0011	0.0001
											chrMT_1906_G	1906	0.0012	0.0009	0.0002	0.0007	0.001	0.0026	0.0011	0.0001
											chrMT_4860_C	4860	0.0096	0.0036	0.0009	0.0007	0.0006	0.001	0.001	0.0001
											chrMT_3310_C	3310	0.0001	0.0001	0.001	0.0007	0.0106	0.0334	0.0009	0.0001
											chrMT_11122_C	11122	0.0101	0.005	0.0005	0.0007	0.0003	0.0009	0.0008	0.0001
											chrMT_4546_G	4546	0.0012	0.0005	0.0004	0.0007	0.0002	0.0005	0.0008	0.0001
											chrMT_7059_G	7059	0.0006	0.0004	0.0005	0.0007	0.0015	0.0066	0.0007	0.0001
											chrMT_12498_C	12498	0.0015	0.002	0.0003	0.0007	0.0012	0.0031	0.0007	0.0001
											chrMT_11623_C	11623	0.0004	0.0003	0.0006	0.0007	0.0084	0.0145	0.0006	0.0001
											chrMT_2865_C	2865	0.0055	0.0015	0.0004	0.0007	0.0001	0.0006	0.0006	0.0001
											chrMT_9588_G	9588	0.0072	0.004	0.0002	0.0007	0.0002	0.0007	0.0006	0.0001
											chrMT_14350_C	14350	0.001	0.0002	0.0006	0.0007	0.0072	0.0222	0.0005	0.0001
											chrMT_12164_G	12164	0.0016	0.0037	0.0005	0.0007	0.002	0.0034	0.0005	0.0001
											chrMT_481_C	481	0.0029	0.0025	0.0005	0.0007	0.001	0.0019	0.0005	0.0001
											chrMT_11_C	11	0.0065	0.0039	0.0001	0.0007	0.0009	0.0027	0.0005	0.0001
											chrMT_9175_C	9175	0.0053	0.0025	0.0004	0.0007	0.0001	0.0003	0.0004	0.0001
											chrMT_769_G	769	0.0005	0.0002	0.0004	0.0007	0.0002	0.0004	0.0002	0.0001
											chrMT_1474_G	1474	0.0003	0.0002	0.0005	0.0007	0.0002	0.0004	0.0001	0.0001
											chrMT_15897_G	15897	0.0022	0.0004	0.0008	0.0007	0.0096	0.031	0.003	0
											chrMT_8414_C	8414	0.0005	0.0003	0.0008	0.0007	0.0106	0.0255	0.0009	0
											chrMT_16384_G	16384	0.0017	0.0013	0.0002	0.0007	0.0011	0.0015	0.0007	0
											chrMT_11896_C	11896	0.0011	0.0022	0.0007	0.0007	0.0002	0.0003	0.0004	0
											chrMT_389_G	389	0.0044	0.0029	0.0004	0.0007	0.0004	0.0008	0.0004	0
											chrMT_5279_C	5279	0.0025	0.0016	0.0005	0.0007	0.0004	0.0023	0.0002	0
											chrMT_6181_C	6181	0.0004	0.0001	0.0004	0.0006	0.0002	0.0008	0.007	0.0253
											chrMT_8840_C	8840	0.0009	0.0003	0.0003	0.0006	0.0002	0.0004	0.0157	0.0249
											chrMT_324_C	324	0.0004	0.0003	0	0.0006	0.0002	0.0008	0.0066	0.0217
											chrMT_4483_C	4483	0.0001	0.0002	0.0002	0.0006	0.0005	0.0012	0.0035	0.0185
											chrMT_1352_C	1352	0.0002	0.0002	0.0001	0.0006	0.0001	0.0002	0.0015	0.0152
											chrMT_15173_G	15173	0.0008	0.0002	0.0003	0.0006	0.0003	0.0009	0.0045	0.0135
											chrMT_7887_G	7887	0.0008	0.0001	0	0.0006	0.0002	0.0003	0.0143	0.013
											chrMT_2568_G	2568	0.0064	0.0005	0.0003	0.0006	0.0003	0.0003	0.0076	0.0113
											chrMT_893_G	893	0.0024	0.0006	0.0001	0.0006	0.0003	0.0005	0.004	0.011
											chrMT_13464_C	13464	0.0007	0.0002	0.0001	0.0006	0.0003	0.0004	0.0031	0.0108
											chrMT_9055_G	9055	0.0006	0.0002	0.0002	0.0006	0.0002	0.0003	0.001	0.0107
											chrMT_8764_G	8764	0.0002	0	0.0002	0.0006	0.0001	0.0004	0.0019	0.0104
											chrMT_13042_G	13042	0.0031	0.0006	0.0001	0.0006	0.0002	0.0003	0.0118	0.0101
											chrMT_4850_C	4850	0.0036	0.0007	0.0004	0.0006	0.0001	0.0004	0.0039	0.0093
											chrMT_8833_G	8833	0.0034	0.0006	0.0001	0.0006	0.0002	0.0003	0.0074	0.0086
											chrMT_6854_C	6854	0.0007	0.0003	0.0003	0.0006	0.0001	0.0002	0.001	0.0086
											chrMT_935_C	935	0.0002	0.0001	0.0003	0.0006	0.0001	0.0002	0.0006	0.0073
											chrMT_15153_G	15153	0.0019	0.0004	0.0004	0.0006	0.0004	0.0009	0.02	0.0071
											chrMT_3699_C	3699	0.0014	0.0003	0.0006	0.0006	0.0001	0.0005	0.001	0.0071
											chrMT_309_C	309	0.0027	0.001	0	0.0006	0	0.0017	0.0006	0.0071
											chrMT_6261_G	6261	0.001	0.0003	0.0003	0.0006	0.0001	0.0005	0.0048	0.0066
											chrMT_6262_C	6262	0.0009	0.0003	0.0003	0.0006	0.0003	0.0008	0.0009	0.0066
											chrMT_11692_C	11692	0.0004	0.0003	0.0002	0.0006	0.0001	0.0001	0.0005	0.0063
											chrMT_15154_C	15154	0.0006	0.0001	0.0003	0.0006	0.0002	0.0004	0.0026	0.0061
											chrMT_9788_C	9788	0.0105	0.001	0.0002	0.0006	0.0001	0.0001	0.0019	0.0055
											chrMT_10635_G	10635	0.0061	0.0012	0.0001	0.0006	0.0002	0.0002	0.0106	0.0042
											chrMT_9884_C	9884	0.0003	0.0005	0.0002	0.0006	0.0012	0.0056	0.0973	0.0038
											chrMT_14066_C	14066	0.0002	0.0001	0.0005	0.0006	0.0009	0.0108	0.0354	0.0038
											chrMT_2403_G	2403	0.003	0.0006	0.0002	0.0006	0.0046	0.0365	0.0841	0.0036
											chrMT_6180_G	6180	0.0002	0.0002	0.0008	0.0006	0.0001	0.0005	0.0025	0.0035
											chrMT_8671_C	8671	0.0018	0.0005	0.0001	0.0006	0.0031	0.012	0.0944	0.0033
											chrMT_14751_C	14751	0.0012	0.0002	0.0002	0.0006	0.0037	0.0204	0.079	0.0033
											chrMT_5922_C	5922	0.0062	0.0014	0.0002	0.0006	0.0119	0.038	0.0637	0.0032
											chrMT_3148_C	3148	0.0012	0.0001	0.0009	0.0006	0.0002	0.0007	0.0016	0.0032
											chrMT_13711_G	13711	0.0049	0.0019	0.0003	0.0006	0.0002	0.0002	0.0031	0.0031
											chrMT_12890_C	12890	0	0.0001	0.0002	0.0006	0.0001	0.0003	0.0003	0.0031
											chrMT_1749_C	1749	0.0004	0.0001	0.0004	0.0006	0.0001	0.0003	0.0004	0.003
											chrMT_1768_G	1768	0.0001	0	0.0008	0.0006	0.0001	0.0001	0.0008	0.0029
											chrMT_11696_G	11696	0.0029	0.0011	0.0002	0.0006	0.0024	0.0134	0.1124	0.0028
											chrMT_9954_C	9954	0.0063	0.0018	0.0002	0.0006	0.0128	0.038	0.1187	0.0027
											chrMT_2817_G	2817	0.0001	0.0001	0.0002	0.0006	0.0002	0.0004	0.0005	0.0027
											chrMT_14038_C	14038	0.0005	0	0.0004	0.0006	0.0011	0.003	0.0906	0.0026
											chrMT_705_C	705	0.0129	0.0049	0.0002	0.0006	0.0002	0.0006	0.0051	0.0026
											chrMT_11861_G	11861	0.0003	0.0001	0.0004	0.0006	0.0002	0.0002	0.0022	0.0026
											chrMT_14848_C	14848	0.0112	0.0017	0.0003	0.0006	0.0001	0.0002	0.0015	0.0025
											chrMT_12483_C	12483	0.0081	0.0066	0.0005	0.0006	0.002	0.0023	0.0159	0.0024
											chrMT_6018_G	6018	0.0131	0.0012	0.0004	0.0006	0.0002	0.0003	0.0022	0.0024
											chrMT_11963_G	11963	0.0016	0.0009	0.0003	0.0006	0.0162	0.0632	0.0742	0.0023
											chrMT_15716_C	15716	0.0005	0.0001	0.0002	0.0006	0.0007	0.0053	0.0566	0.0023
											chrMT_15451_C	15451	0.0214	0.0094	0.001	0.0006	0.0029	0.0033	0.0117	0.0023
											chrMT_10668_G	10668	0.0007	0.0005	0.0002	0.0006	0.0001	0.0002	0.0007	0.0023
											chrMT_9439_G	9439	0.0011	0.0001	0.0008	0.0006	0.0001	0.0003	0.0026	0.0022
											chrMT_13959_C	13959	0.0018	0.0003	0.0008	0.0006	0.0001	0.0009	0.0009	0.0022
											chrMT_4408_G	4408	0.0007	0.0004	0.0002	0.0006	0.022	0.0878	0.0588	0.0021
											chrMT_5237_G	5237	0.0006	0.0004	0.0004	0.0006	0.0004	0.0011	0.0016	0.0021
											chrMT_920_G	920	0.0043	0.001	0.0001	0.0006	0.0094	0.0617	0.0799	0.002
											chrMT_4_C	4	0.0011	0.0018	0	0.0006	0.0002	0.0005	0.0005	0.0019
											chrMT_14859_G	14859	0.0001	0	0.0001	0.0006	0.0001	0.0002	0.0002	0.0019
											chrMT_10808_C	10808	0.0021	0.0009	0.0002	0.0006	0.005	0.0339	0.0427	0.0018
											chrMT_10973_C	10973	0.0009	0.0003	0.0001	0.0006	0.0146	0.0463	0.0338	0.0018
											chrMT_10515_C	10515	0.0004	0.0001	0.0001	0.0006	0.0024	0.0093	0.0301	0.0018
											chrMT_7789_G	7789	0.0005	0	0.0002	0.0006	0.0004	0.0004	0.0019	0.0018
											chrMT_7988_C	7988	0.0067	0.001	0.0001	0.0006	0.0022	0.019	0.0335	0.0017
											chrMT_14115_C	14115	0.0117	0.0082	0.0007	0.0006	0.0017	0.0024	0.0074	0.0017
											chrMT_4155_C	4155	0.0068	0.001	0.0003	0.0006	0.0006	0.0044	0.0626	0.0016
											chrMT_5149_C	5149	0.0059	0.0006	0.0003	0.0006	0.0008	0.0055	0.0225	0.0016
											chrMT_7921_C	7921	0.0041	0.0018	0.0002	0.0006	0.0015	0.0066	0.0428	0.0015
											chrMT_6563_C	6563	0.0167	0.0057	0.0011	0.0006	0.0008	0.0012	0.0035	0.0015
											chrMT_9866_C	9866	0.0113	0.0095	0.0003	0.0006	0.0002	0.0005	0.009	0.0014
											chrMT_132_C	132	0.0013	0.0032	0.0001	0.0006	0.0072	0.0241	0.0009	0.0014
											chrMT_3635_G	3635	0.0038	0.0006	0.0003	0.0006	0.0009	0.0009	0.0008	0.0014
											chrMT_11304_C	11304	0.0004	0	0.0003	0.0006	0.0022	0.0058	0.0329	0.0013
											chrMT_4528_C	4528	0.0003	0.0001	0.0002	0.0006	0.0009	0.003	0.0107	0.0013
											chrMT_4864_C	4864	0.0001	0.0001	0.0003	0.0006	0.0046	0.0106	0.0104	0.0013
											chrMT_15031_C	15031	0.0195	0.0105	0.0007	0.0006	0.0018	0.0032	0.0077	0.0013
											chrMT_6853_G	6853	0.0001	0.0001	0.0003	0.0006	0.0001	0.0003	0.0001	0.0013
											chrMT_11125_C	11125	0.0088	0.0078	0.001	0.0006	0.0007	0.0013	0.0043	0.0012
											chrMT_380_G	380	0.0045	0.0006	0.0006	0.0006	0.0004	0.0009	0.0021	0.0012
											chrMT_14682_C	14682	0.0001	0.0001	0.0001	0.0006	0.0001	0.0002	0.0002	0.0012
											chrMT_11008_C	11008	0.0008	0.0006	0.0002	0.0006	0.0004	0.0077	0.0119	0.0011
											chrMT_8544_C	8544	0.0171	0.0057	0.0008	0.0006	0.0183	0.0135	0.0042	0.0011
											chrMT_11553_C	11553	0.0018	0.0025	0.0003	0.0006	0.0018	0.0025	0.0024	0.0011
											chrMT_3782_C	3782	0.0033	0.0018	0.0002	0.0006	0.0005	0.0012	0.0008	0.0011
											chrMT_3985_G	3985	0.0053	0.0019	0.0004	0.0006	0.0045	0.0086	0.0057	0.001
											chrMT_2622_G	2622	0.0187	0.0089	0.0001	0.0006	0.0112	0.0141	0.0056	0.001
											chrMT_1200_G	1200	0.0026	0.0012	0	0.0006	0.0003	0.0009	0.0016	0.001
											chrMT_143_G	143	0.0001	0.0003	0.0004	0.0006	0.0002	0.0005	0.0005	0.001
											chrMT_11853_C	11853	0.0003	0.0001	0.0002	0.0006	0	0	0.0003	0.001
											chrMT_11298_C	11298	0	0.0002	0.0001	0.0006	0.0005	0.0023	0.008	0.0009
											chrMT_1970_G	1970	0.0115	0.005	0.0002	0.0006	0.0009	0.0016	0.0077	0.0009
											chrMT_13293_C	13293	0.005	0.0038	0.0003	0.0006	0	0.0002	0.0013	0.0009
											chrMT_16107_C	16107	0.0007	0.0005	0.001	0.0006	0.0006	0.0011	0.0006	0.0009
											chrMT_9225_G	9225	0.0004	0.0004	0.0005	0.0006	0.0003	0.0004	0.0006	0.0009
											chrMT_10646_G	10646	0.0001	0.0001	0.0007	0.0006	0.0003	0.0003	0.0005	0.0009
											chrMT_6584_C	6584	0.001	0.0003	0.0005	0.0006	0.0132	0.0493	0.0165	0.0008
											chrMT_5271_G	5271	0.0101	0.003	0.0004	0.0006	0.0011	0.0017	0.005	0.0008
											chrMT_4669_C	4669	0.0194	0.0083	0.0002	0.0006	0.0002	0.0006	0.0048	0.0008
											chrMT_112_C	112	0	0.0001	0.0005	0.0006	0.0004	0.0074	0.0035	0.0008
											chrMT_13368_G	13368	0.0051	0.0005	0.0004	0.0006	0.0121	0.0379	0.0497	0.0007
											chrMT_10394_C	10394	0.0034	0.0016	0.0006	0.0006	0.0139	0.0308	0.0282	0.0007
											chrMT_14489_C	14489	0.0013	0.0049	0.0004	0.0006	0.0059	0.0143	0.0053	0.0007
											chrMT_15273_C	15273	0.0001	0.0001	0.0003	0.0006	0.0041	0.0079	0.0048	0.0007
											chrMT_456_C	456	0.0026	0.001	0.0003	0.0006	0.0017	0.0022	0.0023	0.0007
											chrMT_16076_C	16076	0.0023	0.0011	0.0006	0.0006	0.0002	0.0004	0.0022	0.0007
											chrMT_9332_C	9332	0.0025	0.0024	0.0005	0.0006	0.0031	0.0031	0.0018	0.0007
											chrMT_6377_C	6377	0.0027	0.0021	0.0004	0.0006	0.0021	0.0032	0.001	0.0007
											chrMT_12773_G	12773	0.0001	0.0001	0.0008	0.0006	0.0002	0.0003	0.0003	0.0007
											chrMT_3407_G	3407	0.0004	0.0002	0.0006	0.0006	0.0003	0.0005	0.0003	0.0007
											chrMT_11742_G	11742	0.0003	0.0002	0.0003	0.0006	0.0003	0.0004	0.0003	0.0007
											chrMT_14275_C	14275	0.0015	0.0001	0.0005	0.0006	0.0002	0.0006	0.0386	0.0006
											chrMT_11512_C	11512	0.0011	0.0001	0.0005	0.0006	0.0002	0.0008	0.0383	0.0006
											chrMT_15357_G	15357	0.0563	0.013	0.0004	0.0006	0.0097	0.0065	0.0172	0.0006
											chrMT_15632_C	15632	0.0036	0.0005	0.0006	0.0006	0.0026	0.0096	0.0086	0.0006
											chrMT_5099_C	5099	0.0061	0.0023	0.0002	0.0006	0.0006	0.0016	0.0079	0.0006
											chrMT_9818_C	9818	0.0012	0.0003	0.0008	0.0006	0.0006	0.0011	0.0077	0.0006
											chrMT_12973_C	12973	0.0003	0.0002	0.0002	0.0006	0.0002	0.001	0.0061	0.0006
											chrMT_14303_C	14303	0.0057	0.0032	0.0012	0.0006	0.0067	0.0126	0.0053	0.0006
											chrMT_9892_C	9892	0.0342	0.0123	0.001	0.0006	0.0002	0.0003	0.005	0.0006
											chrMT_8085_C	8085	0	0	0.0006	0.0006	0.0005	0.0021	0.0048	0.0006
											chrMT_2642_C	2642	0.0007	0.0002	0.0004	0.0006	0.0002	0.0005	0.0039	0.0006
											chrMT_9808_C	9808	0.0002	0	0.0001	0.0006	0.0003	0.0028	0.0027	0.0006
											chrMT_3662_C	3662	0.0251	0.0056	0.0005	0.0006	0.0028	0.0014	0.0021	0.0006
											chrMT_12377_C	12377	0.007	0.0027	0.0004	0.0006	0.0002	0.0007	0.0016	0.0006
											chrMT_8168_C	8168	0.0024	0.0048	0.0003	0.0006	0.0204	0.0186	0.0011	0.0006
											chrMT_11686_C	11686	0.0019	0.0034	0.0003	0.0006	0.0002	0.001	0.0008	0.0006
											chrMT_5610_G	5610	0.0003	0.0005	0.0004	0.0006	0.0006	0.0011	0.0005	0.0006
											chrMT_12815_C	12815	0.0004	0	0.0006	0.0006	0.0001	0.0001	0.0001	0.0006
											chrMT_13063_G	13063	0.0022	0.0009	0.0004	0.0006	0.0136	0.0476	0.0284	0.0005
											chrMT_8914_C	8914	0.0014	0.0003	0.0007	0.0006	0.0153	0.0366	0.0115	0.0005
											chrMT_4627_C	4627	0.0005	0.0001	0.0007	0.0006	0.0006	0.0011	0.0084	0.0005
											chrMT_3946_G	3946	0.0043	0.0018	0.0005	0.0006	0.0047	0.01	0.0059	0.0005
											chrMT_10427_G	10427	0.0011	0.0027	0.0006	0.0006	0.0064	0.0174	0.0054	0.0005
											chrMT_11949_G	11949	0.0103	0.0158	0.0002	0.0006	0.0138	0.0341	0.003	0.0005
											chrMT_15658_C	15658	0.0079	0.0033	0.0004	0.0006	0.002	0.0049	0.0026	0.0005
											chrMT_13947_C	13947	0.0024	0.0027	0.0004	0.0006	0.0037	0.0067	0.0021	0.0005
											chrMT_12759_C	12759	0.0074	0.0014	0.0006	0.0006	0.0087	0.0047	0.0016	0.0005
											chrMT_709_G	709	0.0005	0.0007	0.0006	0.0006	0.0006	0.0014	0.0008	0.0005
											chrMT_16030_C	16030	0.0007	0.0008	0.0003	0.0006	0.0019	0.0025	0.0005	0.0005
											chrMT_8858_G	8858	0.0002	0	0.0003	0.0006	0.0002	0.0002	0.0005	0.0005
											chrMT_9_G	9	0.0005	0.0004	0.0004	0.0006	0.0193	0.0574	0.0261	0.0004
											chrMT_10278_C	10278	0.0015	0.0005	0.0013	0.0006	0.0076	0.0225	0.0205	0.0004
											chrMT_15179_G	15179	0.0018	0.0004	0.0004	0.0006	0.0014	0.0119	0.0192	0.0004
											chrMT_8262_C	8262	0.0014	0.0002	0.0009	0.0006	0.0041	0.0188	0.0183	0.0004
											chrMT_11372_G	11372	0.002	0.0007	0.0005	0.0006	0.0049	0.0157	0.0178	0.0004
											chrMT_10240_C	10240	0.0026	0.0008	0.0011	0.0006	0.0058	0.0264	0.017	0.0004
											chrMT_2862_C	2862	0.0019	0.0004	0.0005	0.0006	0.006	0.0294	0.015	0.0004
											chrMT_12205_C	12205	0.0015	0.0006	0.0007	0.0006	0.0036	0.011	0.0141	0.0004
											chrMT_9755_G	9755	0.0005	0.0003	0.0002	0.0006	0.0046	0.0371	0.0103	0.0004
											chrMT_5467_C	5467	0.0014	0.0004	0.0008	0.0006	0.0167	0.0368	0.0068	0.0004
											chrMT_6290_C	6290	0.0044	0.0007	0.0018	0.0006	0.0009	0.0043	0.0049	0.0004
											chrMT_8592_G	8592	0.0173	0.004	0.0003	0.0006	0.0014	0.0016	0.0031	0.0004
											chrMT_4676_C	4676	0.0087	0.0046	0.0005	0.0006	0.0018	0.0041	0.0018	0.0004
											chrMT_13754_C	13754	0.0022	0.0039	0.0004	0.0006	0.0011	0.0033	0.0016	0.0004
											chrMT_1216_C	1216	0.0081	0.003	0.0007	0.0006	0.0018	0.0033	0.0014	0.0004
											chrMT_9209_G	9209	0.0031	0.0054	0.0002	0.0006	0.005	0.012	0.0012	0.0004
											chrMT_8595_C	8595	0.0131	0.0052	0.0003	0.0006	0.0018	0.0013	0.0011	0.0004
											chrMT_14356_C	14356	0.0006	0.0013	0.0003	0.0006	0.0022	0.0042	0.0008	0.0004
											chrMT_15698_C	15698	0.0016	0.0009	0.0004	0.0006	0.0007	0.0019	0.0007	0.0004
											chrMT_4665_G	4665	0.0003	0.0003	0.0004	0.0006	0.0004	0.0013	0.0003	0.0004
											chrMT_3956_C	3956	0	0	0.0001	0.0006	0.0001	0	0.0001	0.0004
											chrMT_4298_G	4298	0.0013	0.0002	0.0004	0.0006	0.0024	0.0116	0.014	0.0003
											chrMT_15223_C	15223	0.0008	0.0002	0.0005	0.0006	0.0262	0.0628	0.011	0.0003
											chrMT_4094_C	4094	0.0005	0.0001	0.0006	0.0006	0.0054	0.0151	0.009	0.0003
											chrMT_10544_C	10544	0.0003	0.0001	0.0011	0.0006	0.0108	0.03	0.0067	0.0003
											chrMT_3374_C	3374	0.0004	0.0003	0.0006	0.0006	0.0119	0.0224	0.0053	0.0003
											chrMT_8635_C	8635	0.0032	0.0024	0.0004	0.0006	0.0002	0.0004	0.005	0.0003
											chrMT_5619_G	5619	0.0028	0.0012	0.0005	0.0006	0.0043	0.0047	0.0033	0.0003
											chrMT_15557_G	15557	0.0013	0.0016	0.0003	0.0006	0.0077	0.0147	0.0031	0.0003
											chrMT_10934_G	10934	0.0062	0.0065	0.0001	0.0006	0.0037	0.0099	0.0027	0.0003
											chrMT_13725_C	13725	0.002	0.0029	0.0006	0.0006	0.0055	0.0091	0.0025	0.0003
											chrMT_1310_C	1310	0.0026	0.0003	0.0007	0.0006	0.0008	0.0084	0.0024	0.0003
											chrMT_3043_C	3043	0.0141	0.0023	0.0007	0.0006	0.0153	0.0066	0.0023	0.0003
											chrMT_11206_C	11206	0.0125	0.0058	0.0003	0.0006	0.0003	0.0008	0.0023	0.0003
											chrMT_8228_C	8228	0.003	0.0062	0.0005	0.0006	0.0015	0.0051	0.0022	0.0003
											chrMT_6938_C	6938	0.0118	0.0033	0.0008	0.0006	0.0002	0.0003	0.002	0.0003
											chrMT_14555_C	14555	0.0003	0	0.0008	0.0006	0.0013	0.0054	0.0017	0.0003
											chrMT_6247_C	6247	0.0147	0.0049	0.0003	0.0006	0.0001	0.0002	0.0016	0.0003
											chrMT_12844_C	12844	0.001	0.0022	0.0005	0.0006	0.0037	0.0061	0.0012	0.0003
											chrMT_4228_C	4228	0.0005	0.0002	0.0012	0.0006	0.0139	0.0276	0.001	0.0003
											chrMT_15969_C	15969	0.0053	0.0031	0.0003	0.0006	0.0011	0.0038	0.0007	0.0003
											chrMT_11456_G	11456	0.0006	0.0003	0.0006	0.0006	0.0003	0.0003	0.0006	0.0003
											chrMT_7539_C	7539	0.0019	0.0012	0.0003	0.0006	0.0005	0.0011	0.0005	0.0003
											chrMT_9312_C	9312	0.0015	0.0022	0.0003	0.0006	0.0003	0.0008	0.0005	0.0003
											chrMT_4996_G	4996	0.0004	0.0003	0.0006	0.0006	0.0002	0.0007	0.0004	0.0003
											chrMT_6541_G	6541	0.0008	0.0005	0.0005	0.0006	0.0004	0.0007	0.0004	0.0003
											chrMT_6810_G	6810	0.0005	0.0005	0.0005	0.0006	0.0005	0.0006	0.0004	0.0003
											chrMT_2999_C	2999	0.005	0.0029	0.0002	0.0006	0.0006	0.0008	0.0004	0.0003
											chrMT_5232_C	5232	0.0003	0.0002	0.0009	0.0006	0.0001	0.0008	0.0002	0.0003
											chrMT_6285_G	6285	0.0018	0.0005	0.0006	0.0006	0.0098	0.0328	0.0204	0.0002
											chrMT_13742_C	13742	0.0022	0.0005	0.0004	0.0006	0.0026	0.0093	0.0086	0.0002
											chrMT_10979_C	10979	0.0013	0.001	0.0014	0.0006	0.0017	0.0072	0.0068	0.0002
											chrMT_15254_G	15254	0.0077	0.0012	0.0006	0.0006	0.0006	0.0048	0.0064	0.0002
											chrMT_11222_G	11222	0.0022	0.0011	0.0004	0.0006	0.0006	0.0083	0.0064	0.0002
											chrMT_14744_C	14744	0.0002	0.0001	0.0013	0.0006	0.0009	0.0042	0.006	0.0002
											chrMT_13168_C	13168	0.0005	0.0003	0.0009	0.0006	0.0015	0.0054	0.0054	0.0002
											chrMT_15803_G	15803	0.0063	0.001	0.0003	0.0006	0.0011	0.0268	0.0047	0.0002
											chrMT_9042_C	9042	0.0005	0.0001	0.0012	0.0006	0.003	0.0106	0.0037	0.0002
											chrMT_10877_C	10877	0.0079	0.002	0.0007	0.0006	0.0008	0.0028	0.0034	0.0002
											chrMT_14367_C	14367	0.0001	0	0.0005	0.0006	0.0005	0.0019	0.0034	0.0002
											chrMT_7359_G	7359	0.0077	0.0039	0.0008	0.0006	0.0008	0.001	0.0026	0.0002
											chrMT_14134_C	14134	0.001	0.0011	0.0005	0.0006	0.0007	0.0038	0.0025	0.0002
											chrMT_7458_G	7458	0.003	0.0091	0.0002	0.0006	0.0017	0.0071	0.0024	0.0002
											chrMT_14911_C	14911	0.0031	0.0005	0.0006	0.0006	0.0002	0.0016	0.0022	0.0002
											chrMT_9458_C	9458	0.0088	0.0063	0.0006	0.0006	0.0015	0.0028	0.002	0.0002
											chrMT_1785_C	1785	0.0015	0.0003	0.0006	0.0006	0.0014	0.0059	0.002	0.0002
											chrMT_9746_G	9746	0.0011	0.0004	0.0002	0.0006	0.0003	0.0031	0.0018	0.0002
											chrMT_8729_G	8729	0.008	0.0031	0.0003	0.0006	0.0004	0.0008	0.0017	0.0002
											chrMT_3103_C	3103	0.0021	0.0014	0.0005	0.0006	0.001	0.002	0.0016	0.0002
											chrMT_12385_C	12385	0.0027	0.0055	0.0003	0.0006	0.001	0.0046	0.0016	0.0002
											chrMT_15933_G	15933	0.0012	0.0007	0.0003	0.0006	0.0006	0.002	0.0016	0.0002
											chrMT_15084_G	15084	0.0012	0.0009	0.0002	0.0006	0.001	0.0022	0.0015	0.0002
											chrMT_9929_C	9929	0.0026	0.0006	0.0009	0.0006	0.0084	0.0464	0.0012	0.0002
											chrMT_7414_C	7414	0.0001	0.0002	0.0004	0.0006	0.0064	0.0155	0.0011	0.0002
											chrMT_7103_C	7103	0.0023	0.0053	0.0005	0.0006	0.0023	0.0039	0.001	0.0002
											chrMT_3890_G	3890	0.0012	0.0021	0.0002	0.0006	0.0003	0.0021	0.0009	0.0002
											chrMT_2433_C	2433	0.0001	0.0001	0.0006	0.0006	0.0017	0.0033	0.0008	0.0002
											chrMT_9857_C	9857	0.0012	0.002	0.0002	0.0006	0.0008	0.0013	0.0007	0.0002
											chrMT_11059_C	11059	0.0032	0.003	0.0011	0.0006	0.0011	0.0024	0.0006	0.0002
											chrMT_10085_C	10085	0.0018	0.0012	0.0005	0.0006	0.0008	0.0015	0.0006	0.0002
											chrMT_3063_G	3063	0.0066	0.0022	0.0003	0.0006	0.0004	0.0018	0.0006	0.0002
											chrMT_6899_G	6899	0.0028	0.0006	0.0003	0.0006	0.0004	0.0013	0.0006	0.0002
											chrMT_6818_C	6818	0.0012	0.0005	0.0003	0.0006	0.0004	0.0008	0.0006	0.0002
											chrMT_13021_C	13021	0.014	0.0093	0.0002	0.0006	0.0051	0.0062	0.0006	0.0002
											chrMT_13201_G	13201	0.0011	0.0005	0.0005	0.0006	0.0002	0.0003	0.0004	0.0002
											chrMT_7252_G	7252	0.001	0.0007	0.0002	0.0006	0.0005	0.0017	0.0004	0.0002
											chrMT_11754_C	11754	0.0007	0.0005	0.0009	0.0006	0.0001	0.0001	0.0003	0.0002
											chrMT_15446_C	15446	0.0069	0.0023	0.0004	0.0006	0.0002	0.0007	0.0003	0.0002
											chrMT_13198_G	13198	0.0002	0.0002	0.0003	0.0006	0.0002	0.0002	0.0003	0.0002
											chrMT_9621_G	9621	0.0006	0.0001	0.0006	0.0006	0.0002	0.0002	0.0002	0.0002
											chrMT_6477_G	6477	0.0009	0.0002	0.0003	0.0006	0.0003	0.0003	0.0002	0.0002
											chrMT_1787_G	1787	0.0002	0.0002	0.0003	0.0006	0.0002	0.0006	0.0002	0.0002
											chrMT_5538_G	5538	0.0013	0.0009	0.0001	0.0006	0.0001	0.0004	0.0002	0.0002
											chrMT_6967_G	6967	0.0003	0.0001	0.0009	0.0006	0.0001	0.0004	0.0001	0.0002
											chrMT_5023_C	5023	0.001	0.0003	0.0006	0.0006	0.0018	0.009	0.0078	0.0001
											chrMT_5955_C	5955	0.0003	0.0001	0.0008	0.0006	0.0009	0.0041	0.004	0.0001
											chrMT_13607_C	13607	0.0003	0	0.0004	0.0006	0.0003	0.0025	0.0037	0.0001
											chrMT_14043_C	14043	0.0004	0.0002	0.0005	0.0006	0.0004	0.0027	0.0035	0.0001
											chrMT_13486_C	13486	0.0013	0.0006	0.0016	0.0006	0.0031	0.0256	0.0034	0.0001
											chrMT_12700_C	12700	0.0036	0.001	0.0005	0.0006	0.0002	0.0014	0.0032	0.0001
											chrMT_1591_C	1591	0.0008	0.0002	0.0004	0.0006	0.0029	0.0118	0.0029	0.0001
											chrMT_10530_G	10530	0.0015	0.0006	0.0005	0.0006	0.0051	0.0201	0.0028	0.0001
											chrMT_8156_G	8156	0.0015	0.0003	0.0012	0.0006	0.0078	0.0298	0.0026	0.0001
											chrMT_7582_C	7582	0.0024	0.0015	0.0006	0.0006	0.0002	0.0006	0.0026	0.0001
											chrMT_15329_C	15329	0.0004	0.0001	0.0003	0.0006	0.0004	0.0034	0.0026	0.0001
											chrMT_2028_G	2028	0.0037	0.0019	0.0006	0.0006	0.0027	0.0044	0.0025	0.0001
											chrMT_14544_G	14544	0.003	0.0036	0.0004	0.0006	0.0031	0.0069	0.0025	0.0001
											chrMT_14908_C	14908	0.0006	0.0003	0.0004	0.0006	0.0015	0.0061	0.0023	0.0001
											chrMT_6861_G	6861	0.0014	0.0002	0.0007	0.0006	0.001	0.0154	0.0021	0.0001
											chrMT_9034_C	9034	0.0012	0.0007	0.0004	0.0006	0.0006	0.0032	0.0019	0.0001
											chrMT_15927_G	15927	0.0032	0.0006	0.0003	0.0006	0.0002	0.0003	0.0012	0.0001
											chrMT_10257_C	10257	0.0395	0.0147	0.0006	0.0006	0.0027	0.0016	0.0011	0.0001
											chrMT_1268_C	1268	0.0034	0.0024	0.0006	0.0006	0.0003	0.0003	0.0011	0.0001
											chrMT_10830_G	10830	0.0008	0.0037	0.0003	0.0006	0.0009	0.0038	0.0011	0.0001
											chrMT_13892_C	13892	0	0	0.0003	0.0006	0.0012	0.0044	0.001	0.0001
											chrMT_6573_G	6573	0.0025	0.0009	0.0001	0.0006	0.0002	0.0005	0.001	0.0001
											chrMT_5927_C	5927	0.0025	0.0036	0.0006	0.0006	0.0037	0.0051	0.0009	0.0001
											chrMT_13256_C	13256	0.0053	0.0022	0.0004	0.0006	0.0001	0.0003	0.0009	0.0001
											chrMT_7323_G	7323	0.0074	0.0043	0.0002	0.0006	0.0004	0.0016	0.0009	0.0001
[truncated: 5,335 more rows]

## Sheet: Fig. 4
Fig. 4b	Samples	Replicates	C1	C3	C4	C5	C6	C13		Fig. 4c	Off-target Numbers	Samples	REP1	REP2	REP3		Fig. 4d	Base_ID	G1397CN (DddA11)	G1397NC (DddA11)	S100CN (FZY2)	S100NC (FZY2)		Fig. 4e	Samples	Replicates	C1	C2	C4	C7	C8	C9	C12	C13	C14	C15		Fig. 4f	C/G to T/A Edit (%)	Samples	REP1	REP2	REP3		Fig. 4g	Off-target Numbers	Samples	REP1	REP2
	G1333CN (DddA)	REP1	0.05	0.01	0.06	0.01	0.1	0				G1333CN (DddA)	30	34	24			1	0	0	0	0			G1397NC (DddA11)	REP1	0.01	0.25	0.75	26.58	3.36	25.7	0.17	0.1	0.08	0.03				G1397NC (DddA11)	26.58	22.28	21.04				G1397NC (DddA11)	30	20
		REP2	0.13	0.01	0.01	0	0.14	0				G1333NC (DddA)	20	28	21			4	0.0018	0.0004	0	0.0008				REP2	0.01	0.18	0.56	22.28	2.63	21.08	0.14	0.07	0.04	0.01				S100NC (FZY2)	14.48	11.65	15.26				S100NC (FZY2)	1	1
		REP3	0.08	0.01	0.03	0	0.14	0				G1397CN (DddA)	13	11	10			6	0	0.0002	0	0.0013				REP3	0.02	0.19	0.65	21.04	2.98	20	0.11	0.06	0.05	0.02				S100NC (FZY2 v1.6)	28.6	28.21	29.15				S100NC (FZY2 v1.6)	11	15
	G1333NC (DddA)	REP1	0.02	0.01	0.03	0.01	2.41	0				G1397NC (DddA)	10	8	7			8	0	0	0	0			S100NC (FZY2)	REP1	0	0	0.35	14.48	0.59	0.5	0.04	0.14	0.01	0.02				S100NC (FZY2 v2.1)	33.94	29.54	37.29				S100NC (FZY2 v2.1)	6	2
		REP2	0	0.01	0.01	0.01	2.14	0				G1333CN (DddA11)	29	35	69			9	0	0	0	0				REP2	0.01	0.01	0.29	11.65	0.58	0.51	0.03	0.11	0.01	0.02				S100NC (FZY2 v2.3)	26.61	27.11	28.21				S100NC (FZY2 v2.3)	17	15
		REP3	0.01	0	0.11	0	1.9	0				G1333NC (DddA11)	27	45	33			11	0.0005	0.0002	0	0				REP3	0	0	0.48	15.26	0.66	0.62	0.05	0.11	0	0.02				S100NC (FZY2 v2.4)	33.93	30.65	30.27				S100NC (FZY2 v2.4)	11	9
	G1397CN (DddA)	REP1	0.16	0.02	0.44	0	0.02	0				G1397CN (DddA11)	43	14	26			15	0.0002	0.0002	0.0004	0			S100NC (FZY2 v1.6)	REP1	0.01	0	1.51	28.6	3.26	3.34	0.14	0.44	0.1	0.01				NC	0.01	0.01	0.01				NC	0	0
		REP2	0.21	0.08	0.35	0.01	0.01	0.01				G1397NC (DddA11)	18	9	8			17	0.0002	0	0	0.0001				REP2	0.01	0	1.51	28.21	3.34	3.31	0.12	0.46	0.12	0.01
		REP3	0.08	0.09	0.28	0	0	0				G28CN (FZY2)	0	0	0			18	0.0003	0	0	0.0002				REP3	0.01	0	1.57	29.15	3.23	3.28	0.13	0.41	0.1	0.02
	G1397NC (DddA)	REP1	0.61	0.01	0.23	0	0	0.01				G28NC (FZY2)	0	0	0			19	0	0	0	0			S100NC (FZY2 v2.1)	REP1	0	0	1.06	33.94	3.23	3.36	0.17	0.31	0.09	0.01										Average C/G to T/A Conversion (%)	Samples	REP1	REP2
		REP2	0.58	0	0.2	0	0	0				S100CN (FZY2)	0	1	1			26	0	0	0	0				REP2	0	0	0.67	29.54	2.47	2.43	0.1	0.29	0.05	0.01											G1397NC (DddA11)	0.0538531	0.0453867
		REP3	0.61	0.02	0.2	0.02	0.01	0				S100NC (FZY2)	0	0	7			27	0	0	0.0001	0				REP3	0	0	0.9	37.29	3.16	3.24	0.1	0.33	0.06	0.02											S100NC (FZY2)	0.0154768	0.0136505
	G1333CN (DddA11)	REP1	0.34	0.01	0.46	0.12	6.47	0				NC	0	0				29	0.0002	0	0	0.0001			S100NC (FZY2 v2.3)	REP1	0	0	1.57	26.61	7.74	7.68	0.14	0.52	0.14	0.02											S100NC (FZY2 v1.6)	0.0413948	0.0432522
		REP2	0.28	0.06	0.49	0.01	5.18	0										31	0.0003	0	0	0.0002				REP2	0.01	0	1.13	27.11	6.95	6.9	0.18	0.49	0.15	0.01											S100NC (FZY2 v2.1)	0.033138	0.0238395
		REP3	0.43	0.03	0.55	0.08	6.06	0										33	0.0002	0	0.0001	0				REP3	0.03	0.03	1.23	28.21	6.98	7.12	0.24	0.51	0.19	0											S100NC (FZY2 v2.3)	0.0444899	0.0427188
	G1333NC (DddA11)	REP1	0.01	0.01	0.6	0.05	11.96	0			Average C/G to T/A Conversion (%)	Samples	REP1	REP2	REP3			34	0.0002	0	0.0001	0.0001			S100NC (FZY2 v2.4)	REP1	0.02	0	0.96	33.93	7.72	7.77	0.12	0.4	0.1	0.01											S100NC (FZY2 v2.4)	0.035314	0.0338178
		REP2	0	0.01	0.49	0.09	10.83	0				G1333CN (DddA)	0.0393364	0.0406349	0.0358588			35	0.0003	0.0001	0.0001	0.0002				REP2	0	0	0.96	30.65	7.61	7.65	0.12	0.37	0.1	0.02											NC	0.00579473	0.00587049
		REP3	0.04	0.02	0.57	0.08	10.8	0				G1333NC (DddA)	0.0361693	0.0346557	0.0350877			36	0.0003	0	0	0				REP3	0	0	0.99	30.27	7.69	7.76	0.11	0.33	0.11	0.02
	G1397CN (DddA11)	REP1	0.82	0.06	5.42	0.04	1.47	0.1				G1397CN (DddA)	0.0268673	0.0207471	0.0199185			38	0	0	0	0			NC	REP1	0	0	0	0.01	0	0	0.01	0.02	0.01	0.03
		REP2	0.55	0.07	4.72	0.06	0.89	0.09				G1397NC (DddA)	0.0191801	0.0176488	0.0205886			39	0.0002	0.0002	0	0				REP2	0	0	0	0.01	0.01	0	0	0	0.01	0.03
		REP3	0.34	0.07	4.66	0	1.12	0				G1333CN (DddA11)	0.0577386	0.0696299	0.0966824			41	0.0009	0.0001	0.0001	0				REP3	0.01	0	0	0.01	0.01	0	0	0.01	0.01	0.01
	G1397NC (DddA11)	REP1	0.86	0.21	5.83	0.08	0.19	0.04				G1333NC (DddA11)	0.0600438	0.0762873	0.0654198			43	0.0004	0	0.0001	0.0001
		REP2	1.03	0.15	5.34	0.04	0.16	0.02				G1397CN (DddA11)	0.0683377	0.0392407	0.0477653			44	0	0	0	0
		REP3	0.67	0.3	6.51	0.09	0.27	0				G1397NC (DddA11)	0.0385475	0.0273012	0.026348			47	0.0003	0	0	0.0001
	G28CN (FZY2)	REP1	0	0.03	0.39	0.55	0.11	0				G28CN (FZY2)	0.0119034	0.0134458	0.0113079			48	0	0	0	0
		REP2	0	0.01	0.26	0.37	0.04	0				G28NC (FZY2)	0.013024	0.012198	0.0104903			53	0.0001	0	0.0001	0
		REP3	0.01	0.01	0.32	0.37	0.12	0				S100CN (FZY2)	0.0112847	0.0109816	0.0121014			54	0	0	0	0
	G28NC (FZY2)	REP1	0	0.04	0.5	1.13	0.81	0				S100NC (FZY2)	0.0118232	0.0103745	0.018714			61	0.0002	0.0002	0	0
		REP2	0	0.01	0.39	0.91	0.68	0.01				NC	0.00586077	0.00536309				62	0	0.0001	0	0
		REP3	0	0.01	0.15	0.98	0.65	0										64	0.0282	0.0434	0.0066	0.0046
	S100CN (FZY2)	REP1	0.05	0.55	23.41	0.51	0.05	0.02										66	0.0001	0.0003	0	0.0001
		REP2	0.02	0.45	19.21	0.45	0.03	0.01										67	0	0	0	0
		REP3	0.03	0.32	23.08	0.56	0.02	0										68	0	0.0001	0	0
	S100NC (FZY2)	REP1	0.07	0.01	14.71	0.04	0	0										69	0	0	0	0
		REP2	0.03	0	11.63	0.07	0.02	0.01										70	0.0001	0	0	0
		REP3	0.02	0.03	10.28	0.04	0.01	0										71	0.0001	0	0.0001	0.0002
	NC	REP1	0	0.01	0.01	0	0.01	0										75	0	0.0001	0	0.0001
		REP2	0	0.03	0.01	0.01	0	0										76	0	0.0002	0.0001	0.0003
		REP3																78	0.0005	0	0.0001	0.0003
																		79	0.0001	0	0	0.0001
																		80	0	0	0	0
																		81	0.0002	0.0001	0	0.0001
																		85	0.0001	0.0001	0	0.0001
																		86	0.0001	0.0001	0.0001	0.0001
																		90	0	0	0	0.0001
																		91	0.0002	0	0.0002	0.0003
																		92	0.0001	0.0003	0.0003	0.0002
																		94	0.0012	0.0011	0.0001	0.0001
																		96	0	0.0002	0	0
																		97	0	0.0002	0.0001	0.0001
																		98	0	0.0001	0.0001	0
																		100	0	0	0	0.0001
																		101	0.0002	0.0001	0.0001	0
																		103	0	0.0003	0.0005	0.0002
																		104	0.0002	0.0001	0.0001	0.0002
																		105	0.0001	0	0.0002	0
																		106	0.0001	0.0002	0.0002	0.0002
																		107	0.0003	0.0002	0.0001	0
																		109	0	0.0003	0.0002	0.0001
																		110	0.0002	0	0	0
																		112	0	0	0	0
																		113	0	0.0001	0	0
																		114	0.0001	0	0	0
																		118	0.0001	0	0.0001	0
																		120	0.001	0.0007	0.0003	0.0001
																		121	0.0003	0.0002	0.0003	0.0003
																		122	0.0001	0.0001	0	0
																		124	0	0.0001	0	0.0003
																		128	0.0001	0.0001	0	0.0001
																		130	0.0001	0	0	0.0001
																		132	0.0006	0.001	0.0001	0.0001
																		136	0	0.0001	0.0001	0.0001
																		140	0.0008	0.0005	0	0.0001
																		141	0	0	0.0001	0
																		143	0.0004	0.0002	0.0001	0.0002
																		144	0	0	0	0.0001
																		145	0.0001	0.0001	0	0
																		147	0.0005	0.0003	0.0002	0.0001
																		150	0.0013	0.001	0.0001	0
																		151	0	0	0	0
																		162	0.0002	0.0004	0.0001	0.0002
																		163	0.0001	0.0001	0	0.0001
																		164	0.0001	0	0	0.0001
																		166	0	0	0	0
																		167	0	0	0	0
																		170	0.0002	0.0002	0.0001	0.0005
																		171	0.0001	0	0	0
																		174	0	0	0.0001	0
																		182	0	0	0.0003	0.0001
																		184	0.0001	0.0001	0	0
																		185	0.0003	0.0003	0	0.0001
																		186	0.0001	0.0001	0	0
																		187	0	0.0002	0	0.0002
																		190	0	0	0.0001	0
																		194	0	0.0001	0.0001	0
																		198	0	0	0	0
																		203	0	0	0.0001	0.0001
																		205	0	0	0	0
																		207	0.0001	0.0002	0	0.0003
																		221	0	0	0.0001	0
																		222	0	0	0	0.0001
																		225	0.0001	0	0	0
																		228	0.0001	0.0001	0	0.0001
																		229	0.0005	0.0006	0	0.0001
																		231	0	0.0001	0.0001	0
																		242	0.0001	0.0001	0	0
																		247	0	0.0001	0.0001	0
																		251	0.0001	0.0001	0	0
																		253	0.0005	0.0002	0.0001	0
																		255	0.0002	0.0001	0.0001	0.0003
																		256	0.0001	0.0001	0	0.0001
																		258	0.0001	0	0	0.0001
																		260	0.0005	0.0001	0.0002	0
																		261	0.0002	0.0001	0	0.0002
																		262	0.0001	0	0.0001	0
																		264	0	0	0.0001	0
																		268	0.0006	0.0006	0.0001	0
																		269	0.0001	0.0001	0	0
																		271	0.0001	0	0.0001	0.0001
																		273	0	0.0001	0	0.0001
																		275	0.0009	0.0004	0.0002	0.0001
																		277	0.0001	0	0	0
																		280	0.0011	0.0002	0	0
																		285	0	0	0	0.0001
																		295	0	0.0001	0	0.0001
																		296	0.0001	0.0001	0.0002	0.0001
																		298	0.0001	0.0001	0.0003	0
																		299	0	0	0.0001	0
																		303	0	0	0	0
																		304	0	0	0	0
																		305	0	0	0	0
																		306	0	0	0	0
																		307	0	0	0	0
																		308	0	0	0	0
																		309	0	0.0006	0	0.0024
																		311	0.0046	0	0	0
																		312	0	0	0	0
																		313	0	0	0	0
																		314	0	0	0	0
																		315	0	0	0	0
																		316	0	0	0	0.0001
																		317	0	0	0	0
																		320	0.0005	0.0007	0	0
																		322	0.0001	0	0.0001	0
																		323	0.0003	0.0001	0	0.0002
																		324	0.0002	0.0001	0	0.0001
																		325	0.0004	0.0002	0	0.0001
																		327	0.0001	0.0002	0.0001	0
																		329	0	0.0002	0	0.0002
																		330	0.0001	0.0001	0	0.0001
																		332	0	0	0	0
																		338	0.0027	0.0033	0.0038	0.0033
																		340	0.0001	0	0	0
																		343	0.0011	0.0005	0.0001	0.0001
																		345	0.0009	0.0002	0.0007	0.0003
																		347	0.0002	0.0001	0.0001	0.0001
																		348	0.0001	0.0002	0.0003	0.0002
																		349	0	0.0001	0	0
																		353	0	0	0.0002	0
																		354	0.0001	0	0.0001	0
																		355	0	0	0	0
																		356	0	0	0.0001	0
																		362	0	0	0	0
																		366	0.0003	0.0002	0	0
																		369	0.0001	0.0001	0.0001	0.0001
																		370	0	0	0	0
																		371	0.0001	0	0.0001	0
																		375	0.0001	0.0001	0	0
																		377	0.0001	0	0.0002	0.0002
																		378	0.0001	0.0001	0	0
																		380	0.0002	0.0001	0	0.0002
																		381	0.0001	0	0	0
																		382	0.0001	0.0004	0	0
																		386	0	0.0001	0.0001	0.0001
																		387	0.0001	0	0	0
																		389	0.0008	0.0012	0.0001	0.0001
																		394	0.0003	0.0017	0.0003	0.0007
																		404	0.0002	0	0	0
																		409	0	0.0001	0.0001	0
																		410	0	0	0	0
																		411	0.0006	0.0002	0.0002	0.0005
																		412	0.0003	0.0001	0.0001	0.0001
																		413	0.0001	0.0002	0.0002	0.0001
																		417	0.0002	0	0.0001	0.0001
																		418	0.0014	0.0007	0.0009	0.0012
																		420	0	0	0	0
																		427	0.0001	0.0001	0.0001	0.0001
																		429	0	0	0	0
																		431	0.0005	0.0003	0.0001	0.0001
																		433	0	0.0001	0	0.0001
																		434	0	0.0003	0.0001	0.0002
																		435	0	0	0.0001	0
																		436	0.0001	0	0	0
																		437	0.0001	0	0	0
																		438	0	0.0001	0	0.0002
																		441	0	0	0	0
																		445	0.0001	0	0.0001	0
																		447	0.0002	0	0.0001	0.0001
																		456	0.0011	0.0002	0.0005	0.0002
																		457	0.0001	0	0.0001	0.0001
																		458	0.0001	0	0	0
																		459	0.0001	0	0	0
																		461	0.0012	0.0007	0.0003	0.0001
																		462	0.0002	0	0	0
																		463	0.0001	0	0	0
																		465	0.0001	0.0001	0.0004	0.0001
																		467	0.0007	0.0006	0.0002	0.0001
																		468	0.0001	0.0002	0	0
																		469	0.0001	0.0001	0	0
																		473	0	0	0	0
																		476	0	0.0002	0.0001	0.0001
																		481	0.001	0.0004	0	0.0002
																		483	0.0002	0.0004	0.0001	0.0003
																		486	0.001	0.0006	0.0001	0.0002
																		491	0	0.0001	0	0.0001
																		494	0.0001	0.0001	0.0001	0
																		495	0.0001	0	0	0
																		496	0	0	0.0001	0
																		497	0.0001	0.0001	0	0
																		498	0.0001	0	0.0001	0
																		499	0	0.0001	0.0003	0.0001
																		500	0	0.0001	0	0
																		501	0.0008	0.0007	0.0001	0
																		502	0	0.0001	0	0
																		505	0.0033	0.0014	0.0002	0.0001
																		506	0	0.0001	0	0.0001
																		509	0.0001	0.0001	0.0002	0.0001
																		510	0.0001	0.0001	0	0
																		511	0	0	0.0001	0
																		513	0.0006	0.0004	0.0003	0.0003
																		514	0	0.0001	0.0001	0.0001
																		516	0	0	0.0001	0.0001
																		518	0	0.0001	0.0001	0
																		520	0	0	0	0.0001
																		522	0.0001	0	0	0.0001
																		524	0	0.0001	0.0001	0.0001
																		525	0.0001	0	0	0.0002
																		526	0.0002	0.0002	0.0002	0.0002
																		527	0	0	0	0.0001
																		529	0.0001	0.0001	0.0002	0.0001
																		530	0	0	0	0
																		534	0.0001	0.0001	0.0002	0
																		535	0	0.0001	0	0.0001
																		536	0	0	0	0.0001
																		537	0	0	0	0
																		541	0.0001	0.0001	0.0002	0.0001
																		542	0.0001	0	0.0001	0
																		543	0	0	0	0.0001
																		544	0	0	0.0001	0
																		545	0.0006	0.0004	0.0002	0.0002
																		548	0	0	0	0.0001
																		549	0.0001	0	0	0
																		552	0.0001	0	0.0001	0
																		553	0	0	0.0001	0
																		557	0	0	0	0.0001
																		558	0.0001	0.0001	0.0001	0
																		559	0	0	0	0
																		560	0.0001	0	0	0
																		564	0.0032	0.0021	0.0013	0.0012
																		566	0	0.0001	0	0.0001
																		568	0	0	0.0001	0.0001
																		569	0.0004	0.0002	0	0.0001
																		570	0	0.0001	0	0
																		571	0.0001	0.0001	0	0.0001
																		572	0.0001	0	0	0
																		573	0.0001	0	0.0001	0
																		575	0	0.0001	0	0.0001
																		577	0.0002	0.0003	0.0001	0
																		583	0.0002	0	0	0
																		586	0.0003	0.0001	0.0001	0.0002
																		587	0	0.0001	0	0
																		591	0.0003	0.0001	0.0002	0.0003
																		592	0.0001	0	0	0
																		594	0.0033	0.0026	0.0003	0.0003
																		595	0.0002	0.0002	0	0
																		597	0.002	0.0015	0.0008	0.0008
																		601	0.0002	0.0002	0.0004	0.0001
																		602	0	0.0001	0	0.0001
																		607	0.0001	0.0001	0.0001	0.0002
																		609	0	0	0	0.0001
																		611	0.0001	0.0002	0.0001	0.0001
																		617	0.0001	0	0.0001	0.0002
																		622	0.0061	0.0036	0.0002	0.0001
																		624	0.0003	0.0001	0.0001	0
																		625	0	0	0.0001	0.0001
																		626	0.0001	0.0001	0	0
																		627	0.0003	0.0001	0.0002	0.0002
																		628	0.0002	0.0001	0.0002	0.0001
																		630	0.0005	0.0001	0.0001	0.0001
																		632	0	0	0.0001	0
																		635	0.0013	0.0008	0.0002	0.0002
																		637	0.0001	0.0001	0.0002	0.0001
																		638	0.0002	0.0002	0.0001	0
																		639	0	0.0001	0	0
																		640	0	0	0.0001	0
																		646	0	0	0	0
																		652	0	0	0	0
																		653	0	0	0	0
																		657	0.0001	0	0.0001	0
																		658	0	0	0	0.0001
																		660	0.0186	0.0111	0.0001	0.0001
																		661	0.0003	0.0004	0	0
																		664	0.0006	0	0.0001	0.0002
																		665	0.0001	0	0.0001	0.0001
																		666	0.0004	0.0001	0	0
																		670	0.0004	0.0003	0.0001	0
																		676	0.0003	0	0.0001	0
																		677	0	0	0.0001	0.0001
																		679	0.0001	0.0001	0.0001	0.0001
																		683	0	0.0001	0.0001	0.0001
																		687	0.0004	0.0003	0	0.0001
																		692	0	0.0001	0.0001	0
																		694	0	0	0.0001	0
																		697	0.0001	0	0.0002	0.0001
																		698	0	0	0	0.0001
																		701	0	0	0.0001	0.0003
																		702	0	0	0.0001	0
																		705	0.0023	0.001	0.0001	0
																		706	0	0.0001	0.0001	0
																		707	0	0	0	0
																		708	0	0	0	0.0001
																		709	0.0005	0.0004	0.0007	0.0005
																		712	0.0008	0.0006	0	0.0001
																		713	0.0001	0.0001	0	0.0001
																		715	0	0.0001	0.0001	0.0001
																		717	0.0003	0.0001	0.0003	0.0003
																		719	0.0003	0	0.0001	0
																		722	0.0006	0.0006	0.0001	0
																		724	0	0.0001	0.0002	0.0002
																		725	0.0006	0.0002	0.0001	0
																		726	0	0	0.0001	0.0001
																		728	0.0009	0.0004	0.0002	0.0002
																		734	0.0008	0.0002	0.0002	0.0002
																		736	0	0.0001	0.0002	0
																		737	0.0001	0	0	0
																		739	0	0.0001	0.0001	0.0002
																		740	0.0028	0.0015	0.0001	0.0001
																		743	0.0001	0.0001	0.0001	0
																		748	0.0001	0	0	0
																		749	0.0001	0.0003	0.0002	0
																		752	0	0	0	0
																		755	0.0001	0.0001	0	0.0001
																		756	0	0	0	0.0001
																		759	0.001	0.0002	0.0001	0.0001
																		762	0	0.0001	0.0001	0
																		763	0	0	0.0001	0
																		765	0.0001	0	0.0001	0.0001
																		766	0.0002	0	0.0001	0.0001
																		767	0.0001	0.0001	0.0001	0.0001
																		769	0.0001	0	0.0001	0.0004
																		770	0	0	0	0
																		774	0	0	0	0.0001
																		775	0.0002	0.0002	0.0002	0.0002
																		777	0.0002	0.0001	0.0002	0.0001
																		778	0.0001	0	0	0
																		780	0.0002	0.0002	0.0001	0.0002
																		785	0	0.0001	0	0.0001
																		786	0.0004	0.0001	0.0001	0.0002
																		787	0	0	0	0
																		791	0.0001	0.0001	0.0001	0.0001
																		792	0.0001	0	0.0001	0.0001
																		793	0.0001	0.0001	0	0
																		796	0.0005	0.0002	0.0001	0.0001
																		797	0.0001	0	0.0001	0
																		798	0.0002	0	0	0
																		800	0	0	0.0001	0
																		802	0	0.0001	0.0001	0.0001
																		803	0.0008	0.0001	0.0001	0
																		804	0	0	0	0
																		805	0	0.0001	0	0
																		806	0	0	0	0
																		808	0.0002	0.0001	0.0001	0.0001
																		809	0	0	0	0.0001
																		810	0.0002	0.0003	0.0003	0.0002
																		811	0.0002	0.0001	0.0002	0.0001
																		815	0.0001	0	0	0.0001
																		817	0.0001	0.0001	0	0
																		818	0.0002	0.0001	0.0001	0.0001
																		820	0.0001	0.0001	0.0001	0.0001
																		822	0.0008	0.0005	0.0003	0.0001
																		828	0	0	0.0001	0
																		829	0.0004	0	0	0
																		834	0	0.0001	0	0
																		835	0	0	0.0001	0
																		842	0.0001	0.0002	0.0001	0
																		843	0.0005	0.0001	0.0002	0
																		847	0	0	0	0
																		853	0	0	0	0.0001
																		857	0	0	0	0
																		858	0.0001	0	0	0
																		863	0	0.0002	0.0001	0.0001
																		867	0	0	0.0001	0
																		868	0.0002	0	0	0
																		869	0	0	0.0001	0
																		870	0	0	0	0
																		872	0	0	0	0
																		873	0	0	0	0
																		874	0	0	0	0.0001
																		877	0.0002	0	0	0.0001
																		878	0.0003	0.0003	0.0003	0.0001
																		880	0.0031	0.0019	0.0003	0.0001
																		886	0.0002	0.0001	0.0001	0.0001
																		887	0.0001	0.0003	0.0001	0.0001
																		889	0.0002	0.0001	0.0001	0.0001
																		890	0.0005	0.0003	0.0005	0.0006
																		891	0.0002	0.0001	0	0
																		893	0.0002	0.0001	0.0001	0.0002
																		894	0.0001	0	0	0.0001
																		895	0	0	0.0001	0
																		897	0	0.0001	0	0.0002
																		898	0.0001	0.0001	0.0001	0.0001
																		899	0	0.0001	0.0002	0
																		900	0	0.0001	0.0001	0.0002
																		901	0.0002	0.0001	0.0002	0.0001
																		902	0.0004	0.0001	0.0003	0.0002
																		904	0.0017	0.0009	0.0001	0
																		906	0	0.0002	0.0002	0.0001
																		908	0.0001	0	0	0.0001
																		909	0.0005	0.0005	0.0002	0
																		915	0.0001	0	0.0001	0.0001
																		916	0.0002	0	0	0
																		917	0	0.0001	0	0
																		920	0.0004	0.0003	0.0001	0
																		922	0.0016	0.0006	0.0003	0.0001
																		927	0.0009	0.0005	0	0.0001
																		930	0.0001	0.0001	0	0
																		931	0.0002	0.0002	0.0004	0.0002
																		932	0.0001	0	0.0001	0.0001
																		933	0.0003	0.0003	0.0002	0.0001
																		934	0	0	0	0
																		935	0	0.0001	0.0001	0
																		936	0.0002	0.0001	0.0002	0.0001
																		941	0.0005	0.0002	0.0001	0
																		943	0.0001	0	0	0.0001
																		945	0	0.0002	0	0
																		951	0.001	0.0007	0	0
																		954	0.0008	0.0008	0.0003	0
																		956	0.0001	0	0.0004	0.0002
																		957	0.0001	0.0004	0.0001	0.0001
																		958	0	0	0	0
																		959	0.0001	0	0	0.0001
																		960	0	0.0001	0	0
																		962	0.0009	0.0005	0.0002	0.0001
																		963	0.0001	0	0	0.0002
																		964	0	0	0	0.0001
																		965	0	0	0	0
																		972	0.0001	0	0.0001	0.0001
																		973	0	0	0	0
																		979	0	0	0	0.0001
																		981	0.0001	0	0.0001	0.0003
																		983	0	0	0.0001	0.0002
																		984	0.0007	0.0001	0	0
																		986	0.0002	0.0002	0.0004	0.0002
																		988	0	0.0001	0	0
																		991	0	0.0001	0.0001	0
																		999	0	0	0.0001	0
																		1001	0.0001	0.0002	0	0.0001
																		1002	0	0.0002	0	0
																		1004	0	0	0	0
																		1007	0.0002	0.0003	0.0002	0.0002
																		1009	0.0001	0.0001	0.0001	0.0001
																		1011	0.0001	0	0	0
																		1018	0.0017	0.0008	0.0001	0
																		1020	0.0001	0.0001	0.0001	0.0001
																		1023	0.0001	0.0001	0	0
																		1024	0.0001	0	0	0.0001
																		1028	0	0	0	0
																		1030	0	0	0.0001	0
																		1031	0.0002	0.0001	0.0001	0
																		1032	0	0	0.0001	0
																		1038	0	0.0001	0	0
																		1043	0.0008	0.0003	0.0001	0.0001
																		1045	0.0001	0.0003	0	0
																		1048	0.0001	0.0001	0.0001	0.0001
																		1050	0	0	0.0001	0.0001
																		1052	0	0	0	0.0001
																		1057	0.0001	0	0	0.0001
																		1058	0	0	0	0
																		1062	0.0016	0.0006	0.0001	0
																		1064	0.0001	0.0001	0.0001	0.0001
																		1065	0.0003	0.0001	0	0
																		1066	0	0.0002	0.0001	0.0001
																		1070	0	0	0.0001	0
																		1072	0	0.0001	0.0001	0
																		1073	0.0002	0	0	0.0001
																		1074	0.0011	0.0002	0.0002	0
																		1079	0.0003	0.0003	0.0002	0
																		1083	0.0003	0	0.0001	0.0001
																		1084	0.0001	0	0.0001	0
																		1085	0	0	0	0.0001
																		1086	0.0001	0	0	0
																		1088	0.0001	0	0.0001	0
																		1092	0	0.0001	0	0
																		1093	0	0	0.0001	0.0001
																		1097	0.0001	0	0.0002	0.0001
																		1098	0.0001	0.0001	0.0001	0.0001
																		1099	0.0008	0.0004	0	0
																		1100	0.0002	0	0	0
																		1105	0	0	0.0001	0.0001
																		1106	0	0.0001	0.0001	0
																		1108	0.0007	0.0001	0.0002	0.0002
																		1111	0.0002	0.0001	0.0001	0
																		1113	0.0001	0.0001	0.0002	0
																		1120	0.0005	0.0001	0	0
																		1123	0	0	0.0001	0.0001
																		1128	0	0	0	0
																		1130	0.0001	0	0.0001	0.0001
																		1131	0	0	0	0
																		1133	0.0013	0.0006	0.0003	0.0002
																		1134	0.0002	0.0001	0.0002	0.0001
																		1135	0	0	0.0001	0.0001
																		1136	0.0002	0.0001	0	0
																		1138	0.0003	0.0005	0	0.0001
																		1141	0	0	0.0001	0.0001
																		1143	0	0	0.0001	0
																		1146	0.0001	0.0001	0.0001	0.0001
																		1147	0.0005	0.0002	0.0001	0
																		1149	0	0.0002	0.0001	0.0001
																		1150	0	0	0.0001	0.0001
																		1151	0	0	0	0
																		1153	0	0.0001	0.0001	0.0001
																		1155	0.0001	0	0.0001	0.0001
																		1156	0.0001	0	0	0
																		1163	0	0	0	0
																		1165	0.0004	0.0001	0.0002	0.0002
																		1169	0.0005	0.0001	0.0001	0
																		1170	0.0026	0.0021	0.0001	0
																		1172	0.0001	0.0001	0	0.0001
																		1173	0	0	0	0
																		1175	0.0002	0.0001	0	0
																		1176	0	0	0.0001	0
																		1177	0.0002	0.0001	0.0002	0.0002
																		1178	0.0003	0.0004	0.0002	0.0001
																		1179	0	0.0002	0.0003	0.0001
																		1181	0.0001	0	0.0001	0
																		1182	0.0001	0.0003	0.0001	0.0001
																		1185	0.0012	0.0003	0	0.0002
																		1190	0.0014	0.0009	0.0001	0.0002
																		1191	0.0003	0	0	0
																		1192	0	0	0	0
																		1194	0.0008	0.0005	0.0004	0.0003
																		1197	0.0008	0.0008	0.0004	0.0002
																		1199	0.0001	0.0001	0	0
																		1200	0.0001	0	0.0001	0.0001
																		1202	0	0	0	0
																		1203	0.0001	0	0	0
																		1204	0.0001	0	0	0
																		1206	0	0.0001	0	0
																		1209	0.0012	0.0005	0	0
																		1211	0.0001	0.0003	0.0001	0.0002
																		1216	0.0006	0.0005	0.0002	0.0001
																		1217	0	0.0002	0.0001	0.0002
																		1223	0	0.0001	0.0001	0.0001
																		1224	0	0	0	0
																		1225	0	0	0	0.0001
																		1226	0	0	0.0001	0
																		1227	0.0031	0.0016	0.0003	0.0002
																		1230	0.0012	0.0017	0.0004	0.0005
																		1233	0	0.0001	0	0
																		1234	0.0001	0.0002	0	0
																		1236	0.0008	0.0006	0.0006	0.0005
																		1238	0.0001	0	0.0003	0.0002
																		1239	0.0003	0.0001	0.0001	0
																		1241	0	0	0.0002	0.0002
																		1242	0.0002	0	0	0
																		1244	0.0013	0.0007	0.0003	0.0001
																		1247	0	0	0.0001	0.0001
																		1248	0.0001	0.0001	0.0001	0.0001
																		1250	0.0011	0.0007	0.0009	0.0003
																		1252	0	0	0	0.0001
																		1253	0	0	0	0
																		1254	0.0004	0.0001	0	0
																		1261	0.0002	0.0001	0.0002	0.0002
																		1262	0.0001	0.0001	0.0002	0.0001
																		1263	0.0007	0.0004	0.0006	0.0004
																		1264	0.0001	0	0.0001	0
																		1265	0.0001	0.0001	0.0001	0
																		1268	0.0016	0.0004	0.0001	0.0001
																		1271	0.0005	0.0005	0.0002	0.0002
																		1273	0.0003	0.0002	0.0002	0.0003
																		1274	0	0	0.0001	0.0001
																		1278	0	0.0001	0.0001	0
																		1279	0.0001	0	0	0
																		1280	0	0	0	0
																		1282	0.0007	0.0011	0.0003	0.0003
																		1285	0.0005	0.0002	0.0001	0.0001
																		1288	0.0003	0.0002	0.0001	0
																		1289	0.0001	0	0.0001	0.0001
																		1290	0.0001	0.0001	0	0
																		1293	0	0	0	0
																		1297	0.0002	0	0	0.0001
																		1301	0.0001	0	0.0001	0
																		1302	0.0002	0	0.0002	0.0001
																		1303	0.0003	0.0002	0.0002	0.0003
																		1304	0	0	0	0
																		1307	0.0002	0.0002	0.0001	0
																		1310	0.0001	0	0.0001	0.0001
																		1311	0	0	0.0001	0.0001
																		1312	0	0	0	0.0001
																		1314	0	0	0.0001	0
																		1315	0.0003	0.0001	0.0001	0.0002
																		1320	0.005	0.0024	0.0002	0
																		1322	0	0.0001	0	0.0001
																		1323	0.0001	0	0	0.0001
																		1327	0.0003	0.0002	0.0001	0.0001
																		1328	0.0007	0.0002	0	0
																		1330	0.0014	0.0012	0.0001	0.0001
																		1333	0.0005	0.0003	0.0001	0
																		1334	0.0001	0	0.0001	0.0001
																		1336	0	0.0001	0.0001	0.0001
																		1339	0.0007	0.0002	0	0.0001
																		1340	0	0.0001	0.0001	0.0001
																		1341	0.0003	0.0002	0.0001	0
																		1342	0	0	0.0001	0
																		1345	0.001	0.0007	0.0005	0.0003
																		1347	0.0003	0.0004	0.0001	0
																		1348	0.0002	0	0.0001	0.0001
																		1350	0.0001	0	0	0
																		1351	0.0005	0.0002	0.0003	0.0004
																		1352	0.0002	0.0001	0.0001	0.0002
																		1355	0.0004	0.0003	0.0001	0
																		1360	0.0001	0	0.0001	0
																		1361	0.0001	0.0001	0	0
																		1362	0	0	0.0001	0
																		1363	0.0008	0.0013	0.0001	0.0001
																		1366	0.0001	0	0	0.0001
																		1372	0	0.0002	0.0001	0.0001
																		1375	0.0002	0.0003	0.0001	0.0002
																		1376	0.0001	0.0001	0	0.0001
																		1377	0	0.0001	0	0
																		1378	0	0	0	0
																		1380	0.0001	0.0002	0	0
																		1385	0	0	0	0
																		1388	0	0	0	0
																		1389	0.0007	0.0005	0.0002	0.0001
																		1393	0	0.0001	0	0.0001
																		1394	0	0.0001	0.0001	0
																		1395	0.0001	0.0004	0	0
																		1396	0.0001	0	0.0001	0
																		1401	0	0.0002	0.0001	0
																		1405	0	0	0	0
																		1410	0	0	0	0
																		1411	0	0.0003	0	0
																		1415	0.0003	0.0004	0	0
																		1418	0.0001	0.0001	0.0001	0
																		1419	0.0001	0	0.0003	0.0001
																		1421	0.0001	0.0001	0	0
																		1422	0.0007	0.0002	0.0001	0.0001
																		1428	0	0	0.0001	0
																		1429	0.0001	0.0001	0	0.0001
																		1431	0.0003	0.0001	0.0001	0.0002
																		1436	0.0001	0	0	0.0001
																		1440	0.0006	0.0004	0.0002	0.0003
																		1442	0.0004	0.0003	0.0002	0
																		1445	0.0001	0.0003	0.0001	0.0001
																		1447	0	0	0.0002	0.0001
																		1449	0.0001	0	0	0
																		1450	0	0.0001	0.0001	0
																		1454	0.0001	0.0001	0.0001	0
																		1457	0.0001	0.0002	0.0001	0
																		1460	0	0	0	0.0001
																		1462	0	0	0.0001	0
																		1463	0	0	0	0.0001
																		1464	0.0003	0	0	0.0001
																		1465	0.0001	0.0001	0.0001	0.0001
																		1466	0.0001	0.0001	0	0
																		1467	0	0.0001	0	0
																		1469	0.0012	0.0005	0.0001	0.0001
																		1472	0	0	0	0
																		1473	0.0001	0.0001	0.0002	0.0004
																		1474	0.0003	0.0001	0.0002	0.0003
																		1475	0	0	0.0001	0.0001
																		1476	0.0002	0.0004	0.0003	0.0002
																		1479	0	0	0	0
																		1481	0.0001	0.0001	0.0001	0.0001
																		1483	0.0001	0	0.0002	0.0002
																		1484	0.0001	0.0002	0.0002	0.0001
																		1485	0.0005	0.0001	0.0003	0.0002
																		1486	0.0001	0	0.0001	0.0002
																		1487	0.0007	0.0007	0.0001	0.0001
																		1488	0.0001	0.0001	0	0.0001
																		1489	0.0001	0	0	0.0001
																		1491	0.0045	0.0035	0.0009	0.0004
																		1493	0	0	0.0001	0.0002
																		1494	0.0003	0.0003	0.0001	0
																		1495	0	0	0	0
																		1497	0.0011	0.0009	0.0002	0.0001
																		1498	0.0003	0.0002	0	0
																		1500	0.0023	0.0007	0.0008	0.0005
																		1503	0.0001	0.0002	0	0.0002
																		1508	0.0003	0.0001	0	0
																		1511	0.0006	0.0007	0.0001	0
																		1515	0.0001	0	0	0
																		1516	0.0017	0.001	0.0003	0.0001
																		1518	0.0001	0	0	0
																		1525	0	0	0.0001	0.0001
																		1531	0	0	0	0
																		1532	0	0.0001	0	0
																		1533	0.0001	0	0	0
																		1534	0.0005	0.0001	0	0
																		1537	0.0001	0	0.0002	0.0001
																		1538	0	0.0002	0.0001	0
																		1539	0	0	0	0
																		1549	0.0008	0.0011	0.0004	0.0003
																		1551	0.0004	0.0004	0.0001	0
																		1552	0.0004	0.0005	0.0002	0.0002
																		1554	0.002	0.0015	0.0003	0.0002
																		1556	0.0001	0	0	0.0001
																		1559	0.0002	0.0002	0.0001	0
																		1561	0.003	0.0009	0.0001	0.0001
																		1562	0.0001	0	0.0001	0.0001
																		1566	0	0	0	0
																		1569	0	0.0001	0	0
																		1570	0.0001	0	0.0001	0.0001
																		1574	0	0.0001	0.0001	0
																		1576	0.0001	0.0001	0	0.0001
																		1579	0.0003	0.0002	0	0.0001
																		1581	0	0	0	0
																		1582	0.0003	0	0	0
																		1586	0	0.0001	0.0002	0.0001
																		1588	0.0002	0.0001	0.0001	0.0001
																		1589	0	0.0001	0	0.0001
																		1591	0	0	0.0002	0.0001
																		1594	0.0002	0.0001	0	0.0001
																		1595	0.0125	0.0056	0	0.0002
																		1597	0.0001	0.0001	0.0002	0.0001
																		1598	0.0005	0.0003	0.0001	0.0002
																		1601	0.0001	0	0	0
																		1602	0	0	0.0001	0
																		1604	0.0002	0.0005	0.0001	0.0001
																		1606	0.0001	0	0.0002	0.0002
																		1608	0	0.0001	0.0001	0
																		1611	0.0001	0.0001	0.0001	0
																		1612	0	0	0	0
																		1617	0	0.0001	0	0
																		1619	0.0001	0	0	0
																		1623	0.0001	0	0	0.0001
																		1624	0	0	0.0001	0.0001
																		1626	0.0001	0	0.0001	0.0001
																		1627	0	0.0002	0.0001	0.0001
																		1628	0.0001	0	0	0
																		1631	0.0001	0	0	0
																		1635	0	0	0	0
																		1637	0	0	0	0
																		1641	0.0004	0.0002	0	0
																		1642	0.0001	0	0.0001	0
																		1644	0.0001	0	0	0.0001
																		1649	0	0	0	0
																		1652	0.0001	0.0001	0.0001	0
																		1657	0	0.0001	0	0
																		1660	0.0008	0.0007	0.0001	0
																		1662	0.0001	0.0001	0.0001	0
																		1663	0.0002	0.0001	0.0001	0.0002
																		1664	0.0001	0.0001	0.0002	0.0002
																		1665	0	0	0	0.0001
																		1667	0.0002	0.0004	0.0001	0.0002
																		1669	0.0002	0.0002	0.0003	0.0002
																		1671	0	0.0001	0	0.0001
																		1672	0	0	0.0001	0.0001
																		1677	0	0	0	0
																		1678	0	0.0002	0	0
																		1681	0.0001	0.0002	0.0001	0
																		1682	0	0.0001	0.0001	0.0001
																		1683	0	0.0002	0	0
																		1684	0	0.0001	0.0001	0
																		1685	0	0.0001	0	0
																		1689	0.0001	0	0.0001	0.0001
																		1690	0	0	0	0
																		1691	0	0	0	0
																		1693	0.0002	0.0001	0.0001	0.0001
																		1695	0.0009	0.0003	0.0001	0.0001
																		1696	0	0.0001	0.0001	0
																		1698	0	0	0.0002	0.0002
																		1699	0.0001	0.0001	0	0
																		1703	0.0002	0.0001	0	0
																		1706	0.0002	0.0001	0.0001	0
																		1707	0	0	0.0001	0
																		1709	0.0034	0.0019	0.0001	0.0002
																		1711	0.0001	0	0.0001	0
																		1714	0.0001	0.0001	0	0
																		1715	0.0001	0.0001	0	0
																		1719	0.0003	0.0005	0	0
																		1720	0	0	0.0001	0
																		1721	0.0001	0	0	0
																		1725	0	0	0	0
																		1726	0	0	0	0
																		1732	0.0001	0.0001	0.0002	0.0001
																		1733	0.0001	0	0.0001	0.0001
																		1734	0	0	0.0001	0
																		1742	0	0	0.0001	0
																		1747	0.0021	0.0006	0.0001	0
																		1748	0.0001	0.0002	0.0002	0.0001
																		1749	0.0001	0.0001	0	0
																		1750	0.0006	0.0006	0.0003	0.0001
																		1754	0.0003	0.0002	0.0001	0.0001
																		1760	0	0	0.0001	0
																		1764	0	0	0	0.0001
																		1765	0	0	0	0
																		1767	0	0.0003	0.0001	0
																		1768	0	0.0001	0.0001	0
																		1769	0.0002	0.0002	0.0003	0.0001
																		1770	0.0004	0.0002	0.0002	0.0002
																		1771	0	0	0	0
																		1776	0.0006	0.0003	0.0001	0.0001
																		1782	0.0003	0.0002	0.0001	0.0002
																		1785	0.0001	0.0002	0.0001	0.0001
																		1786	0.0001	0.0001	0.0002	0.0001
																		1787	0.0002	0.0001	0.0002	0.0003
																		1788	0	0.0001	0.0001	0
																		1791	0	0.0001	0.0001	0
																		1792	0	0	0	0.0001
																		1793	0.0001	0.0003	0.0001	0
																		1797	0.0008	0.0009	0.0001	0.0001
																		1800	0.0002	0	0.0001	0.0001
																		1812	0	0.0001	0.0001	0
																		1813	0.0002	0	0	0
																		1816	0.0001	0	0.0001	0
																		1817	0	0	0	0
																		1826	0	0.0001	0.0001	0.0001
																		1827	0	0	0	0.0001
																		1830	0.0002	0.0002	0	0
																		1831	0.0058	0.0029	0.0002	0.0002
																		1833	0	0	0	0
																		1837	0	0	0	0
																		1838	0	0.0002	0	0.0001
																		1839	0	0.0002	0	0
																		1840	0.0001	0	0	0
																		1845	0.0001	0.0001	0.0002	0.0001
																		1846	0	0.0001	0	0
																		1849	0.0015	0.0006	0	0.0002
																		1851	0.0001	0	0.0001	0
																		1852	0	0.0001	0.0001	0
																		1858	0.0006	0	0.0001	0.0001
																		1865	0	0	0	0
																		1868	0.0001	0.0001	0.0002	0
																		1875	0	0	0	0
																		1879	0.0001	0	0.0001	0
																		1880	0.0002	0	0.0002	0
																		1883	0.002	0.0007	0.0001	0.0001
																		1884	0.0012	0.0003	0.0002	0.0002
																		1886	0.0004	0.0005	0	0.0001
																		1888	0.0002	0.0002	0.0001	0.0002
																		1889	0	0	0	0
																		1890	0	0	0	0
																		1894	0	0.0001	0.0001	0.0001
																		1895	0	0	0	0.0001
																		1899	0.0025	0.0016	0.0001	0.0001
																		1901	0.0001	0	0.0001	0.0001
																		1902	0	0.0001	0	0.0001
																		1903	0.0001	0	0.0001	0.0001
																		1904	0.0001	0.0001	0	0
																		1905	0	0	0	0.0001
																		1906	0.0002	0.0002	0.0001	0.0002
																		1910	0	0	0	0
																		1911	0	0.0002	0.0001	0.0001
																		1913	0.0123	0.0106	0.0003	0.0004
																		1915	0	0.0001	0	0.0001
																		1916	0.001	0.0007	0.0006	0.0004
																		1918	0.0001	0	0.0001	0
																		1919	0	0	0.0001	0
																		1922	0.0003	0.0003	0.0001	0.0001
																		1923	0.0002	0.0001	0	0
																		1927	0.0002	0.0003	0.0001	0.0001
																		1930	0.0002	0	0.0001	0.0001
																		1932	0.0002	0	0.0001	0.0002
																		1933	0	0	0	0
																		1939	0.0004	0.0005	0.0002	0
																		1941	0.0001	0.0001	0.0001	0.0002
																		1942	0.0001	0	0.0001	0.0001
																		1944	0.0002	0.0001	0	0
																		1946	0.0001	0	0.0002	0.0002
																		1947	0.0005	0.0002	0	0
																		1948	0	0	0	0
																		1949	0	0.0002	0.0001	0.0002
																		1951	0.0072	0.0034	0.0002	0.0002
																		1955	0	0.0002	0	0.0001
																		1958	0	0	0.0001	0.0001
																		1959	0	0.0001	0	0
																		1966	0	0	0.0002	0
																		1968	0.0002	0.0001	0.0001	0.0001
																		1969	0.0004	0	0	0.0001
																		1970	0.0016	0.0012	0.0001	0.0001
																		1973	0.0006	0.0002	0.0001	0
																		1981	0	0	0	0.0001
																		1982	0.0001	0.0003	0.0002	0.0001
																		1985	0.0009	0.0007	0.0004	0.0002
																		1987	0.0018	0.0007	0	0.0001
																		1988	0	0	0	0
																		1989	0	0.0001	0	0.0001
																		1990	0.0036	0.0017	0.0005	0.0005
																		1992	0	0	0.0001	0
																		1996	0	0	0	0
																		1997	0.0001	0.0001	0	0
																		2000	0.0005	0.0001	0.0001	0.0001
																		2001	0	0.0001	0	0.0001
																		2002	0.0001	0.0004	0.0003	0.0001
																		2004	0	0	0	0
																		2005	0	0.0001	0.0001	0.0001
																		2006	0.0001	0	0	0
																		2008	0.0002	0.0002	0	0
																		2009	0	0.0001	0.0004	0.0001
																		2011	0.0003	0.0002	0.0001	0.0001
																		2015	0.0001	0.0001	0.0001	0
																		2016	0	0	0.0001	0.0001
																		2018	0.0019	0.0019	0.002	0.0018
																		2019	0	0	0	0
																		2022	0	0	0.0001	0.0001
																		2024	0.0107	0.0057	0.0002	0.0002
																		2025	0.0002	0.0001	0.0001	0.0001
																		2028	0.0004	0.0003	0	0.0001
																		2032	0.0004	0.0008	0.0004	0.0004
																		2036	0.0009	0.0002	0.0001	0
																		2040	0	0	0	0.0001
																		2043	0.0002	0	0	0.0001
																		2046	0	0	0.0001	0
																		2056	0	0	0.0001	0.0001
																		2057	0.0002	0.0003	0.0002	0.0004
																		2058	0.0014	0.0002	0	0
																		2059	0.0002	0.0001	0	0
																		2061	0	0	0.0001	0.0001
																		2063	0.0005	0.0001	0	0.0001
																		2066	0.0002	0.0001	0.0001	0
																		2067	0	0	0.0001	0.0001
																		2068	0	0	0.0001	0.0001
																		2070	0.0008	0.0004	0.0003	0.0002
																		2076	0.0015	0.0003	0	0
																		2077	0	0	0	0
																		2078	0	0	0.0001	0.0001
																		2079	0.0005	0.0003	0	0
																		2082	0.0001	0	0.0001	0
																		2092	0.0002	0	0.0001	0
																		2094	0.0002	0.0001	0.0001	0.0001
																		2098	0.0001	0.0004	0.0001	0.0001
																		2100	0.0076	0.0032	0.0001	0
																		2101	0.0001	0.0002	0	0.0001
																		2105	0.0003	0.0001	0.0001	0.0001
																		2107	0.0001	0.0002	0.0001	0.0001
																		2108	0.0006	0.0002	0	0.0001
																		2111	0.0001	0.0001	0.0001	0.0001
																		2113	0	0	0	0.0001
																		2114	0	0	0	0
																		2116	0.0004	0	0.0001	0
																		2120	0.0002	0.0002	0.0001	0.0001
																		2121	0.0025	0.0011	0.0001	0
																		2123	0	0	0.0001	0.0001
																		2125	0	0	0.0001	0.0001
																		2128	0.0001	0.0001	0	0
																		2129	0.0003	0.0002	0.0001	0
																		2136	0.0001	0.0001	0.0001	0
																		2137	0.0002	0.0002	0	0
																		2140	0.0003	0.0002	0	0.0002
																		2143	0.0003	0.0005	0.0005	0.0002
																		2145	0.0005	0.0003	0.0004	0.0001
																		2147	0.0011	0.0008	0.0004	0.0001
																		2149	0.0003	0.0003	0.0002	0.0001
																		2162	0	0	0.0001	0.0001
																		2164	0.0001	0	0.0004	0.0005
																		2165	0.0006	0.0002	0	0
																		2166	0.0001	0	0	0
																		2170	0.0002	0.0002	0	0.0001
																		2173	0.0002	0.0003	0.0001	0
																		2174	0.0001	0.0001	0.0001	0.0002
																		2175	0.0001	0	0.0002	0.0001
																		2176	0.0003	0.0001	0	0
																		2182	0	0.0001	0	0
																		2183	0.0001	0	0	0.0001
																		2185	0.0001	0.0001	0.0001	0.0002
																		2186	0	0.0001	0.0001	0
																		2187	0.0001	0.0001	0	0.0001
																		2189	0.0001	0.0001	0	0
																		2190	0	0.0001	0.0001	0
																		2197	0.0001	0	0.0001	0
																		2201	0	0.0001	0	0.0001
																		2202	0	0	0.0001	0.0001
																		2203	0.0002	0	0.0002	0.0001
																		2206	0.0003	0.0003	0.0001	0
																		2209	0.0001	0.0001	0.0001	0
																		2210	0	0.0001	0	0
																		2212	0.0003	0.0002	0.0001	0.0002
																		2215	0.0001	0.0001	0.0001	0.0001
																		2217	0.0001	0	0.0002	0.0001
																		2218	0.0003	0.0002	0	0.0001
																		2219	0	0	0	0.0001
																		2221	0	0	0.0002	0
																		2224	0.0001	0	0.0001	0.0001
																		2225	0	0	0	0
																		2234	0.0001	0.0002	0.0001	0
																		2235	0	0	0	0
																		2236	0	0	0	0
																		2240	0	0	0.0001	0
																		2247	0	0	0	0
																		2249	0.0001	0.0001	0.0001	0.0001
																		2252	0	0	0	0
																		2254	0.0008	0.0005	0.0001	0
																		2255	0.0002	0.0001	0	0
																		2257	0.001	0.0006	0.001	0.0005
																		2259	0.0001	0	0	0.0001
																		2261	0	0.0001	0	0
																		2262	0.0003	0	0	0
																		2263	0	0	0	0
																		2268	0	0	0	0
																		2269	0.0065	0.0035	0	0
																		2271	0	0	0.0001	0
																		2272	0	0	0	0.0001
																		2276	0.0002	0.0005	0	0
																		2280	0.0001	0.0003	0.0001	0.0001
																		2282	0	0	0.0002	0
																		2283	0.0003	0.0001	0	0
																		2284	0	0	0	0.0001
																		2289	0.0003	0.0002	0.0001	0
																		2292	0.0003	0	0.0001	0
																		2295	0	0.0001	0.0001	0.0001
																		2300	0.0001	0.0001	0.0001	0
																		2304	0	0	0.0001	0
																		2310	0	0	0.0001	0.0002
																		2314	0	0	0	0
																		2317	0.0003	0.0002	0.0001	0.0001
																		2322	0	0	0.0002	0.0001
																		2326	0.001	0.0007	0	0
																		2328	0.0007	0.0005	0.0003	0.0002
																		2329	0.0004	0.001	0	0
																		2331	0.0043	0.0039	0.0004	0.0004
																		2332	0.0003	0.0005	0.0002	0.0002
																		2333	0.0009	0.0005	0.0007	0.0009
																		2334	0	0	0.0001	0
																		2339	0.0001	0.0001	0.0001	0.0001
																		2340	0.0002	0.0002	0.0001	0.0001
																		2341	0.0001	0.0001	0	0
																		2343	0	0.0001	0.0001	0.0001
																		2344	0.0001	0.0001	0.0002	0.0002
																		2345	0.0002	0.0002	0.0001	0.0001
																		2347	0.0056	0.0029	0.0003	0.0002
																		2349	0.0012	0.0007	0.0001	0.0001
																		2357	0	0	0	0.0001
																		2359	0.0001	0	0.0001	0
																		2361	0.0001	0.0003	0.0001	0
																		2364	0.0002	0.0001	0.0001	0.0001
																		2366	0.0006	0.0004	0.0003	0.0001
																		2368	0	0	0.0001	0
																		2375	0	0	0.0001	0.0001
																		2377	0.0004	0.0001	0	0
																		2378	0	0	0.0001	0.0001
																		2379	0	0	0	0
																		2380	0	0	0.0001	0
																		2386	0.0002	0.0002	0.0001	0
																		2389	0	0	0	0.0001
																		2393	0.0002	0	0.0001	0.0001
																		2396	0	0.0002	0.0001	0
																		2397	0	0	0	0
																		2400	0	0	0	0
																		2403	0.0003	0.0002	0.0001	0.0001
																		2405	0.001	0.0004	0.0002	0.0001
																		2413	0.0002	0.0001	0.0002	0.0002
																		2414	0.0003	0.0001	0.0001	0
																		2415	0	0.0001	0	0
																		2417	0.001	0.0005	0.0005	0.0003
																		2419	0.0001	0.0001	0.0004	0.0002
																		2421	0.0001	0.0001	0.0001	0.0002
																		2423	0.0016	0.0004	0.0004	0.0002
																		2426	0	0	0.0002	0.0001
																		2427	0.0002	0	0.0001	0
																		2428	0	0	0	0
																		2431	0.0002	0.0001	0	0
																		2433	0	0.0003	0.0002	0.0002
																		2435	0.0006	0.0004	0.0001	0
																		2436	0.0005	0.0003	0.0005	0.0003
																		2437	0.0001	0.0001	0.0002	0.0001
																		2440	0.0001	0.0001	0.0001	0.0001
																		2441	0.0001	0.0001	0.0001	0.0001
																		2443	0.0008	0.0002	0.0004	0.0003
																		2448	0	0.0003	0	0
																		2449	0.0002	0.0001	0	0.0001
																		2453	0.0003	0	0	0
																		2454	0	0.0001	0	0
																		2464	0	0.0001	0.0001	0.0001
																		2470	0.0001	0	0.0001	0
																		2471	0.0006	0.0002	0.0001	0
																		2474	0.0001	0.0001	0.0001	0
																		2476	0.0007	0	0.0001	0
																		2477	0.0001	0.0002	0.0001	0
																		2478	0.0008	0.0005	0.0004	0.0004
																		2479	0.0001	0	0	0
																		2484	0.0012	0.0002	0.0001	0
																		2488	0.0001	0.0001	0.0001	0.0002
																		2489	0.0001	0.0001	0.0001	0.0001
																		2490	0.0001	0	0.0001	0
																		2491	0.0001	0	0.0001	0.0001
																		2492	0.0002	0.0001	0.0003	0.0003
																		2493	0	0.0001	0	0.0001
																		2494	0.0011	0.0002	0	0
																		2496	0.0001	0.0002	0.0001	0.0001
																		2501	0.0003	0.0045	0.0032	0.0024
																		2502	0.0001	0.0015	0.0001	0.0002
																		2508	0	0.0001	0.0001	0.0001
																		2511	0.0031	0.0152	0.0024	0.0032
																		2513	0	0.0003	0.0004	0.0004
																		2514	0.0004	0.0006	0	0
																		2516	0.0018	0.0007	0.0005	0.0003
																		2519	0	0	0.0002	0.0002
																		2520	0	0	0	0
																		2523	0.0018	0.0026	0.0002	0.0003
																		2525	0	0	0.0003	0.0001
																		2526	0.0002	0	0	0
																		2528	0.0001	0.0001	0.0002	0
																		2534	0.0006	0.0003	0.0001	0.0002
																		2536	0.0001	0.0001	0	0
																		2537	0	0.0001	0.0001	0.0001
																		2538	0	0	0	0
																		2540	0.0001	0	0.0001	0.0002
																		2541	0.0001	0.0004	0.0001	0.0001
																		2542	0.0003	0	0.0001	0.0001
																		2543	0	0	0.0001	0.0001
																		2544	0.0006	0.001	0	0
																		2546	0.0001	0.0001	0.0001	0.0002
																		2547	0.0001	0.0002	0.0002	0.0001
																		2548	0.0005	0.0003	0	0
																		2549	0	0	0.0001	0.0001
																		2551	0.0001	0	0.0004	0.0002
																		2553	0.0013	0.0009	0.0007	0.0007
																		2555	0.0001	0.0001	0	0
																		2557	0.0001	0.0002	0.0002	0.0001
																		2560	0.0001	0.0001	0.0002	0.0001
																		2566	0.0001	0.0002	0.0002	0.0002
																		2567	0.0001	0.0002	0.0001	0.0001
																		2568	0.0004	0.0004	0.0002	0.0001
																		2569	0.0001	0.0003	0.0001	0.0001
																		2570	0.0001	0.0002	0.0001	0.0001
																		2571	0.0001	0.0001	0.0003	0.0002
																		2572	0	0	0.0001	0.0001
																		2573	0.0002	0.0001	0.0001	0.0001
																		2574	0.0001	0.0001	0.0001	0.0002
																		2577	0.0001	0.0002	0.0001	0.0001
																		2578	0.0001	0.0001	0.0001	0.0001
																		2579	0.0001	0	0.0001	0.0001
																		2583	0.0001	0.0001	0.0003	0.0001
																		2584	0.0002	0.0002	0.0001	0.0002
																		2585	0.0001	0.0002	0.0001	0.0001
																		2587	0.0003	0.0001	0.0002	0.0003
																		2588	0	0	0.0001	0
																		2592	0.0003	0	0.0001	0
																		2593	0.0003	0.0002	0.0001	0.0001
																		2596	0.0002	0	0.0002	0
																		2597	0	0	0.0001	0.0001
																		2603	0.0005	0.0005	0.0002	0.0002
																		2605	0	0	0.0001	0.0001
																		2608	0	0	0	0
																		2611	0.0012	0.0009	0.0001	0
																		2612	0	0.0001	0	0
																		2620	0	0	0	0
																		2621	0	0.0001	0.0001	0
																		2622	0.0025	0.0022	0.0001	0.0001
																		2624	0.0002	0	0	0.0001
																		2625	0	0	0	0
																		2627	0.0001	0.0001	0.0001	0.0001
																		2631	0.0004	0.0004	0.0001	0.0001
																		2635	0.0001	0	0	0
																		2636	0	0	0.0001	0
																		2637	0.0001	0.0001	0.0001	0.0001
																		2639	0.0009	0.0006	0	0
																		2640	0.0002	0	0	0
																		2642	0.0001	0.0001	0	0
																		2643	0.0014	0.0007	0.0005	0.0003
																		2645	0	0	0	0
																		2646	0	0	0	0
																		2647	0.0002	0.0001	0.0001	0.0001
																		2650	0.0005	0.0009	0.0001	0.0001
																		2652	0.0001	0.0001	0.0001	0.0001
																		2653	0	0	0.0002	0
																		2655	0	0	0	0.0001
																		2657	0.0026	0.0015	0.0001	0.0002
																		2659	0.0009	0.0004	0.0003	0.0001
																		2663	0	0	0	0.0001
																		2670	0.0001	0	0	0
																		2671	0	0	0	0
																		2673	0	0.0001	0.0003	0.0001
																		2675	0	0.0001	0	0
																		2681	0.0007	0.0004	0.0001	0.0001
																		2683	0.0005	0.0005	0.0001	0.0002
																		2684	0.0004	0	0	0
																		2686	0.0001	0.0001	0.0001	0
																		2687	0.0001	0.0002	0.0003	0.0003
																		2688	0.0003	0.0003	0.0001	0
																		2689	0.0001	0	0	0.0001
																		2690	0.0001	0.0001	0.0003	0.0002
																		2692	0.0016	0.0006	0.0002	0.0002
																		2695	0.0012	0.0007	0.0002	0.0002
																		2697	0.001	0.0005	0.0001	0
																		2698	0.0001	0.0001	0	0.0001
																		2699	0.0004	0.0002	0.0002	0.0004
																		2700	0	0.0001	0.0001	0
																		2701	0.0003	0.0004	0.0001	0.0001
																		2702	0.001	0.0004	0.0005	0.0003
																		2703	0.0001	0.0001	0.0001	0.0001
																		2708	0.0001	0	0.0001	0.0001
																		2710	0	0	0	0.0001
																		2712	0.0002	0.0002	0.0002	0.0001
																		2713	0	0	0	0.0001
																		2716	0.0115	0.0052	0.0001	0.0002
																		2718	0	0	0	0.0001
																		2719	0.0006	0.0002	0.0005	0.0002
																		2721	0.0017	0.0004	0.0001	0
																		2724	0.0026	0.001	0	0
																		2726	0.0001	0	0.0001	0.0001
																		2727	0	0	0.0001	0
																		2728	0	0.0001	0	0
																		2732	0	0.0001	0	0
																		2733	0.0008	0.0005	0.0001	0.0001
																		2735	0	0	0	0
																		2736	0.0001	0.0001	0.0001	0
																		2751	0.0001	0.0001	0.0001	0.0001
																		2752	0.0001	0	0.0002	0.0003
																		2756	0.0001	0	0	0.0001
																		2758	0.0001	0.0001	0.0001	0.0001
																		2761	0	0.0002	0.0001	0.0002
																		2762	0.0001	0.0003	0.0001	0
																		2766	0	0	0	0
																		2770	0.0001	0	0.0001	0.0001
																		2771	0.0001	0	0	0
																		2772	0	0	0.0001	0
																		2774	0.0001	0	0.0001	0.0001
																		2776	0	0	0.0001	0.0001
																		2777	0.0002	0.0001	0.0001	0.0001
																		2779	0.0055	0.003	0	0
																		2780	0	0.0002	0.0001	0.0001
																		2785	0	0.0002	0.0001	0
																		2788	0	0.0001	0	0
																		2789	0	0	0.0001	0
																		2793	0	0	0.0001	0
																		2794	0	0	0	0
																		2796	0.0001	0.0001	0.0001	0.0002
																		2797	0	0.0001	0	0.0001
																		2809	0.0003	0.0002	0.0001	0.0001
																		2810	0.0001	0.0001	0.0001	0
																		2811	0.0001	0.0001	0.0001	0.0002
																		2814	0.0001	0	0.0001	0
																		2815	0	0	0	0
																		2816	0.0013	0.0011	0	0
																		2817	0.0001	0.0001	0.0001	0.0001
																		2818	0.0004	0.0003	0.0004	0.0003
																		2819	0.0018	0.0012	0.0001	0.0001
																		2821	0.0004	0.0004	0	0.0001
																		2822	0.0001	0.0001	0	0
																		2824	0.0018	0.0007	0.0006	0.0003
																		2825	0.0003	0.0001	0.0001	0.0001
																		2826	0.0019	0.0013	0.0002	0.0002
																		2828	0.0001	0.0001	0.0001	0.0001
																		2829	0.0001	0.0001	0.0001	0.0001
																		2831	0.0005	0.0004	0.0001	0
																		2834	0.0001	0	0	0.0001
																		2835	0.0005	0	0.0002	0
																		2836	0.0001	0	0	0.0001
																		2839	0.0001	0	0.0001	0.0002
																		2840	0.0002	0	0	0
																		2842	0.0034	0.0016	0.0002	0.0001
																		2843	0.0005	0.0002	0.0001	0.0001
																		2844	0.0012	0.001	0.0006	0.0004
																		2846	0	0.0001	0.0001	0
																		2847	0	0.0001	0.0001	0.0001
																		2849	0.0001	0.0002	0	0.0001
																		2852	0	0	0	0
																		2855	0	0	0	0.0001
																		2856	0	0.0001	0	0.0001
																		2860	0.0022	0.0007	0.0001	0.0001
																		2862	0.0002	0.0001	0.0001	0.0001
																		2865	0.0005	0.0004	0.0001	0.0002
																		2867	0.0001	0.0001	0.0003	0.0002
																		2868	0.0003	0.0001	0.0001	0.0001
																		2870	0.0005	0.0004	0.0001	0
																		2872	0.0015	0.0008	0.0003	0.0003
																		2876	0.0001	0	0	0
																		2877	0.0001	0	0	0
																		2878	0.0002	0.0005	0.0001	0.0001
																		2881	0	0	0.0001	0
																		2884	0.0001	0.0001	0.0001	0.0001
																		2889	0	0	0.0001	0
																		2891	0.0004	0.0002	0.0005	0.0003
																		2896	0.0002	0.0003	0	0.0001
																		2899	0.0048	0.0027	0.0001	0.0001
																		2900	0	0.0001	0.0001	0
																		2906	0	0.0001	0.0001	0.0002
																		2909	0.0033	0.0023	0.0001	0
																		2911	0.0002	0.0002	0.0001	0
																		2912	0	0.0001	0	0
																		2915	0.0003	0.0001	0.0001	0.0001
																		2916	0.0001	0.0001	0.0001	0.0002
																		2917	0.0016	0.0008	0.0001	0
																		2920	0	0	0	0
																		2923	0	0.0001	0.0001	0
																		2927	0.0002	0	0.0001	0.0001
																		2928	0.0001	0	0.0001	0.0001
																		2929	0.0003	0	0	0
																		2932	0.0002	0	0	0
																		2933	0.0002	0.0002	0.0001	0
																		2934	0.0006	0.0004	0.0002	0.0001
																		2939	0.0001	0.0001	0.0001	0
																		2941	0.0001	0	0.0001	0
																		2942	0.0001	0.0001	0.0002	0.0002
																		2943	0.0004	0.0003	0.0004	0.0003
																		2944	0	0	0.0001	0
																		2948	0.0014	0.0006	0.0001	0
																		2949	0	0	0	0
																		2954	0.0018	0.0005	0.0001	0
																		2957	0.0009	0.0002	0.0001	0.0001
																		2959	0.0002	0.0001	0	0
																		2961	0.0034	0.0015	0.0001	0
																		2962	0.0001	0	0.0001	0
																		2967	0.0001	0.0001	0.0002	0
																		2970	0	0	0	0.0001
																		2975	0	0	0	0.0001
																		2976	0.0001	0	0	0
																		2977	0	0.0001	0.0001	0
																		2982	0.0001	0.0001	0.0001	0.0001
																		2983	0.0018	0.0015	0.0001	0.0001
																		2985	0.0004	0.0001	0	0
																		2986	0	0	0	0
																		2988	0.0009	0.0006	0.0002	0.0001
																		2989	0.0014	0.0009	0.0001	0.0001
																		2992	0.0001	0	0.0001	0
																		2995	0	0	0.0001	0.0001
																		2996	0.0053	0.0027	0	0.0001
																		2999	0.0008	0.0005	0	0.0001
																		3001	0.0002	0.0002	0	0
																		3002	0.0055	0.0033	0.0003	0.0003
																		3004	0	0	0.0001	0
																		3007	0.0037	0.002	0.0001	0.0001
																		3008	0.0002	0	0.0001	0.0001
																		3009	0	0.0001	0.0001	0
																		3010	0.0022	0.0013	0.0003	0.0004
																		3013	0	0.0001	0	0
																		3014	0.0001	0.0001	0.0001	0
																		3016	0.0002	0.0001	0	0.0002
																		3017	0.0002	0	0.0001	0
																		3019	0.0007	0.0003	0.0002	0.0001
																		3020	0.0001	0	0.0001	0.0002
																		3021	0	0.0001	0.0001	0
																		3022	0.0001	0.0001	0.0001	0.0002
																		3023	0	0.0001	0	0
																		3031	0	0.0001	0	0
																		3032	0.0001	0	0.0001	0
																		3035	0.001	0	0.0001	0.0001
																		3036	0.0001	0	0.0001	0.0001
																		3040	0	0.0001	0	0
																		3043	0.001	0.0006	0.0001	0.0001
																		3046	0.0001	0	0	0.0001
																		3047	0.0018	0.0007	0.0003	0
																		3054	0.0001	0.0001	0	0
																		3056	0.0029	0.0015	0.0001	0.0001
																		3057	0	0	0	0
																		3060	0.0001	0	0.0001	0
																		3061	0	0	0.0001	0.0001
																		3063	0.0005	0.0004	0.0001	0.0001
																		3066	0.0018	0.0008	0	0
																		3068	0.0002	0.0006	0.0005	0.0005
																		3070	0	0	0	0.0001
																		3073	0.0008	0.0004	0	0
																		3075	0.0049	0.0024	0	0.0001
																		3077	0.0001	0.0002	0.0001	0.0002
																		3078	0.0001	0.0001	0	0.0001
																		3079	0.0002	0.0001	0.0002	0.0002
																		3080	0.0014	0.0007	0.0003	0.0004
																		3082	0.0002	0.0001	0.0003	0.0002
																		3087	0.0024	0.0018	0.0001	0
																		3088	0.0001	0.0002	0	0
																		3090	0.0001	0.0001	0	0
																		3091	0.0007	0.0003	0	0.0001
																		3093	0.0028	0.0018	0.0003	0.0002
																		3094	0	0	0	0
																		3095	0.0001	0	0.0001	0.0001
																		3099	0.0004	0.0003	0.0001	0
																		3103	0.0006	0.0004	0.0001	0
																		3106	0	0	0	0
																		3110	0	0	0	0
																		3116	0.0003	0.0002	0.0001	0
																		3117	0.0001	0.0002	0.0001	0
																		3119	0.0015	0.0009	0.0002	0.0002
																		3120	0.0002	0.0001	0.0001	0
																		3121	0.0001	0	0	0
																		3123	0.0001	0.0002	0.0001	0.0001
																		3126	0.0001	0.0001	0	0
																		3127	0.0003	0.0001	0.0002	0.0001
																		3131	0.0002	0.0001	0	0
																		3132	0.0045	0.0043	0.0004	0.0002
																		3134	0.0001	0	0.0001	0
																		3137	0.0005	0.0008	0.0005	0.0004
																		3139	0.0002	0.0003	0.0002	0.0002
																		3146	0.0002	0.0002	0.0001	0.0001
																		3147	0	0.0001	0.0001	0
																		3148	0.0001	0	0.0002	0.0002
																		3149	0.0003	0.0002	0.0001	0
																		3152	0.0003	0.0001	0.0002	0.0001
																		3155	0.0008	0.001	0.0001	0
																		3157	0.0001	0	0.0002	0.0001
																		3161	0	0.0001	0.0001	0.0001
																		3162	0.0001	0.0001	0	0.0001
																		3163	0.0002	0.0002	0.0002	0.0002
																		3164	0	0	0.0001	0
																		3165	0.0018	0.0013	0	0
																		3168	0.0026	0.001	0.0002	0
																		3169	0.0004	0	0	0
																		3170	0	0	0	0
																		3171	0.0005	0.0001	0	0.0001
																		3172	0.0005	0	0.0001	0
																		3173	0.0003	0.0002	0.0001	0.0001
																		3179	0.0005	0.0006	0.0004	0.0001
																		3184	0.0011	0.0006	0.0004	0.0003
																		3187	0.0012	0.0012	0.0001	0
																		3189	0.0005	0.0004	0.0003	0.0004
																		3192	0.0001	0	0	0
																		3196	0.0001	0	0.0002	0.0001
																		3204	0.0001	0.0001	0.0006	0.0003
																		3205	0.0003	0.0002	0.0001	0
																		3206	0	0	0	0
																		3208	0.0001	0	0.0001	0.0001
																		3210	0	0	0.0003	0.0002
																		3211	0.0003	0.0001	0	0
																		3212	0	0	0	0
																		3214	0	0.0004	0.0005	0.0003
																		3215	0.0003	0.0002	0	0
																		3216	0	0	0	0
																		3219	0.0003	0.0008	0.0001	0
																		3222	0	0	0.0001	0
																		3224	0	0	0	0
																		3225	0.0002	0	0	0
																		3226	0	0	0	0.0001
																		3230	0	0	0.0001	0
																		3235	0.0003	0.0001	0.0001	0
																		3238	0	0	0.0001	0
																		3239	0.0004	0.0002	0.0004	0.0003
																		3240	0.0001	0.0001	0.0001	0.0001
																		3242	0	0	0.0001	0.0001
																		3244	0.0001	0.0004	0.0001	0
																		3245	0.0001	0.0001	0.0001	0.0001
																		3246	0	0.0001	0	0
																		3247	0.0001	0.0001	0.0001	0.0001
																		3248	0.0001	0	0.0002	0.0002
																		3249	0	0.0001	0	0
																		3254	0.0002	0.0003	0	0.0001
																		3255	0.0004	0.0002	0.0004	0.0003
																		3256	0	0	0	0
																		3263	0	0	0	0
																		3270	0	0	0	0
																		3275	0.0003	0.0001	0.0001	0.0001
																		3277	0.0007	0.0002	0.0006	0.0004
																		3279	0.0019	0.0013	0.0003	0.0002
																		3281	0.0008	0.0004	0.0003	0.0001
																		3283	0	0	0	0
																		3284	0.0001	0	0	0
																		3287	0.0001	0.0001	0	0.0001
																		3292	0.001	0.0011	0.0001	0
																		3293	0.0001	0.0001	0.0001	0
																		3295	0.0023	0.0009	0.0002	0.0001
																		3298	0.0018	0.0012	0.0002	0.0001
																		3303	0.0001	0.0001	0.0001	0.0001
																		3306	0.0001	0	0.0001	0.0001
																		3310	0.0001	0.0001	0.0002	0.0002
																		3311	0.0002	0	0	0.0001
																		3312	0	0	0	0.0001
																		3315	0.0001	0.0002	0	0.0001
																		3316	0.0001	0	0	0.0001
																		3317	0.0002	0.0002	0.0003	0.0001
																		3318	0	0.0003	0	0
																		3321	0.0001	0.0001	0	0
																		3322	0.0001	0.0001	0	0
																		3324	0.0022	0.0017	0.0003	0.0002
																		3325	0.0004	0.0003	0	0.0001
																		3328	0.0001	0.0001	0.0001	0
																		3330	0.0012	0.0005	0.0002	0.0002
																		3331	0.0008	0.0003	0.0001	0
																		3333	0.004	0.0013	0.0012	0.0011
																		3337	0.0001	0	0.0001	0.0001
																		3340	0.0001	0.0001	0.0002	0.0002
																		3341	0.0003	0.0001	0	0
																		3342	0	0	0	0
																		3346	0.0012	0.0015	0.0002	0.0006
																		3351	0.0023	0.0008	0.0002	0.0002
																		3352	0.0002	0.0001	0.0007	0.0002
																		3353	0	0	0	0
																		3357	0.0003	0.0001	0	0
																		3358	0.0002	0.0003	0.0003	0.0002
																		3359	0.0005	0.0001	0.0001	0.0001
																		3363	0.0027	0.0015	0.0001	0
																		3364	0	0.0003	0.0001	0.0001
																		3369	0	0.0001	0	0.0001
																		3370	0	0	0.0001	0.0002
																		3374	0.0002	0.0001	0.0001	0
																		3375	0	0	0.0001	0
																		3376	0.0004	0.001	0.0002	0.0002
																		3379	0.0001	0.0001	0.0001	0.0002
																		3380	0.0002	0.0001	0.0002	0.0002
																		3388	0.0002	0	0.0001	0
																		3391	0.0001	0	0.0001	0
																		3392	0.0001	0.0001	0.0001	0.0001
																		3393	0.0003	0.0002	0.0001	0
																		3400	0	0	0	0.0001
																		3403	0	0	0	0
																		3406	0.0002	0	0.0003	0.0002
																		3407	0.0003	0.0001	0.0003	0.0004
																		3408	0	0.0001	0	0
																		3412	0.0003	0.0001	0	0.0001
																		3413	0.0003	0.0001	0.0002	0.0002
																		3414	0.0001	0.0001	0.0001	0.0001
																		3415	0.0001	0.0002	0	0
																		3416	0	0.0001	0	0
																		3417	0.0001	0.0002	0	0
																		3420	0.0001	0.0002	0.0001	0.0001
																		3421	0.0002	0.0004	0.0001	0
																		3424	0	0.0002	0	0
																		3427	0.0002	0.0003	0	0
																		3428	0	0.0007	0	0
																		3429	0.0002	0.0014	0.0002	0.0003
																		3430	0.0003	0.0001	0	0.0001
																		3431	0.0001	0	0	0
																		3432	0.0003	0	0	0
																		3435	0	0.0002	0	0.0001
																		3436	0	0	0	0
																		3437	0	0	0	0.0001
																		3438	0	0	0.0001	0.0001
																		3439	0	0	0	0
																		3442	0	0	0	0.0001
																		3445	0.0001	0	0	0
																		3448	0	0	0	0.0001
																		3449	0	0	0	0
																		3450	0	0	0	0
																		3453	0.0001	0.0004	0.0001	0.0002
																		3454	0	0.0001	0.0001	0.0001
																		3455	0	0.0001	0	0
																		3457	0.0057	0.0085	0.0003	0.0004
																		3459	0.0007	0.0022	0.0044	0.0001
																		3460	0.0493	0.0589	0.219	0.1221
																		3461	0.0003	0.0007	0.0051	0.0005
																		3462	0.0116	0.0021	0.0003	0.0001
																		3469	0.0006	0.0002	0.0001	0
																		3471	0.0019	0.0001	0	0.0001
																		3474	0.0065	0.0003	0	0.0001
																		3476	0.0001	0	0.0001	0
																		3477	0.0001	0.0001	0	0
																		3481	0.0003	0.0001	0	0
																		3483	0.0001	0.0001	0	0
																		3484	0.0003	0.0002	0.0002	0.0001
																		3485	0.0003	0.0001	0	0
																		3486	0.0002	0.0001	0	0
																		3487	0.0003	0	0	0
																		3493	0.0001	0	0	0
																		3494	0.0001	0.0001	0.0001	0.0001
																		3495	0	0	0.0001	0
																		3496	0.0004	0.0004	0.0005	0.0005
																		3497	0.0001	0	0	0.0001
																		3498	0.0002	0	0	0
																		3500	0.0001	0	0	0
																		3503	0.0023	0.0009	0.0001	0
																		3506	0.0004	0.0002	0	0.0001
																		3507	0	0	0	0
																		3510	0.0008	0.0003	0.0001	0.0001
																		3512	0	0.0001	0.0003	0.0001
																		3513	0.0003	0.0002	0	0
																		3514	0.0001	0	0	0
																		3516	0.0006	0.0006	0.0003	0.0002
																		3519	0.0001	0.0001	0	0
																		3522	0.0019	0.001	0.0002	0.0002
																		3524	0.0003	0.0001	0.0002	0.0003
																		3525	0.0001	0.0001	0	0.0001
																		3526	0.0001	0.0004	0.0001	0.0003
																		3527	0.0001	0	0.0001	0.0001
																		3528	0.0013	0.001	0	0.0001
																		3529	0	0	0.0001	0
																		3530	0	0	0.0001	0
																		3531	0.0021	0.002	0.0002	0.0001
																		3533	0.0006	0.0011	0	0.0001
																		3534	0.0002	0.0004	0	0.0001
																		3538	0	0.0001	0	0
																		3539	0	0.0001	0.0001	0.0001
																		3541	0.0004	0.0003	0.0001	0.0001
																		3543	0.0005	0.0005	0.0004	0.0005
																		3545	0.0001	0.0001	0.0003	0.0001
																		3546	0	0	0.0001	0
																		3549	0.0017	0.001	0.0001	0.0001
																		3550	0	0	0	0
																		3551	0	0	0	0
																		3553	0.0008	0.0007	0.0003	0.0003
																		3556	0.0026	0.0029	0.0001	0.0003
																		3559	0.0013	0.0004	0.0001	0
																		3563	0.0003	0.0001	0.0001	0
																		3566	0.0002	0.0002	0.0001	0.0002
																		3567	0	0.0002	0	0.0001
																		3568	0	0	0	0.0001
																		3569	0.0001	0	0	0
																		3570	0.0001	0.0002	0	0
																		3571	0.0001	0.0002	0	0
																		3573	0.0026	0.0019	0.0002	0.0002
																		3574	0.0007	0.0008	0	0
																		3575	0.0001	0	0	0
																		3576	0.0001	0.0001	0	0
																		3580	0.0004	0.0001	0.0002	0.0002
																		3581	0.0002	0.0001	0	0
																		3582	0	0	0.0001	0
																		3585	0	0.0001	0.0001	0
																		3586	0.0001	0.0003	0	0
																		3587	0	0.0001	0	0
																		3588	0.0004	0.0002	0	0
																		3589	0	0.0001	0	0
																		3591	0.0001	0.0001	0.0001	0
																		3592	0.0005	0.0002	0.0006	0
																		3594	0.0082	0.0118	0.0002	0.0002
																		3597	0.0001	0	0.0001	0
																		3598	0.0001	0	0.0001	0.0001
																		3600	0.0009	0.0011	0.0009	0.0006
																		3603	0	0.0001	0.0001	0.0001
																		3604	0.0004	0.0001	0	0
																		3607	0.0003	0.0001	0.0002	0.0001
																		3608	0	0	0.0001	0.0001
																		3609	0	0	0.0002	0.0001
																		3610	0.0002	0.0004	0	0
																		3612	0.0021	0.0033	0.0003	0.0003
																		3613	0.0005	0.0005	0	0
																		3622	0.0027	0.0024	0.0002	0.0002
																		3625	0.0002	0.0003	0.0001	0.0001
																		3626	0.0002	0.0001	0	0.0001
																		3627	0.0001	0	0	0
																		3629	0.0002	0	0.0001	0
																		3630	0.0001	0.0002	0.0001	0.0001
																		3632	0.0019	0.0017	0.0008	0.0003
																		3635	0.0008	0.0002	0.0003	0.0003
																		3636	0.0001	0	0.0001	0.0001
																		3637	0.0012	0.0004	0	0
																		3640	0.0006	0.0008	0.0001	0.0001
																		3641	0.0001	0.0001	0	0.0001
																		3642	0.0001	0	0.0001	0
																		3643	0.0001	0.0002	0.0001	0.0003
																		3648	0.0003	0.0004	0.0002	0.0002
																		3650	0.002	0.001	0.0007	0.0005
																		3654	0.0015	0.002	0.0001	0.0001
																		3655	0.0002	0.0005	0.0001	0
																		3657	0.0026	0.0009	0.0003	0.0002
																		3659	0.0025	0.0008	0.0002	0
																		3662	0.0023	0.0022	0.0001	0.0001
																		3664	0	0.0001	0.0002	0
																		3665	0.0004	0.0002	0.0001	0.0001
																		3666	0	0	0.0003	0.0001
																		3668	0.0008	0.0005	0.0009	0.0007
																		3670	0.0003	0.0001	0.0001	0.0002
																		3671	0	0.0001	0.0001	0.0001
																		3674	0.0005	0.0006	0.0001	0
																		3678	0	0.0001	0	0
																		3680	0.0001	0.0002	0.0004	0.0002
																		3684	0.0001	0.0002	0	0
																		3687	0.0004	0.0001	0	0.0001
																		3688	0.0001	0.0001	0	0.0001
																		3689	0.0001	0.0001	0.0001	0.0001
																		3690	0.0035	0.0014	0.0001	0.0001
																		3691	0	0	0	0
																		3693	0.0011	0.0009	0.0003	0.0002
																		3696	0.0051	0.0028	0.0002	0.0002
																		3697	0.0004	0.0004	0.0002	0.0001
																		3698	0.0002	0.0001	0.0002	0.0002
																		3699	0.0001	0.0001	0.0002	0.0002
																		3700	0.0005	0.0003	0.0004	0.0004
																		3701	0	0	0.0001	0
																		3703	0.0002	0.0001	0.0001	0.0001
																		3705	0	0.0001	0.0001	0.0001
																		3706	0.0001	0.0001	0.0002	0.0002
																		3707	0.0007	0.0003	0.0006	0.0003
																		3709	0.0005	0.0004	0.0004	0.0002
																		3710	0.0001	0	0.0001	0.0001
																		3712	0.0002	0	0.0001	0
																		3715	0.0005	0.0003	0.0001	0.0001
																		3716	0	0.0001	0.0001	0.0001
																		3717	0.0004	0.0001	0.0001	0
																		3718	0	0	0.0001	0
																		3722	0	0	0	0.0001
																		3726	0.0005	0.0006	0.0001	0
																		3728	0.0002	0.0002	0.0005	0.0004
																		3733	0.0006	0.0001	0.0001	0.0001
																		3736	0.0002	0.0001	0.0001	0.0001
																		3738	0.0012	0.0002	0.0003	0.0003
																		3740	0.0001	0	0.0002	0.0001
																		3741	0.0001	0.0002	0.0001	0
																		3742	0.0001	0	0	0
																		3745	0.0002	0.0006	0.0001	0.0001
																		3746	0	0	0.0001	0.0001
																		3747	0.0001	0.0001	0.0001	0.0001
																		3750	0.0005	0.0006	0.0002	0.0002
																		3754	0.0006	0.0002	0.0001	0
																		3757	0.0009	0.0002	0.0002	0.0002
																		3761	0.0003	0.0001	0.0001	0.0001
																		3764	0.0002	0.0003	0.0002	0.0003
																		3769	0.0002	0.0002	0.0001	0
																		3776	0	0.0001	0.0001	0
																		3778	0.0002	0.0001	0.0001	0
																		3779	0	0	0.0001	0
																		3780	0.0001	0.0001	0	0
																		3782	0.0007	0.0004	0	0
																		3783	0.0003	0.0003	0.0001	0
																		3789	0.0001	0.0001	0.0001	0.0001
																		3790	0.0003	0.0001	0	0
																		3792	0.001	0.0008	0.0003	0.0002
																		3794	0.0011	0.0008	0.0003	0.0003
																		3795	0.0002	0.0001	0	0
																		3797	0	0.0001	0.0004	0.0002
																		3798	0.0004	0.0002	0.0001	0
																		3799	0.0001	0	0	0
																		3804	0.0005	0.0004	0.0001	0.0002
																		3806	0	0	0.0001	0.0001
																		3809	0	0.0001	0.0002	0.0001
																		3811	0	0	0	0
																		3814	0.0004	0.0003	0.0001	0.0001
																		3817	0.0001	0	0	0
																		3819	0	0	0.0003	0.0001
																		3820	0.0005	0.0003	0.0002	0
																		3822	0.0011	0.001	0.0003	0.0002
																		3824	0.0007	0.001	0.0001	0.0001
																		3829	0.0003	0	0.0001	0.0001
																		3831	0.0022	0.0012	0.0003	0.0003
																		3832	0.0003	0.0004	0.0001	0.0001
																		3834	0.0002	0.0001	0.0003	0.0001
																		3835	0.0001	0.0001	0.0002	0
																		3836	0	0.0001	0	0
																		3839	0.002	0.0011	0.001	0.0006
																		3842	0.0017	0.0012	0.0001	0.0001
																		3844	0.0003	0.0004	0.0005	0.0007
																		3845	0.0004	0.0002	0	0
																		3846	0.0001	0	0	0.0001
																		3849	0.0001	0	0	0
																		3850	0.0001	0.0001	0.0002	0.0001
																		3851	0.0001	0.0001	0.0002	0.0001
																		3852	0.0001	0.0001	0	0
																		3860	0.0002	0.0001	0.0002	0.0001
																		3867	0.0004	0.0002	0.0002	0
																		3869	0.0017	0.0007	0.0003	0.0001
																		3870	0.0001	0	0.0001	0
																		3872	0	0	0.0001	0
																		3874	0	0	0.0001	0.0001
																		3877	0.0001	0.0001	0.0001	0.0002
																		3878	0	0.0001	0	0
																		3880	0.0008	0.0006	0.0002	0.0001
																		3882	0.007	0.0044	0.0002	0.0001
																		3884	0	0.0001	0.0001	0
																		3885	0.0001	0	0.0001	0
																		3888	0.0002	0	0	0.0001
																		3889	0.0002	0	0.0001	0.0001
																		3890	0.0008	0.0006	0.0001	0.0002
																		3893	0.0001	0.0001	0	0
																		3894	0.0001	0.0001	0.0001	0.0001
																		3895	0.0002	0	0	0
																		3896	0	0.0001	0	0
																		3897	0.0004	0.0001	0	0
																		3900	0.0016	0.0012	0.0001	0.0001
																		3901	0.0019	0.0011	0.0001	0.0001
																		3903	0.0017	0.0005	0.0003	0.0002
																		3904	0.0002	0.0001	0	0
																		3907	0.0002	0.0003	0.0002	0.0001
																		3908	0.0015	0.0011	0.0003	0.0004
																		3909	0.0001	0.0001	0	0
																		3910	0.0023	0.0009	0.0003	0.0002
																		3913	0.0002	0.0003	0	0
																		3914	0.0001	0.0001	0.0001	0
																		3915	0.0004	0.0001	0.0001	0
																		3916	0.0009	0.0005	0	0
																		3918	0	0	0.0001	0
																		3920	0.0064	0.0047	0.0002	0.0001
																		3921	0.0001	0.0001	0.0001	0
																		3922	0.0005	0.0005	0.0001	0.0002
																		3925	0.0001	0.0001	0	0.0001
																		3928	0.0001	0	0	0
																		3930	0.0056	0.0037	0.0002	0.0002
																		3932	0.0008	0.0005	0.0006	0.0006
																		3934	0	0.0002	0	0
																		3935	0.0001	0.0001	0.0001	0.0002
																		3936	0.0001	0	0.0001	0
																		3939	0.001	0.0006	0	0.0001
																		3942	0.0001	0	0.0001	0
																		3945	0.0019	0.0013	0.0002	0.0002
																		3946	0.0004	0.0007	0.0002	0.0001
																		3951	0.0001	0	0.0002	0.0002
																		3952	0.0001	0.0001	0.0001	0.0001
																		3953	0.0001	0.0001	0.0001	0.0001
																		3954	0.0003	0.0003	0.0001	0
																		3955	0.0002	0.0002	0.0004	0.0002
																		3956	0	0.0001	0.0001	0
																		3958	0.0004	0.0002	0.0001	0
																		3959	0.0001	0	0.0001	0.0001
																		3960	0.0001	0	0.0001	0.0001
																		3961	0.0004	0	0.0001	0
																		3962	0	0.0002	0	0.0001
																		3963	0.0002	0.0001	0	0
																		3966	0.0012	0.0016	0.0001	0
																		3967	0	0	0.0001	0.0002
																		3968	0	0.0001	0	0
																		3969	0.0026	0.0017	0	0.0001
																		3970	0	0.0001	0.0001	0.0001
																		3975	0.0005	0.0004	0.0001	0
																		3978	0.0016	0.0007	0.0001	0.0001
																		3982	0.0011	0.0006	0.0002	0.0001
																		3983	0.0001	0.0001	0.0002	0.0001
																		3984	0	0	0	0.0001
																		3985	0.0007	0.0004	0.0002	0.0001
																		3990	0	0.0001	0.0001	0.0001
																		3992	0.0001	0	0.0001	0.0001
																		3996	0	0	0	0
																		4011	0	0	0	0.0001
																		4013	0	0	0.0001	0.0001
																		4014	0.0002	0	0	0
																		4015	0	0	0	0
																		4017	0.0007	0.0007	0.0001	0.0002
																		4019	0.0001	0	0.0001	0.0001
																		4020	0	0	0	0.0001
																		4022	0	0	0.0001	0
																		4025	0	0	0	0
																		4029	0.0002	0.0002	0.0001	0.0001
																		4032	0.0024	0.0011	0	0
																		4033	0	0	0	0.0001
																		4036	0	0	0	0
																		4037	0.0015	0.0007	0.0001	0
																		4040	0	0	0	0
																		4043	0	0	0	0.0001
																		4048	0.0038	0.0017	0.0003	0.0001
																		4050	0	0.0001	0.0002	0.0002
																		4051	0.0003	0.0003	0.0002	0.0003
																		4052	0	0.0001	0	0
																		4054	0	0	0	0
																		4056	0.0007	0.0002	0.0002	0.0002
																		4058	0.0005	0.0001	0.0001	0
																		4059	0.0002	0.0001	0	0.0001
																		4060	0	0.0001	0	0.0001
																		4061	0.0001	0.0002	0	0
																		4063	0.0008	0.0004	0.0001	0
																		4066	0	0	0	0
																		4068	0.0009	0.0005	0.0001	0.0001
																		4071	0.0001	0	0.0001	0.0001
																		4073	0	0	0.0001	0.0001
																		4076	0.0001	0	0	0
																		4084	0	0	0	0
																		4086	0.0031	0.0014	0.0005	0.0004
																		4088	0	0.0002	0.0001	0
																		4089	0	0	0	0
																		4092	0.0012	0.001	0.0001	0
																		4094	0	0	0.0002	0
																		4095	0.0005	0	0	0.0001
																		4096	0	0	0	0
																		4099	0.0001	0.0004	0	0
																		4102	0.0011	0.0004	0.0001	0
																		4106	0.0001	0	0.0001	0
																		4107	0	0	0	0
																		4109	0.0008	0.0004	0.0001	0
																		4110	0.0004	0.0003	0	0
																		4111	0	0	0	0
																		4113	0	0	0.0001	0.0001
																		4116	0.0004	0.0001	0.0001	0
																		4121	0.0005	0.0001	0	0
																		4126	0.0004	0.0002	0.0001	0.0001
																		4127	0.0002	0.0001	0.0001	0.0001
																		4130	0.0001	0.0002	0.0001	0
																		4132	0.0002	0	0.0001	0.0003
																		4133	0	0	0.0001	0
																		4137	0.0001	0.0001	0.0001	0.0001
																		4138	0	0	0	0
																		4139	0	0	0	0
																		4140	0.0002	0	0	0
																		4141	0	0.0001	0.0001	0.0001
																		4142	0.0005	0.0001	0.0003	0
																		4146	0.0011	0.0009	0.0001	0.0001
																		4147	0	0.0001	0.0001	0
																		4148	0.0001	0.0001	0.0002	0.0002
																		4149	0	0	0.0001	0.0002
																		4152	0.0003	0.0003	0.0001	0.0002
																		4153	0.0052	0.0033	0.0004	0.0003
																		4155	0.0006	0.0003	0.0001	0.0002
																		4156	0	0	0.0001	0
																		4159	0.0001	0.0001	0	0.0001
																		4161	0.0006	0.0007	0.0005	0.0003
																		4165	0.0001	0	0	0
																		4167	0	0	0.0001	0.0001
																		4168	0.0003	0.0002	0	0
																		4170	0.0021	0.0007	0.0002	0.0001
																		4171	0.0004	0.0003	0	0
																		4175	0	0	0	0
																		4182	0	0	0	0
																		4185	0.001	0.0005	0.0001	0
																		4186	0	0	0	0
																		4189	0.0003	0.0001	0.0001	0.0001
																		4190	0.0003	0	0.0001	0
																		4192	0	0.0001	0.0002	0.0001
																		4194	0.0002	0.0004	0.0004	0.0003
																		4196	0.0001	0	0.0002	0.0001
																		4197	0.0004	0.0002	0	0.0001
																		4198	0	0	0	0
																		4201	0	0	0.0001	0.0001
																		4202	0	0	0	0.0001
																		4207	0.0001	0	0.0002	0.0001
																		4214	0.0001	0.0001	0.0002	0.0001
																		4219	0	0.0001	0.0001	0
																		4221	0.0021	0.0008	0.0001	0.0002
																		4223	0.0007	0.0005	0.0001	0.0001
																		4224	0.0001	0.0002	0.0001	0
																		4228	0.0001	0.0001	0.0003	0.0001
																		4229	0.0002	0.0001	0.0001	0.0001
																		4230	0	0	0.0001	0
																		4235	0	0.0001	0.0001	0
																		4239	0.0004	0.0003	0	0
																		4241	0.0005	0.0007	0.0002	0.0002
																		4242	0.0002	0.0002	0	0
																		4244	0	0.0001	0.0001	0
																		4245	0	0	0	0.0001
																		4249	0.0009	0.0009	0.0001	0.0001
																		4250	0.0001	0.0001	0.0001	0
																		4251	0.0001	0	0.0001	0
																		4252	0.0004	0.0005	0.0001	0.0001
																		4253	0.0001	0.0002	0	0
																		4255	0.0013	0.0019	0.001	0.0019
																		4259	0	0	0	0
																		4260	0	0.0001	0	0
																		4264	0.0002	0.0004	0.0001	0
																		4271	0	0	0	0
																		4273	0.0057	0.0016	0.0002	0.0001
																		4275	0.0003	0.0004	0.0002	0.0001
																		4282	0.0004	0.0003	0.0001	0.0001
																		4284	0	0	0.0001	0
																		4288	0.0001	0	0.0001	0
																		4292	0.0006	0	0.0001	0
																		4296	0.0013	0.0006	0.0005	0.0002
																		4298	0.0001	0.0001	0	0
																		4308	0.0003	0.0001	0	0
																		4309	0.0006	0.0004	0.0002	0.0001
																		4311	0	0.0001	0.0001	0.0001
																		4312	0	0	0	0
																		4318	0.0001	0.0003	0.0001	0.0001
																		4319	0.0002	0	0.0001	0
																		4320	0	0.0001	0	0
																		4321	0.0002	0	0	0
																		4322	0.0001	0.0001	0	0
																		4329	0.0003	0.0003	0.0001	0
																		4332	0.0001	0.0001	0	0
																		4333	0.0045	0.0025	0.0001	0
																		4335	0.0001	0	0.0001	0.0001
																		4339	0.0008	0.0003	0.0005	0.0004
																		4341	0.0006	0.0003	0.0001	0
																		4345	0.0006	0.0007	0	0.0001
																		4346	0.0005	0.0004	0.0001	0.0001
																		4349	0	0.0001	0.0001	0
																		4350	0.0001	0.0001	0	0
																		4351	0	0	0	0
																		4354	0.0039	0.0012	0.0001	0.0001
																		4355	0.0002	0.0001	0.0003	0
																		4356	0.0001	0.0003	0	0
																		4358	0.0006	0.0006	0.0012	0.0004
																		4360	0.0015	0.0006	0.0001	0
																		4364	0.0016	0.0015	0.0001	0.0001
																		4365	0.0001	0	0	0
																		4372	0.0005	0.0003	0	0
																		4374	0.0014	0.0007	0.0002	0.0001
																		4375	0.0003	0.0001	0	0
																		4376	0	0	0.0001	0.0003
																		4378	0.0001	0	0.0002	0
																		4379	0	0	0	0.0001
																		4380	0.0001	0.0002	0.0001	0.0001
																		4382	0.0002	0	0.0002	0.0001
																		4383	0.0004	0.0002	0	0
																		4387	0.0006	0.0003	0.0004	0.0002
																		4389	0.0001	0	0.0003	0.0002
																		4391	0.0001	0	0.0002	0.0001
																		4392	0.0002	0.0001	0.0001	0.0001
																		4393	0	0	0	0
																		4394	0	0	0	0.0001
																		4397	0.0029	0.002	0.0002	0
																		4398	0	0.0001	0	0
																		4403	0.0001	0.0001	0	0
																		4407	0.0001	0	0.0001	0.0001
																		4408	0.0001	0	0.0001	0.0001
																		4410	0.002	0.0005	0.0001	0.0002
																		4412	0.0003	0.0003	0.0005	0.0002
																		4413	0	0	0.0001	0
																		4421	0.0001	0	0.0002	0.0001
																		4422	0	0	0	0
																		4426	0.0008	0.0009	0.0002	0.0003
																		4427	0	0.0001	0.0001	0.0001
																		4428	0.0004	0.0007	0.0001	0
																		4430	0.0001	0	0.0001	0.0001
																		4431	0	0.0001	0	0
																		4432	0	0	0	0.0001
																		4436	0.0001	0.0001	0.0001	0.0001
																		4437	0.0001	0	0	0
																		4438	0	0.0001	0	0.0001
																		4439	0	0	0	0
																		4440	0.0001	0.0002	0.0001	0.0001
																		4446	0.0001	0.0001	0	0
																		4449	0	0.0001	0	0
																		4450	0	0.0001	0.0001	0
																		4456	0	0	0.0001	0.0001
																		4457	0.0001	0.0002	0	0
																		4458	0.0002	0	0	0
																		4461	0.003	0.001	0	0
																		4462	0.0002	0.0001	0.0001	0
																		4463	0	0	0	0.0001
																		4464	0.0003	0.0001	0.0002	0.0001
																		4467	0.0001	0	0.0001	0.0001
																		4476	0.0028	0.0016	0	0.0001
																		4477	0.0001	0.0002	0	0
																		4478	0.0001	0	0.0001	0
																		4479	0.0006	0.0001	0.0001	0
																		4481	0.0002	0	0.0001	0.0001
[truncated: 5,335 more rows]
[truncated: 9 more columns]

## Sheet: Fig. 5
Fig. 5a	Samples	Replicates	C1	C3	C4	C5	C6	C13		Fig. 5b	Samples	Replicates	C1	C2	C4	C7	C8	C9	C12	C13	C14	C15		Fig. 5c	Off-target Numbers	Samples	REP1	REP2	REP3		Fig. 5d	Off-target Numbers	Samples	REP1	REP2	REP3		Fig. 5e	Base_ID	G1397CN (DddA11)	G1397NC (DddA11)	G2176CN (Q2L7)	G2176NC (Q2L7)		Fig. 5f	Base_ID	G1397CN (DddA11)	G1397NC (DddA11)	G2176CN (Q2L7)
	G1397CN (DddA11)	REP1	0.65	0.04	5.59	0.04	1.12	0.05			G1397CN (DddA11)	REP1	0	0.04	0.4	12.56	2.5	22.49	0.07	0.16	0.16	0.04				G1397CN (DddA11)	31	21	12				G1397CN (DddA11)	24	18	19			1	0	0	0	0			1	0	0	0
		REP2	0.6	0.04	5.38	0.04	1.13	0.04				REP2	0	0.03	0.61	13.77	2.43	25.92	0.09	0.17	0.14	0.01				G1397NC (DddA11)	18	12	18				G1397NC (DddA11)	26	42	53			4	0	0	0	0.0002			4	0.0004	0.0003	0
		REP3	0.34	0.05	3.58	0	1.09	0				REP3	0	0.06	0.71	16.16	3.14	30.35	0.13	0.16	0.15	0.02				G2176CN (Q2L7)	1	1	1				G2176CN (Q2L7)	17	7	15			6	0.0001	0.0001	0	0.0003			6	0	0.0007	0.0005
	G1397NC (DddA11)	REP1	1.02	0.19	6.63	0.05	0.25	0.01			G1397NC (DddA11)	REP1	0.01	0.23	0.71	24.12	3.25	22.58	0.16	0.05	0.05	0.01				G2176NC (Q2L7)	10	7	27				G2176NC (Q2L7)	9	9	10			8	0	0.0001	0.0001	0			8	0	0	0.0001
		REP2	0.98	0.16	6.53	0.04	0.24	0.02				REP2	0	0.28	0.75	24.28	3.59	23.63	0.15	0.07	0.08	0.02				NC	0	0	0				NC	0	0	0			9	0.0001	0	0	0.0001			9	0	0	0
		REP3	1.12	0.2	7.09	0.05	0.23	0.01				REP3	0.02	0.24	0.67	24.9	3.2	24.47	0.11	0.13	0.06	0.01																	11	0.0009	0.0006	0	0.0001			11	0.0007	0.0011	0.0001
	G2176CN (Q2L7)	REP1	0.01	4.02	28.26	6.6	2.13	0			G2176CN (Q2L7)	REP1	0.01	0	0.37	16.75	32.94	21.33	0.26	1.18	0.02	0.02																	15	0.0003	0.0003	0.0001	0.001			15	0.0002	0.0007	0.0006
		REP2	0	3.29	23.29	5.53	1.77	0				REP2	0	0.01	0.13	16.46	32.2	18.6	0.3	1.14	0	0.02																	17	0.0001	0.0002	0.0001	0.0003			17	0	0.0001	0.0002
		REP3	0.01	3.18	26.65	5.75	1.67	0.01				REP3	0	0	0.34	17.76	35.59	22.21	0.27	1.23	0.01	0.03			Average C/G to T/A Conversion (%)	Samples	REP1	REP2	REP3			Average C/G to T/A Conversion (%)	Samples	REP1	REP2	REP3			18	0.0001	0.0001	0	0.0001			18	0.0001	0.0001	0
	G2176NC (Q2L7)	REP1	0.05	0.55	43.68	1.37	0.05	0.01			G2176NC (Q2L7)	REP1	0	0	0.02	40.77	17.96	5.42	0.6	0.99	0.01	0.03				G1397CN (DddA11)	0.0531036	0.0435042	0.0370526				G1397CN (DddA11)	0.0479434	0.0445189	0.0444781			19	0	0	0	0			19	0	0	0
		REP2	0.09	0.59	45.59	1.32	0.05	0.01				REP2	0	0	0.02	40.54	18.4	5.68	0.56	1.07	0.01	0.02				G1397NC (DddA11)	0.0366671	0.0313731	0.0360227				G1397NC (DddA11)	0.0480682	0.0579903	0.0661584			26	0.0001	0.0003	0.0001	0.0008			26	0	0.0001	0.0003
		REP3	0.05	0.61	46.09	2.05	0.09	0				REP3	0	0	0.01	38.69	17.06	4.97	0.44	0.99	0.01	0.01				G2176CN (Q2L7)	0.0178591	0.0173731	0.017324				G2176CN (Q2L7)	0.0355714	0.0249702	0.0384791			27	0.0001	0.0001	0.0003	0.0001			27	0	0.0001	0.0003
	NC	REP1	0	0.01	0.03	0	0	0			NC	REP1	0	0	0	0	0.02	0	0	0.01	0.01	0.04				G2176NC (Q2L7)	0.0341642	0.0345815	0.0505341				G2176NC (Q2L7)	0.0304594	0.0322084	0.0306146			29	0.0001	0	0	0.0001			29	0	0	0.0001
		REP2	0	0.01	0.01	0	0	0				REP2	0.01	0.02	0	0	0.01	0	0	0.04	0	0.04				NC	0.00811782	0.00768039	0.00691269				NC	0.00811782	0.00768039	0.00691269			31	0.0002	0.0001	0	0			31	0.0001	0.0002	0.0002
		REP3	0.01	0.02	0.03	0.01	0	0				REP3	0	0	0.02	0.09	0.03	0.06	0	0.02	0	0.03																	33	0	0	0	0.0002			33	0.0002	0	0.0002
																																							34	0	0.0001	0.0002	0.0002			34	0.0002	0.0001	0.0001
																																							35	0.0001	0.0001	0.0001	0.0002			35	0.0001	0.0002	0.0002
																																							36	0.0001	0	0	0.0003			36	0.0002	0.0003	0.0001
																																							38	0.0001	0.0001	0.0002	0			38	0.0001	0.0001	0
																																							39	0	0	0.0001	0.0001			39	0	0.0002	0.0001
																																							41	0.0001	0.0001	0.0001	0			41	0.0001	0.0004	0
																																							43	0	0.0001	0.0003	0.0005			43	0.0004	0.0003	0.0012
																																							44	0	0	0	0.0001			44	0.0002	0.0002	0
																																							47	0.0001	0.0001	0.0001	0.0001			47	0.0001	0	0.0002
																																							48	0	0	0	0.0001			48	0	0.0001	0.0001
																																							53	0	0.0001	0	0.0002			53	0	0	0
																																							54	0	0.0001	0	0.0001			54	0	0	0.0001
																																							61	0.0001	0.0002	0.0001	0.0001			61	0.0002	0.0002	0.0002
																																							62	0	0.0002	0	0.0005			62	0.0001	0.0001	0.0003
																																							64	0.0264	0.0594	0.0019	0.0043			64	0.0068	0.0093	0.0003
																																							66	0.0001	0.0001	0	0.0001			66	0	0	0.0001
																																							67	0	0.0001	0.0002	0.0001			67	0.0001	0.0001	0
																																							68	0	0.0001	0.0001	0			68	0.0001	0	0
																																							69	0	0	0	0			69	0.0001	0	0.0001
																																							70	0.0001	0.0002	0	0			70	0	0.0002	0.0001
																																							71	0	0.0001	0	0.0001			71	0.0001	0.0001	0.0001
																																							75	0	0	0.0002	0.0001			75	0.0001	0.0001	0.0002
																																							76	0.0001	0.0002	0.0003	0.0002			76	0.0001	0.0001	0.0004
																																							78	0.0005	0.0002	0	0.0002			78	0.0001	0.0003	0.0003
																																							79	0.0001	0	0.0002	0.0002			79	0.0001	0.0001	0.0003
																																							80	0	0	0.0001	0.0001			80	0.0001	0	0
																																							81	0.0001	0.0001	0.0004	0.0002			81	0.0001	0.0002	0.0002
																																							85	0	0	0.0001	0.0001			85	0	0.0001	0.0001
																																							86	0	0	0.0001	0.0003			86	0	0.0001	0.0003
																																							90	0	0.0001	0.0001	0.0004			90	0.0001	0	0.0001
																																							91	0.0001	0.0001	0.0001	0.0006			91	0	0.0002	0.0005
																																							92	0.0002	0	0.0004	0.0007			92	0.0001	0.0001	0.0009
																																							94	0.0015	0.0014	0.0002	0.0007			94	0.0022	0.0033	0.0004
																																							96	0	0	0	0			96	0.0001	0	0.0001
																																							97	0.0001	0	0.0001	0.0003			97	0	0.0001	0.0003
																																							98	0	0	0.0002	0			98	0.0001	0.0001	0.0001
																																							100	0	0	0.0001	0			100	0.0001	0.0001	0.0001
																																							101	0.0001	0	0	0.0001			101	0.0002	0.0004	0.0001
																																							103	0.0002	0.0003	0.0004	0.0006			103	0.0003	0.0005	0.0008
																																							104	0	0.0002	0.0002	0.0003			104	0.0001	0.0001	0.0003
																																							105	0	0.0001	0	0.0001			105	0	0	0
																																							106	0.0002	0.0002	0.0003	0.0004			106	0.0001	0.0003	0.0003
																																							107	0.0009	0.0002	0	0.0001			107	0.0006	0.0007	0
																																							109	0	0	0.0001	0.0001			109	0.0001	0.0001	0.0003
																																							110	0.0001	0.0001	0.0003	0.0001			110	0.0001	0.0001	0.0002
																																							112	0	0	0.0001	0.0001			112	0.0001	0	0
																																							113	0	0.0001	0.0001	0.0001			113	0.0001	0.0002	0.0001
																																							114	0	0	0	0.0001			114	0	0.0001	0.0001
																																							118	0	0.0001	0.0001	0.0001			118	0.0001	0.0001	0.0001
																																							120	0.0012	0.0008	0.0002	0.0006			120	0.0009	0.0014	0.0005
																																							121	0.0002	0.0002	0.0002	0.0001			121	0.0004	0.0002	0.0003
																																							122	0	0	0.0001	0.0001			122	0	0	0.0001
																																							124	0.0001	0.0001	0.0003	0.0001			124	0.0003	0.0001	0.0004
																																							128	0.0001	0.0001	0	0.0001			128	0.0002	0.0002	0.0001
																																							130	0	0.0001	0	0.0001			130	0.0001	0	0.0001
																																							132	0.0008	0.0006	0.0002	0.0001			132	0.0007	0.001	0.0001
																																							136	0.0001	0.0001	0	0			136	0.0001	0.0002	0
																																							140	0.0013	0.0005	0.0001	0.0001			140	0.0028	0.0034	0
																																							141	0.0001	0.0001	0.0002	0.0001			141	0.0004	0.0003	0.0001
																																							143	0.0002	0.0002	0.0003	0.0008			143	0.0003	0.0004	0.0005
																																							144	0.0001	0.0001	0.0001	0			144	0.0001	0.0001	0.0004
																																							145	0.0003	0.0001	0	0			145	0.0002	0.0002	0.0001
																																							147	0.0008	0.0005	0.0002	0.0012			147	0.0004	0.0006	0.0005
																																							150	0.001	0.001	0.0001	0.0004			150	0.0014	0.0027	0.0004
																																							151	0.0002	0.0001	0	0			151	0	0	0
																																							162	0.0003	0.0002	0.0002	0.0002			162	0.0003	0.0003	0.0003
																																							163	0.0001	0.0001	0.0001	0.0001			163	0.0001	0.0001	0.0001
																																							164	0	0	0.0001	0.0002			164	0	0.0001	0.0002
																																							166	0	0.0001	0.0001	0			166	0	0	0
																																							167	0.0001	0	0	0			167	0.0001	0.0001	0
																																							170	0.0002	0.0003	0.0004	0.0004			170	0.0002	0.0003	0.0004
																																							171	0	0.0001	0	0			171	0	0.0001	0.0001
																																							174	0.0001	0.0001	0	0.0001			174	0.0002	0.0003	0.0001
																																							182	0.0001	0.0001	0.0001	0.0001			182	0.0002	0.0002	0.0004
																																							184	0.0003	0.0002	0	0			184	0.0004	0.0008	0.0001
																																							185	0	0	0.0001	0.0003			185	0	0.0001	0.0001
																																							186	0.0001	0.0001	0.0003	0.0004			186	0.0001	0.0001	0.0006
																																							187	0.0003	0.0001	0.0001	0.0002			187	0.0002	0.0004	0.0002
																																							190	0	0	0	0			190	0.0001	0.0001	0
																																							194	0	0.0001	0.0001	0			194	0.0001	0	0.0001
																																							198	0	0	0	0.0001			198	0.0001	0.0001	0.0001
																																							203	0	0	0	0			203	0	0.0001	0
																																							205	0	0.0001	0	0			205	0.0001	0	0
																																							207	0	0.0001	0.0001	0.0001			207	0.0001	0.0001	0.0001
																																							221	0	0	0	0.0001			221	0	0	0.0001
																																							222	0	0.0001	0.0001	0.0001			222	0.0001	0.0001	0.0001
																																							225	0	0	0.0001	0			225	0	0.0001	0
																																							228	0.0002	0.0001	0.0001	0.0001			228	0	0	0.0002
																																							229	0.0006	0.0004	0.0002	0.0004			229	0.0009	0.0012	0.0002
																																							231	0.0002	0.0001	0.0001	0			231	0.0001	0	0.0001
																																							242	0	0	0	0.0001			242	0	0	0.0001
																																							247	0.0002	0.0001	0.0001	0			247	0.0001	0.0002	0.0001
																																							251	0	0	0.0002	0.0001			251	0	0.0001	0.0001
																																							253	0.0005	0.0005	0.0002	0.0002			253	0.0007	0.0015	0.0002
																																							255	0.0005	0.0001	0.0001	0.0001			255	0.0002	0.0002	0.0001
																																							256	0	0.0001	0.0002	0			256	0.0001	0	0.0001
																																							258	0.0001	0	0.0001	0.0001			258	0.0001	0.0002	0.0002
																																							260	0.0002	0.0001	0.0001	0.0006			260	0.0002	0.0002	0.0003
																																							261	0.0003	0	0.0001	0.0003			261	0.0001	0.0002	0.0002
																																							262	0.0002	0	0.0001	0			262	0.0002	0	0.0001
																																							264	0	0	0	0			264	0	0.0001	0
																																							268	0.0002	0.0001	0.0001	0.0001			268	0	0.0002	0.0001
																																							269	0	0	0.0001	0.0001			269	0	0.0001	0.0001
																																							271	0.0002	0	0.0003	0.0003			271	0	0.0001	0.0004
																																							273	0	0	0.0001	0.0001			273	0	0.0002	0.0002
																																							275	0.0006	0.0004	0	0.0001			275	0.0005	0.0012	0.0002
																																							277	0	0.0001	0.0001	0.0001			277	0	0	0.0001
																																							280	0.0008	0.0007	0	0.0001			280	0.0011	0.0014	0.0002
																																							285	0	0	0.0001	0			285	0	0.0001	0.0001
																																							295	0.0001	0.0001	0.0001	0.0001			295	0	0.0003	0
																																							296	0.0001	0.0001	0.0001	0.0001			296	0	0	0
																																							298	0.0005	0.0001	0.0002	0.0006			298	0.0002	0.0001	0.0007
																																							299	0.0002	0	0	0			299	0	0	0
																																							303	0	0	0	0			303	0	0	0
																																							304	0	0	0	0			304	0	0	0
																																							305	0	0	0	0			305	0	0	0
																																							306	0	0	0	0			306	0	0	0
																																							307	0	0	0	0			307	0	0	0
																																							308	0	0	0	0			308	0	0	0
																																							309	0.001	0.0005	0	0.0004			309	0.0005	0	0.0015
																																							311	0	0.0015	0	0			311	0	0.0021	0
																																							312	0	0	0	0			312	0	0	0
																																							313	0	0	0	0			313	0	0	0
																																							314	0	0	0	0			314	0	0	0
																																							315	0	0	0	0			315	0	0	0
																																							316	0	0	0	0			316	0	0	0.0001
																																							317	0	0	0	0			317	0	0	0
																																							320	0.0019	0.0008	0.0002	0			320	0.0014	0.0026	0.0002
																																							322	0.0001	0.0001	0.0001	0			322	0.0002	0.0005	0.0005
																																							323	0.0004	0.0003	0.0027	0.0081			323	0.0003	0.0002	0.0119
																																							324	0.0003	0.0001	0.0023	0.0063			324	0.0001	0.0002	0.0114
																																							325	0.0002	0.0001	0.0001	0.0001			325	0.0001	0.0003	0
																																							327	0.0001	0	0	0.0001			327	0	0	0.0001
																																							329	0	0.0001	0	0.0001			329	0.0002	0	0.0001
																																							330	0.0001	0.0001	0.0001	0.0002			330	0	0.0001	0
																																							332	0	0	0.0001	0.0001			332	0	0.0001	0
																																							338	0.002	0.0025	0.0019	0.0022			338	0.0022	0.0021	0.0024
																																							340	0.0001	0	0	0.0001			340	0	0	0.0001
																																							343	0.001	0.0008	0	0			343	0.0009	0.0015	0.0001
																																							345	0.0007	0.0005	0.0001	0.0004			345	0.0007	0.0009	0.0003
																																							347	0.0003	0.0002	0.0011	0.0028			347	0.0001	0.0002	0.0016
																																							348	0	0.0001	0.0002	0			348	0	0.0001	0.0002
																																							349	0.0002	0	0	0			349	0.0001	0.0001	0
																																							353	0.0001	0.0001	0.0001	0			353	0	0.0001	0.0001
																																							354	0.0003	0	0	0			354	0.0001	0	0.0001
																																							355	0.0001	0	0.0001	0			355	0	0.0001	0
																																							356	0	0.0001	0	0			356	0	0	0
																																							362	0	0	0	0.0001			362	0	0	0.0001
																																							366	0.0005	0.0001	0.0002	0			366	0.0004	0.0004	0.0001
																																							369	0	0	0	0.0001			369	0	0.0001	0
																																							370	0	0.0001	0	0			370	0	0.0001	0
																																							371	0	0	0	0			371	0.0001	0	0.0001
																																							375	0	0	0.0001	0.0001			375	0	0	0.0002
																																							377	0.0001	0.0001	0.0001	0			377	0	0.0001	0.0002
																																							378	0.0001	0	0.0001	0.0001			378	0.0002	0.0002	0.0001
																																							380	0.0001	0.0001	0.0003	0.0004			380	0.0009	0.0015	0.0003
																																							381	0.0002	0	0.0002	0.0003			381	0	0	0.0004
																																							382	0.0003	0.0001	0	0.0001			382	0.0003	0.0004	0
																																							386	0.0001	0	0	0.0001			386	0	0.0001	0.0003
																																							387	0	0.0001	0.0001	0			387	0	0.0002	0
																																							389	0.0008	0.0011	0	0.0001			389	0.001	0.0017	0
																																							394	0.0003	0.0015	0.0001	0.0002			394	0.0002	0.0006	0
																																							404	0	0.0001	0	0			404	0	0	0
																																							409	0.0001	0.0001	0	0			409	0.0001	0.0001	0.0001
																																							410	0	0	0.0001	0.0002			410	0	0	0
																																							411	0.0003	0.0005	0.0013	0.0022			411	0.0008	0.0005	0.0018
																																							412	0	0.0002	0.0002	0.0003			412	0.0002	0.0002	0.0001
																																							413	0.0004	0.0001	0.0002	0.0001			413	0.0002	0.0001	0.0004
																																							417	0	0.0001	0	0.0001			417	0.0001	0.0001	0.0002
																																							418	0.001	0.0011	0.0015	0.0013			418	0.0014	0.0012	0.002
																																							420	0	0	0	0.0001			420	0	0	0
																																							427	0.0001	0.0001	0.0002	0.0001			427	0.0001	0.0002	0.0002
																																							429	0.0001	0.0001	0.0001	0.0001			429	0.0001	0	0.0002
																																							431	0.0003	0.0001	0	0.0001			431	0.0002	0.0006	0.0002
																																							433	0	0	0.0001	0.0002			433	0	0.0001	0.0002
																																							434	0	0.0001	0.0003	0.0001			434	0.0002	0	0.0002
																																							435	0.0001	0	0	0.0001			435	0	0	0.0001
																																							436	0	0	0.0001	0.0001			436	0	0	0
																																							437	0	0.0001	0	0.0001			437	0.0001	0.0002	0
																																							438	0	0	0	0			438	0.0001	0.0001	0
																																							441	0	0	0.0001	0			441	0	0	0.0001
																																							445	0.0004	0.0001	0.0001	0.0002			445	0.0001	0	0.0002
																																							447	0	0	0.0001	0			447	0	0	0
																																							456	0.0001	0.0002	0.0004	0.0003			456	0.0006	0.0005	0.0003
																																							457	0.0001	0.0001	0.0001	0.0001			457	0.0001	0.0001	0.0001
																																							458	0.0003	0.0001	0	0.0001			458	0.0001	0.0001	0.0001
																																							459	0.0002	0.0003	0.0001	0			459	0.0002	0.0004	0
																																							461	0.0009	0.0005	0.0005	0.0016			461	0.0009	0.0013	0.0011
																																							462	0.0002	0.0002	0	0			462	0.0002	0.0005	0.0001
																																							463	0	0	0	0			463	0.0001	0	0
																																							465	0	0	0.0003	0.0005			465	0	0	0.0002
																																							467	0.0004	0.0003	0.0001	0.0005			467	0.0005	0.0005	0.0003
																																							468	0.0002	0.0002	0	0			468	0.0001	0.0003	0
																																							469	0.0001	0	0	0			469	0	0.0001	0
																																							473	0.0001	0.0001	0	0			473	0.0001	0.0001	0.0001
																																							476	0.0001	0.0001	0	0			476	0	0.0001	0.0001
																																							481	0.0004	0.0007	0	0.0001			481	0.0007	0.0013	0.0001
																																							483	0.0001	0.0001	0.0003	0.001			483	0.0001	0.0003	0.0009
																																							486	0.0013	0.0006	0.0006	0.0006			486	0.0007	0.0009	0.0007
																																							491	0	0.0001	0	0			491	0	0.0001	0
																																							494	0	0.0001	0.0001	0.0003			494	0.0001	0	0.0001
																																							495	0	0	0.0001	0			495	0.0001	0.0001	0.0001
																																							496	0.0001	0	0	0			496	0	0	0
																																							497	0	0	0	0			497	0	0.0002	0
																																							498	0	0	0	0			498	0.0001	0.0001	0.0002
																																							499	0.0002	0.0002	0.0006	0.0014			499	0.0002	0.0002	0.0012
																																							500	0	0	0.0003	0.0005			500	0	0	0.0003
																																							501	0.0012	0.0007	0	0.0001			501	0.0009	0.0018	0
																																							502	0	0	0.0001	0			502	0	0.0001	0
																																							505	0.003	0.0019	0.0004	0.0006			505	0.0034	0.0045	0.0007
																																							506	0.0003	0	0	0			506	0	0.0001	0.0001
																																							509	0.0001	0.0003	0.0001	0.0001			509	0.0003	0.0004	0.0002
																																							510	0.0001	0.0001	0.0001	0			510	0.0001	0.0001	0
																																							511	0	0.0001	0.0001	0.0001			511	0	0	0.0001
																																							513	0.0002	0.0004	0.0005	0.0005			513	0.0004	0.0005	0.0004
																																							514	0	0.0001	0.0002	0.0004			514	0.0001	0.0001	0.0005
																																							516	0	0	0	0			516	0	0.0001	0
																																							518	0	0	0.0001	0.0001			518	0.0001	0.0001	0.0001
																																							520	0	0	0	0			520	0	0	0.0001
																																							522	0.0001	0	0.0001	0.0001			522	0	0	0.0001
																																							524	0	0	0	0.0001			524	0.0001	0.0001	0.0002
																																							525	0.0001	0.0001	0.0002	0.0001			525	0.0001	0.0001	0.0002
																																							526	0.0001	0	0.0003	0.001			526	0.0001	0.0002	0.0008
																																							527	0.0002	0	0	0.0001			527	0	0	0.0001
																																							529	0.0004	0.0001	0.0003	0.0006			529	0.0001	0.0001	0.0003
																																							530	0	0	0.0002	0.0001			530	0	0.0001	0
																																							534	0.0001	0.0001	0.0001	0.0001			534	0.0001	0.0001	0.0002
																																							535	0.0001	0.0001	0.0001	0.0001			535	0.0001	0.0001	0.0001
																																							536	0	0.0001	0	0			536	0	0	0.0001
																																							537	0	0.0001	0	0			537	0	0	0.0001
																																							541	0	0.0001	0.0001	0.0001			541	0.0001	0.0002	0.0001
																																							542	0.0001	0	0	0.0001			542	0.0001	0.0002	0.0001
																																							543	0	0	0	0			543	0.0001	0.0001	0.0001
																																							544	0	0.0001	0.0001	0			544	0.0001	0.0001	0.0001
																																							545	0.0005	0.0003	0	0.0001			545	0.0005	0.0008	0.0001
																																							548	0	0.0001	0	0.0001			548	0	0.0001	0.0001
																																							549	0.0001	0	0.0001	0			549	0.0001	0	0.0001
																																							552	0	0	0.0001	0.0001			552	0.0001	0	0.0002
																																							553	0	0	0	0			553	0	0	0.0001
																																							557	0	0.0001	0.0001	0.0001			557	0	0.0001	0.0001
																																							558	0	0	0	0			558	0.0001	0	0
																																							559	0	0	0	0			559	0	0	0
																																							560	0	0.0001	0.0001	0.0001			560	0	0	0.0001
																																							564	0.0018	0.001	0.0002	0.0004			564	0.0018	0.0026	0.0003
																																							566	0	0	0.0001	0.0001			566	0	0	0.0003
																																							568	0	0	0	0.0001			568	0	0	0.0002
																																							569	0.0002	0.0002	0.0001	0			569	0.0003	0.0002	0.0001
																																							570	0	0	0.0001	0			570	0	0	0
																																							571	0.0003	0.0001	0.0001	0			571	0.0001	0	0
																																							572	0.0001	0	0.0001	0			572	0	0	0
																																							573	0	0.0001	0	0			573	0	0	0
																																							575	0	0.0001	0.0001	0.0002			575	0.0001	0	0.0002
																																							577	0.0001	0	0.0001	0.0001			577	0.0001	0.0001	0.0001
																																							583	0	0.0001	0.0001	0			583	0	0.0001	0.0001
																																							586	0.0001	0.0001	0.0001	0.0001			586	0.0001	0.0001	0.0002
																																							587	0	0	0.0001	0.0002			587	0.0001	0.0001	0.0005
																																							591	0.0004	0.0002	0.0001	0.0002			591	0.0001	0.0002	0
																																							592	0.0001	0.0003	0.0001	0.0001			592	0.0001	0.0003	0.0001
																																							594	0.0013	0.0028	0.0004	0.0015			594	0.0018	0.0032	0.0009
																																							595	0.0005	0.0003	0	0			595	0.0002	0.0004	0.0001
																																							597	0.0015	0.0009	0.0002	0.0013			597	0.0022	0.0033	0.0018
																																							601	0	0.0001	0.0001	0.0001			601	0	0.0001	0.0001
																																							602	0	0	0.0001	0			602	0	0	0
																																							607	0.0001	0	0.0001	0.0001			607	0.0001	0	0
																																							609	0	0	0	0.0001			609	0	0	0.0001
																																							611	0.0001	0.0001	0.0001	0.0001			611	0.0001	0.0003	0.0001
																																							617	0	0.0001	0.0001	0.0001			617	0	0	0.0001
																																							622	0.0067	0.0035	0.0001	0.0004			622	0.0323	0.0263	0.0009
																																							624	0.0002	0.0002	0.0002	0.0002			624	0.0002	0.0002	0.0004
																																							625	0.0002	0	0	0			625	0.0001	0.0002	0
																																							626	0.0002	0.0001	0	0			626	0.0005	0.0009	0.0001
																																							627	0.0005	0.0003	0.0003	0.0003			627	0.0002	0.0003	0.0003
																																							628	0.0002	0.0001	0.0001	0.0003			628	0.0004	0.0003	0.0008
																																							630	0.0004	0.0003	0.0001	0.0004			630	0.0012	0.0015	0.0016
																																							632	0.0002	0.0001	0.0001	0.0003			632	0	0.0001	0.0005
																																							635	0.0015	0.0008	0.0003	0.0005			635	0.0009	0.0018	0.0003
																																							637	0	0.0001	0.0004	0.0007			637	0	0	0.0004
																																							638	0.0001	0.0001	0	0.0001			638	0.0002	0.0001	0
																																							639	0	0.0001	0.0001	0			639	0	0	0
																																							640	0	0.0001	0	0			640	0	0.0001	0
																																							646	0	0	0	0			646	0	0	0.0001
																																							652	0.0001	0	0	0			652	0	0	0
																																							653	0.0002	0.0001	0	0			653	0.0001	0.0001	0.0001
																																							657	0.0001	0.0001	0.0001	0.0001			657	0.0001	0	0.0001
																																							658	0.0002	0.0001	0.0001	0.0002			658	0.0002	0.0001	0.0001
																																							660	0.0187	0.0111	0.0002	0.0005			660	0.016	0.0229	0.0004
																																							661	0.0005	0.0002	0	0			661	0.0001	0.0001	0
																																							664	0.0001	0.0001	0.0001	0.0003			664	0.0001	0.0002	0.0004
																																							665	0	0.0001	0.0001	0.0004			665	0	0	0.0004
																																							666	0.0003	0.0002	0	0			666	0.0003	0.0004	0.0001
																																							670	0.0003	0.0002	0	0			670	0.0002	0.0005	0
																																							676	0	0	0.0001	0			676	0.0001	0	0.0001
																																							677	0	0	0.0001	0.0001			677	0.0001	0	0.0002
																																							679	0.0004	0.0001	0	0			679	0.0002	0.0003	0.0001
																																							683	0.0001	0.0001	0	0.0001			683	0.0001	0.0001	0.0001
																																							687	0.0004	0.0004	0.0001	0			687	0.0003	0.0006	0
																																							692	0	0	0.0001	0			692	0.0001	0	0.0001
																																							694	0.0001	0.0001	0	0.0001			694	0	0.0001	0.0001
																																							697	0.0001	0.0001	0.0002	0.0001			697	0.0001	0.0001	0.0002
																																							698	0.0001	0	0	0			698	0.0001	0.0001	0.0001
																																							701	0.0001	0.0001	0.0001	0.0001			701	0.0002	0.0001	0.0002
																																							702	0	0	0	0.0001			702	0.0001	0	0.0001
																																							705	0.0014	0.001	0.0002	0.0006			705	0.0012	0.0019	0.0006
																																							706	0.0001	0.0002	0.0001	0.0001			706	0.0001	0.0001	0.0001
																																							707	0	0.0001	0	0.0001			707	0	0	0
																																							708	0.0001	0	0.0001	0			708	0.0001	0.0001	0.0001
																																							709	0.0009	0.0007	0.0006	0.0005			709	0.0006	0.0005	0.0006
																																							712	0.0007	0.0004	0	0.0002			712	0.0005	0.001	0.0001
																																							713	0	0.0001	0.0004	0.0001			713	0.0002	0.0001	0.0002
																																							715	0.0001	0.0001	0.0004	0.0012			715	0.0001	0	0.0008
																																							717	0.0003	0.0003	0.0001	0.0002			717	0.0002	0.0007	0.0001
																																							719	0.0001	0	0.0002	0.0001			719	0.0001	0	0.0001
																																							722	0.0006	0.0005	0.0002	0			722	0.0006	0.0006	0.0001
																																							724	0	0.0002	0.0006	0.002			724	0.0001	0.0002	0.0014
																																							725	0.0004	0.0002	0.0001	0			725	0.0003	0.0004	0.0001
																																							726	0	0	0	0			726	0	0.0001	0
																																							728	0.0009	0.0006	0.0001	0.0002			728	0.0008	0.0013	0.0002
																																							734	0.0006	0.0003	0	0			734	0.0003	0.0004	0.0001
																																							736	0	0	0.0004	0.0014			736	0	0	0.0009
																																							737	0.0002	0.0001	0.0001	0.0001			737	0.0001	0.0002	0
																																							739	0	0.0001	0.0002	0.0001			739	0	0.0001	0.0003
																																							740	0.0029	0.0014	0.0001	0.0003			740	0.0025	0.0038	0.0002
																																							743	0.0002	0.0002	0.0001	0.0001			743	0.0004	0.0005	0.0001
																																							748	0	0	0	0			748	0.0001	0.0001	0.0001
																																							749	0.0002	0.0001	0.0002	0.0001			749	0.0002	0.0001	0.0001
																																							752	0.0001	0	0.0001	0.0001			752	0.0001	0.0001	0.0002
																																							755	0.0002	0.0001	0.0001	0.0001			755	0.0001	0.0001	0.0003
																																							756	0	0.0001	0	0.0001			756	0.0001	0.0001	0
																																							759	0.0009	0.0006	0.0003	0.0003			759	0.0011	0.0017	0.0004
																																							762	0	0.0001	0.0001	0			762	0.0001	0	0.0001
																																							763	0.0001	0	0	0.0001			763	0	0.0001	0.0001
																																							765	0	0.0001	0.0001	0			765	0.0001	0	0.0001
																																							766	0.0002	0.0001	0.0001	0.0001			766	0.0001	0	0.0003
																																							767	0.0001	0.0001	0.0001	0.0001			767	0.0002	0.0001	0
																																							769	0.0001	0.0001	0.0003	0.0002			769	0.0002	0.0002	0.0003
																																							770	0.0001	0.0001	0.0001	0.0004			770	0	0.0001	0.0003
																																							774	0.0001	0.0001	0	0			774	0	0	0.0001
																																							775	0.0002	0.0002	0.0002	0.0002			775	0.0003	0.0002	0.0004
																																							777	0.0001	0.0002	0.0003	0.0002			777	0.0001	0.0002	0.0002
																																							778	0	0.0001	0.0003	0.0002			778	0.0001	0.0001	0.0002
																																							780	0.0006	0.0002	0.0001	0.0001			780	0.0003	0.0004	0.0003
																																							785	0	0	0.0001	0			785	0.0001	0	0.0001
																																							786	0.0002	0.0002	0.0004	0.0004			786	0.0002	0.0002	0.0002
																																							787	0	0	0	0			787	0	0	0
																																							791	0.0001	0.0001	0.0001	0.0003			791	0.0002	0.0002	0.0002
																																							792	0	0.0001	0.0002	0.0004			792	0.0001	0.0001	0.0005
																																							793	0.0003	0.0003	0.0001	0			793	0.0004	0.0005	0
																																							796	0.0004	0.0003	0.0013	0.0046			796	0.0003	0.0003	0.0032
																																							797	0.0001	0.0001	0.0004	0.0016			797	0.0001	0.0001	0.0014
																																							798	0.0001	0.0001	0	0			798	0.0001	0.0001	0
																																							800	0	0	0	0.0003			800	0	0	0.0003
																																							802	0	0.0001	0	0.0001			802	0.0001	0.0001	0.0001
																																							803	0.0001	0.0001	0	0.0001			803	0.0003	0.0003	0.0001
																																							804	0	0	0	0.0001			804	0	0	0
																																							805	0.0002	0.0001	0	0.0001			805	0.0001	0.0001	0
																																							806	0.0001	0	0.0001	0			806	0.0001	0	0.0001
																																							808	0.0001	0	0.0002	0.0001			808	0.0002	0.0001	0.0002
																																							809	0	0	0.0001	0			809	0.0001	0	0.0001
																																							810	0.0001	0.0002	0.0002	0.0001			810	0.0001	0.0001	0.0002
																																							811	0.0003	0.0002	0.0001	0.0002			811	0.0003	0.0005	0.0001
																																							815	0.0001	0.0001	0.0001	0.0001			815	0.0001	0.0001	0.0002
																																							817	0	0.0001	0	0.0001			817	0.0002	0.0001	0.0001
																																							818	0	0.0002	0.0002	0.0004			818	0.0001	0.0001	0.0005
																																							820	0.0001	0.0001	0.0003	0.0008			820	0.0001	0.0001	0.0005
																																							822	0.0009	0.0002	0.0001	0.0001			822	0.0004	0.0008	0.0002
																																							828	0	0	0.0001	0			828	0	0.0001	0.0001
																																							829	0.0003	0.0001	0	0.0001			829	0.0001	0.0002	0
																																							834	0	0	0	0.0001			834	0.0001	0	0.0001
																																							835	0	0	0.0001	0.0002			835	0	0	0.0002
																																							842	0	0.0001	0	0.0001			842	0.0001	0	0.0001
																																							843	0.0001	0.0001	0.0001	0.0003			843	0.0002	0.0002	0.0002
																																							847	0	0	0	0			847	0	0.0001	0.0001
																																							853	0.0001	0	0.0001	0.0001			853	0.0001	0.0001	0
																																							857	0	0	0.0001	0.0001			857	0	0	0.0002
																																							858	0	0.0001	0	0.0001			858	0	0	0.0001
																																							863	0.0001	0.0001	0	0			863	0.0002	0.0002	0.0001
																																							867	0	0	0.0001	0.0001			867	0	0	0
																																							868	0.0001	0.0001	0.0001	0.0001			868	0.0001	0.0001	0.0001
																																							869	0	0	0	0.0001			869	0	0	0.0002
																																							870	0	0.0001	0.0001	0.0001			870	0.0001	0	0.0002
																																							872	0.0001	0	0.0001	0			872	0	0	0
																																							873	0	0	0	0			873	0.0001	0.0001	0.0001
																																							874	0.0001	0	0.0001	0.0001			874	0.0001	0	0.0001
																																							877	0.0002	0.0001	0.0001	0.0001			877	0.0001	0.0001	0.0001
																																							878	0.0003	0.0002	0.0007	0.0021			878	0.0003	0.0006	0.0009
																																							880	0.0055	0.0024	0.0004	0.0006			880	0.0044	0.0056	0.0008
																																							886	0.0002	0.0002	0.0001	0.0001			886	0.0003	0.0004	0.0002
																																							887	0	0.0002	0.0001	0.0002			887	0.0001	0.0001	0.0002
																																							889	0.0001	0.0001	0.0018	0.0066			889	0.0003	0.0003	0.0035
																																							890	0.0004	0.0005	0.0005	0.0007			890	0.0004	0.0005	0.0008
																																							891	0.0002	0.0001	0	0.0001			891	0.0001	0.0001	0.0001
																																							893	0.0003	0.0002	0.0016	0.0053			893	0.0002	0.0002	0.0032
																																							894	0	0.0001	0.0005	0.001			894	0	0	0.0011
																																							895	0.0002	0.0001	0.0001	0.0001			895	0	0.0001	0.0001
																																							897	0.0001	0.0001	0.0003	0.0005			897	0.0001	0.0001	0.0004
																																							898	0.0001	0.0002	0.0004	0.0001			898	0.0002	0.0001	0.0002
																																							899	0.0001	0.0001	0.0002	0.0003			899	0.0001	0.0001	0.0001
																																							900	0	0.0001	0.0001	0.0002			900	0.0001	0.0001	0.0002
																																							901	0.0001	0.0002	0.0002	0.0001			901	0.0003	0.0001	0.0001
																																							902	0.0002	0.0001	0.0009	0.0014			902	0.0004	0.0003	0.001
																																							904	0.0016	0.0009	0	0.0002			904	0.0015	0.0019	0.0004
																																							906	0.0001	0.0001	0.0002	0.001			906	0	0.0001	0.0006
																																							908	0.0002	0.0001	0.0001	0.0001			908	0.0001	0.0001	0.0001
																																							909	0.0009	0.0005	0.0001	0.0002			909	0.0006	0.0013	0.0002
																																							915	0	0.0001	0	0.0002			915	0.0001	0.0001	0.0002
																																							916	0.0001	0.0001	0	0.0001			916	0.0001	0.0002	0
																																							917	0	0.0001	0.0001	0.0001			917	0.0001	0	0
																																							920	0.0002	0.0001	0.0002	0.0011			920	0.0003	0.0005	0.0005
																																							922	0.0011	0.0006	0.0002	0.0003			922	0.0008	0.0014	0.0002
																																							927	0.0007	0.0003	0	0.0002			927	0.0008	0.0013	0
																																							930	0.0001	0.0001	0.0004	0.0008			930	0.0004	0.0001	0.0006
																																							931	0.0004	0.0003	0.0002	0.0004			931	0.0002	0.0003	0.0003
																																							932	0.0001	0.0001	0.0001	0.0001			932	0	0.0001	0.0001
																																							933	0.0002	0.0002	0.0001	0.0001			933	0.0002	0.0004	0.0001
																																							934	0	0.0001	0.0001	0.0003			934	0	0	0.0002
																																							935	0.0001	0.0001	0.001	0.0026			935	0.0001	0	0.0029
																																							936	0.0001	0.0002	0.0003	0.0002			936	0.0002	0.0002	0.0004
																																							941	0.0001	0.0002	0	0			941	0.0002	0.0004	0.0001
																																							943	0	0	0	0			943	0	0	0.0001
																																							945	0.0001	0.0001	0	0			945	0	0.0001	0.0001
																																							951	0.0013	0.0006	0	0			951	0.001	0.0013	0.0001
																																							954	0.0009	0.0005	0.0001	0.0002			954	0.0007	0.001	0.0003
																																							956	0	0.0001	0.0004	0.0008			956	0.0001	0	0.0006
																																							957	0.0003	0.0001	0.0001	0			957	0.0003	0.0003	0
																																							958	0	0.0001	0.0001	0			958	0	0	0
																																							959	0	0.0001	0	0			959	0	0	0
																																							960	0	0	0	0.0001			960	0	0.0002	0.0001
																																							962	0.0015	0.0005	0.0005	0.0012			962	0.0011	0.0011	0.0011
																																							963	0.0002	0.0002	0	0			963	0.0003	0.0004	0.0001
																																							964	0.0001	0	0.0001	0			964	0.0001	0.0001	0.0001
																																							965	0.0001	0	0	0			965	0.0001	0	0.0001
																																							972	0.0001	0.0001	0	0.0001			972	0.0001	0	0.0001
																																							973	0	0	0.0001	0			973	0	0	0.0001
																																							979	0	0	0	0			979	0	0	0.0001
																																							981	0.0001	0.0002	0.0001	0.0001			981	0.0002	0.0003	0.0001
																																							983	0	0	0.0001	0.0009			983	0.0001	0	0.0014
																																							984	0.0003	0.0002	0	0			984	0.0003	0.0004	0
																																							986	0.0004	0.0002	0	0.0001			986	0.0002	0.0003	0.0002
																																							988	0.0001	0.0001	0.0002	0			988	0.0001	0	0.0001
																																							991	0	0.0001	0.0001	0			991	0.0001	0.0001	0.0001
																																							999	0	0	0	0			999	0	0	0.0001
																																							1001	0.0003	0.0003	0.0001	0			1001	0.0003	0.0005	0.0001
																																							1002	0.0001	0.0001	0.0001	0.0001			1002	0.0001	0	0.0002
																																							1004	0	0	0	0			1004	0	0.0001	0.0001
																																							1007	0.0005	0.0003	0.0001	0.0007			1007	0.0004	0.0007	0.0004
																																							1009	0.0002	0.0002	0.0003	0.0006			1009	0.0002	0.0002	0.0004
																																							1011	0	0.0001	0.0001	0.0001			1011	0	0.0001	0.0001
																																							1018	0.0017	0.0011	0.0001	0.0002			1018	0.002	0.0034	0.0002
																																							1020	0.0001	0.0001	0	0			1020	0.0001	0.0002	0.0001
																																							1023	0.0001	0	0.0001	0			1023	0.0001	0.0001	0.0001
																																							1024	0.0001	0.0001	0.0001	0.0001			1024	0.0002	0.0001	0.0002
																																							1028	0	0	0	0.0002			1028	0	0	0.0001
																																							1030	0	0	0	0			1030	0.0001	0.0001	0.0001
																																							1031	0.0001	0.0002	0.0001	0.0002			1031	0	0.0002	0.0002
																																							1032	0.0002	0.0001	0.0003	0.0008			1032	0.0001	0.0001	0.0009
																																							1038	0.0001	0.0001	0	0.0002			1038	0.0001	0.0001	0.0002
																																							1043	0.0007	0.0004	0	0.0001			1043	0.0007	0.001	0.0001
																																							1045	0.0002	0.0003	0.0002	0.0001			1045	0.0004	0.0004	0.0001
																																							1048	0.0002	0.0003	0.0001	0.0003			1048	0.0001	0.0002	0.0002
																																							1050	0.0002	0	0	0			1050	0.0001	0	0.0001
																																							1052	0	0	0	0.0001			1052	0	0	0.0001
																																							1057	0	0	0.0002	0.0003			1057	0.0001	0	0.0003
																																							1058	0	0.0001	0.0001	0.0004			1058	0	0	0.0006
																																							1062	0.002	0.0012	0	0.0001			1062	0.002	0.0028	0.0001
																																							1064	0.0001	0.0003	0.0001	0.0005			1064	0.0002	0.0003	0.0005
																																							1065	0.0001	0.0002	0.0001	0.0003			1065	0.0001	0.0001	0.0002
																																							1066	0	0	0.0001	0			1066	0	0	0.0001
																																							1070	0	0.0001	0	0.0001			1070	0.0001	0.0001	0
																																							1072	0	0	0	0.0001			1072	0	0	0
																																							1073	0.0002	0.0001	0	0			1073	0.0001	0.0001	0.0001
																																							1074	0.0016	0.0005	0.0001	0.0001			1074	0.0011	0.0016	0.0002
																																							1079	0.0005	0.0004	0.0001	0.0001			1079	0.0004	0.0008	0.0002
																																							1083	0.0001	0.0001	0.0001	0.0001			1083	0.0001	0.0002	0.0003
																																							1084	0.0001	0.0001	0.0001	0.0001			1084	0.0001	0.0001	0.0001
																																							1085	0.0001	0	0.0001	0			1085	0	0	0.0001
																																							1086	0.0001	0	0	0			1086	0	0	0.0001
																																							1088	0.0001	0.0001	0.0001	0.0003			1088	0.0001	0.0001	0.0004
																																							1092	0	0	0	0			1092	0	0.0001	0.0001
																																							1093	0	0	0.0001	0			1093	0	0	0.0001
																																							1097	0.0001	0.0002	0.0002	0.0002			1097	0.0002	0.0003	0.0003
																																							1098	0.0001	0.0001	0.0002	0.0004			1098	0.0002	0.0001	0.0003
																																							1099	0.0002	0.0001	0.0001	0			1099	0.0002	0.0004	0.0001
																																							1100	0.0002	0	0.0001	0			1100	0	0	0.0001
																																							1105	0	0.0001	0.0001	0			1105	0.0001	0.0001	0.0001
																																							1106	0.0001	0.0004	0.0001	0.0007			1106	0.0001	0.0002	0.0006
																																							1108	0.0004	0.0002	0.0002	0.0004			1108	0.0005	0.0006	0.0004
																																							1111	0	0.0001	0	0.0001			1111	0.0001	0.0001	0.0001
																																							1113	0.0001	0.0001	0.0001	0.0002			1113	0	0	0.0001
																																							1120	0.0004	0.0002	0.0001	0			1120	0.0003	0.0005	0
																																							1123	0	0	0	0			1123	0	0.0001	0.0001
																																							1128	0	0	0	0			1128	0	0	0
																																							1130	0	0.0001	0.0001	0.0001			1130	0.0001	0	0.0001
																																							1131	0	0	0.0001	0			1131	0.0001	0	0
																																							1133	0.0006	0.0004	0.0003	0.0002			1133	0.001	0.0011	0.0004
																																							1134	0.0003	0.0001	0.0024	0.0078			1134	0.0001	0.0001	0.0045
																																							1135	0	0.0001	0.0006	0.0019			1135	0	0	0.0018
																																							1136	0.0003	0.0002	0.0001	0			1136	0.0002	0.0003	0.0001
																																							1138	0.0006	0.0005	0.0001	0.0001			1138	0.0007	0.001	0.0002
																																							1141	0	0	0	0.0001			1141	0	0	0
																																							1143	0	0	0.0001	0			1143	0	0.0001	0.0001
																																							1146	0.0001	0.0001	0.0001	0			1146	0	0.0001	0.0001
																																							1147	0.0004	0.0002	0.0002	0.0002			1147	0.0003	0.0006	0.0003
																																							1149	0.0001	0.0001	0.0012	0.0035			1149	0.0004	0.0002	0.0024
																																							1150	0.0001	0	0	0.0001			1150	0.0001	0	0.0001
																																							1151	0	0.0001	0	0			1151	0	0	0.0001
																																							1153	0	0.0001	0.0001	0.0001			1153	0	0.0001	0.0002
																																							1155	0.0001	0.0001	0.0001	0			1155	0	0.0001	0.0001
																																							1156	0.0004	0	0	0.0002			1156	0	0.0001	0.0001
																																							1163	0	0	0	0			1163	0	0.0001	0.0001
																																							1165	0.0001	0.0001	0.0001	0.0001			1165	0.0002	0.0003	0.0001
																																							1169	0.0001	0.0001	0.0001	0.0001			1169	0.0001	0.0002	0.0002
																																							1170	0.003	0.0014	0.0001	0.0002			1170	0.0036	0.0047	0.0002
																																							1172	0.0001	0.0001	0.0001	0.0003			1172	0.0002	0.0001	0.0003
																																							1173	0	0	0	0			1173	0.0001	0.0001	0
																																							1175	0.0002	0	0	0			1175	0.0001	0.0002	0.0001
																																							1176	0	0	0.0005	0.002			1176	0.0001	0	0.0012
																																							1177	0.0003	0.0002	0.0029	0.0085			1177	0.0002	0.0001	0.0078
																																							1178	0.0001	0.0001	0.0001	0.0001			1178	0	0.0001	0.0002
																																							1179	0.0002	0.0001	0.0003	0.0002			1179	0.0001	0.0002	0.0002
																																							1181	0.0001	0.0001	0.0001	0.0001			1181	0	0.0001	0.0001
																																							1182	0.0002	0.0001	0.0001	0.0001			1182	0.0001	0.0002	0.0002
																																							1185	0.0008	0.0006	0.0001	0.0002			1185	0.001	0.0009	0.0003
																																							1190	0.0009	0.0007	0.0002	0.0005			1190	0.0011	0.0014	0.0005
																																							1191	0.0001	0	0	0.0001			1191	0.0001	0.0001	0
																																							1192	0	0	0	0			1192	0.0001	0.0001	0
																																							1194	0.0009	0.0005	0	0.0001			1194	0.0013	0.0024	0.0004
																																							1197	0.0018	0.0007	0.0001	0.0002			1197	0.0013	0.0025	0.0002
																																							1199	0.0002	0.0002	0.0001	0			1199	0.0001	0.0003	0.0001
																																							1200	0.0003	0.0002	0.0001	0.0003			1200	0.0004	0.0004	0.0003
																																							1202	0	0.0001	0.0001	0.0002			1202	0.0001	0.0001	0.0002
																																							1203	0	0	0	0.0001			1203	0.0001	0	0.0001
																																							1204	0.0001	0.0001	0.0001	0			1204	0.0001	0.0002	0
																																							1206	0	0	0.0001	0.0001			1206	0	0.0001	0.0001
																																							1209	0.0006	0.0004	0	0.0001			1209	0.0004	0.0009	0
																																							1211	0.0001	0.0004	0.0001	0.0008			1211	0.0003	0.0002	0.0006
																																							1216	0.0009	0.0005	0.0001	0.0001			1216	0.0008	0.0009	0.0001
																																							1217	0.0003	0.0003	0.0002	0.0004			1217	0.0004	0.0007	0.0006
																																							1223	0	0.0001	0	0			1223	0.0001	0	0
																																							1224	0.0001	0.0001	0	0			1224	0.0001	0.0001	0.0001
																																							1225	0	0	0.0001	0			1225	0	0	0.0001
																																							1226	0	0.0001	0	0			1226	0	0	0.0001
																																							1227	0.0031	0.0026	0.0003	0.001			1227	0.0025	0.0047	0.0006
																																							1230	0.001	0.0025	0.0001	0.0009			1230	0.0009	0.001	0.0006
																																							1233	0.0002	0.0001	0.0001	0.0002			1233	0.0001	0.0001	0.0002
																																							1234	0.0002	0.0001	0	0			1234	0.0001	0.0002	0.0001
																																							1236	0.001	0.0006	0.0005	0.0011			1236	0.0008	0.0011	0.0011
																																							1238	0.0001	0.0001	0.0004	0.0012			1238	0	0.0001	0.0008
																																							1239	0.0001	0.0001	0	0			1239	0.0001	0.0001	0.0001
																																							1241	0.0001	0	0.0001	0.0003			1241	0	0.0001	0.0002
																																							1242	0.0003	0.0001	0	0			1242	0.0002	0.0001	0
																																							1244	0.001	0.0007	0	0.0001			1244	0.0011	0.0013	0.0002
																																							1247	0	0	0.0001	0			1247	0	0	0.0001
																																							1248	0	0	0	0.0001			1248	0.0002	0.0001	0.0002
																																							1250	0.0023	0.0011	0.0003	0.0006			1250	0.0011	0.0022	0.0004
																																							1252	0.0002	0.0002	0.0003	0.0007			1252	0.0002	0.0003	0.0005
																																							1253	0	0.0001	0.0001	0.0002			1253	0	0	0.0002
																																							1254	0.0001	0.0002	0	0			1254	0.0002	0.0001	0
																																							1261	0.0002	0.0001	0.0002	0.0002			1261	0.0001	0.0001	0.0002
																																							1262	0.0001	0.0001	0.0001	0.0002			1262	0.0001	0.0001	0.0001
																																							1263	0.0004	0.0006	0.0029	0.0089			1263	0.0006	0.0008	0.0052
																																							1264	0	0	0.0002	0.0007			1264	0	0	0.0007
																																							1265	0.0001	0.0001	0	0			1265	0.0001	0.0001	0
																																							1268	0.0009	0.0003	0.0001	0.0001			1268	0.0007	0.0009	0.0001
																																							1271	0.0009	0.0006	0.0003	0.0003			1271	0.0008	0.0013	0.0005
																																							1273	0.0001	0.0001	0.0001	0.0002			1273	0.0002	0.0002	0.0002
																																							1274	0	0.0001	0.0001	0.0001			1274	0.0001	0.0001	0.0002
																																							1278	0.0002	0	0	0			1278	0	0.0001	0.0001
																																							1279	0.0001	0.0001	0	0			1279	0.0001	0.0001	0
																																							1280	0	0	0	0			1280	0	0.0001	0.0001
																																							1282	0.0013	0.0006	0.0003	0.0008			1282	0.0011	0.002	0.0006
																																							1285	0.0004	0.0005	0.0001	0.0007			1285	0.0004	0.0007	0.0004
																																							1288	0.0003	0.0001	0.0001	0.0001			1288	0.0003	0.0003	0
																																							1289	0.0004	0.0001	0.0003	0.0006			1289	0	0.0002	0.0003
																																							1290	0.0001	0.0001	0.0001	0.0002			1290	0.0002	0.0002	0.0003
																																							1293	0	0.0001	0	0			1293	0.0001	0.0001	0
																																							1297	0.0001	0.0002	0.0002	0.0001			1297	0.0003	0.0003	0.0003
																																							1301	0.0001	0.0001	0.0001	0			1301	0.0001	0	0.0001
																																							1302	0	0.0001	0.0002	0.0001			1302	0.0001	0.0001	0.0001
																																							1303	0.0003	0.0005	0.0005	0.0007			1303	0.0003	0.0005	0.0007
																																							1304	0	0	0	0			1304	0.0001	0	0
																																							1307	0.0001	0.0001	0.0001	0.0001			1307	0.0002	0.0002	0.0001
																																							1310	0.0001	0.0002	0.0002	0.0004			1310	0.0002	0.0003	0.0003
																																							1311	0	0.0001	0	0			1311	0.0001	0.0001	0.0001
																																							1312	0	0.0002	0.0001	0.0004			1312	0.0001	0.0001	0.0002
																																							1314	0	0.0001	0.0001	0.0001			1314	0	0	0.0001
																																							1315	0.0003	0.0003	0.0003	0.0007			1315	0.0003	0.0004	0.0005
																																							1320	0.0057	0.0027	0.0001	0.0006			1320	0.0046	0.0075	0.0003
																																							1322	0	0.0001	0.0001	0.0005			1322	0	0.0001	0.0003
																																							1323	0	0.0001	0.0002	0.0001			1323	0.0001	0.0001	0.0002
																																							1327	0.0001	0.0001	0.0001	0			1327	0.0002	0.0003	0
																																							1328	0.0004	0.0002	0.0005	0.0014			1328	0.0003	0.0005	0.0007
																																							1330	0.0025	0.0013	0.0001	0.0002			1330	0.0023	0.0027	0.0002
																																							1333	0.0006	0.0002	0.0001	0			1333	0.0003	0.0005	0
																																							1334	0	0.0001	0.0001	0.0002			1334	0.0001	0.0001	0.0001
																																							1336	0	0.0001	0.0001	0.0001			1336	0.0001	0.0001	0.0002
																																							1339	0.0005	0.0003	0.0003	0.0008			1339	0.0005	0.001	0.0004
																																							1340	0	0.0001	0.0003	0.0008			1340	0.0002	0.0001	0.0008
																																							1341	0.0005	0.0001	0	0			1341	0.0002	0.0004	0.0001
																																							1342	0.0002	0.0002	0.0001	0.0004			1342	0.0001	0.0001	0.0002
																																							1345	0.0014	0.0008	0.0003	0.0016			1345	0.0012	0.0019	0.0012
																																							1347	0.0001	0.0001	0.0001	0			1347	0.0002	0.0003	0.0001
																																							1348	0.0001	0.0001	0.0002	0.0004			1348	0	0.0001	0.0003
																																							1350	0.0002	0.0001	0	0			1350	0.0002	0.0002	0.0001
																																							1351	0.0002	0.0003	0.0006	0.0006			1351	0.0003	0.0003	0.0005
																																							1352	0	0.0001	0.0018	0.0059			1352	0	0.0001	0.0061
																																							1355	0.0002	0.0004	0.0001	0.0001			1355	0.0002	0.0003	0
																																							1360	0.0006	0.0001	0.0001	0			1360	0	0.0001	0
																																							1361	0.0002	0.0002	0.0001	0.0001			1361	0.0002	0.0005	0.0001
																																							1362	0	0.0001	0.0003	0.0007			1362	0.0001	0.0002	0.0004
																																							1363	0.0011	0.0008	0.0001	0.0006			1363	0.0006	0.0012	0.0003
																																							1366	0	0.0001	0.0001	0			1366	0.0001	0.0001	0.0002
																																							1372	0.0002	0.0002	0	0			1372	0.0003	0.0002	0.0001
																																							1375	0.0002	0.0002	0.0001	0.0002			1375	0.0004	0.0006	0.0001
																																							1376	0.0001	0.0001	0.0001	0.0001			1376	0.0003	0.0002	0.0001
																																							1377	0	0	0	0			1377	0.0001	0.0001	0.0001
																																							1378	0	0	0	0.0001			1378	0.0001	0	0.0001
																																							1380	0.0001	0.0001	0	0			1380	0.0002	0.0003	0.0001
																																							1385	0	0	0	0			1385	0	0	0
																																							1388	0.0001	0.0001	0	0			1388	0	0.0001	0.0001
																																							1389	0.0007	0.0005	0.0001	0.0005			1389	0.0005	0.0009	0.0005
																																							1393	0.0001	0.0002	0.0002	0.0007			1393	0.0001	0.0004	0.0005
																																							1394	0	0	0.0003	0.0009			1394	0.0001	0	0.0004
																																							1395	0.0003	0.0001	0.0001	0			1395	0.0002	0.0003	0.0001
																																							1396	0	0.0001	0	0			1396	0	0.0001	0.0001
																																							1401	0.0001	0.0001	0	0.0001			1401	0.0002	0.0002	0.0002
																																							1405	0	0	0	0			1405	0.0001	0.0001	0
																																							1410	0.0001	0	0	0			1410	0.0001	0.0001	0
																																							1411	0.0001	0.0001	0.0001	0			1411	0.0001	0.0002	0.0001
																																							1412	0.0063	0.0076	0.0069	0.0069			1412	0.008	0.0073	0.0074
																																							1415	0.0003	0.0003	0.0001	0.0002			1415	0.0005	0.0007	0.0001
																																							1418	0.0003	0.0001	0	0			1418	0.0001	0.0003	0
																																							1419	0.0002	0.0001	0.0002	0.0006			1419	0.0001	0.0001	0.0003
																																							1421	0	0	0.0001	0			1421	0	0.0001	0
																																							1422	0.0005	0.0005	0	0.0001			1422	0.0006	0.0009	0
																																							1428	0	0.0001	0.0001	0			1428	0.0001	0.0001	0
																																							1429	0.0002	0.0001	0.0001	0.0003			1429	0.0001	0.0001	0.0002
																																							1431	0.0002	0.0001	0.0003	0.0001			1431	0.0002	0.0002	0.0003
																																							1436	0	0.0001	0	0.0001			1436	0.0001	0.0001	0.0001
																																							1440	0.0005	0.0003	0.0001	0.0001			1440	0.0005	0.0007	0.0001
																																							1442	0.0002	0.0002	0.0001	0.0002			1442	0.0003	0.0003	0.0001
																																							1445	0.0002	0.0002	0	0.0001			1445	0.0003	0.0003	0.0001
																																							1447	0	0	0.0001	0.0001			1447	0.0001	0	0
																																							1449	0.0001	0.0001	0.0001	0.0001			1449	0	0.0001	0.0001
																																							1450	0	0	0	0.0001			1450	0.0001	0.0001	0.0001
																																							1454	0.0001	0.0001	0.0001	0.0001			1454	0.0002	0.0001	0.0001
																																							1457	0.0003	0.0002	0.0001	0.0001			1457	0.0003	0.0004	0.0002
																																							1460	0.0001	0.0001	0	0			1460	0.0001	0	0.0001
																																							1462	0	0	0	0.0001			1462	0.0001	0	0.0001
																																							1463	0.0002	0.0001	0	0			1463	0.0002	0.0003	0.0001
																																							1464	0.0001	0.0001	0.0004	0.0012			1464	0.0001	0.0001	0.0008
																																							1465	0	0	0.0003	0.0013			1465	0.0001	0.0001	0.0012
																																							1466	0.0002	0.0001	0	0			1466	0.0001	0.0004	0
																																							1467	0	0	0	0			1467	0	0	0.0001
																																							1469	0.0008	0.0004	0.0001	0.0002			1469	0.0007	0.0015	0.0003
																																							1472	0	0	0.0001	0			1472	0	0	0
																																							1473	0.0003	0.0003	0.0003	0.0003			1473	0.0003	0.0004	0.0003
																																							1474	0.0001	0.0002	0.0002	0.0001			1474	0.0001	0.0001	0.0002
																																							1475	0.0001	0.0001	0.0001	0.0002			1475	0	0	0.0001
																																							1476	0.0002	0.0002	0.0004	0.0002			1476	0.0003	0.0002	0.0004
																																							1479	0.0001	0.0001	0.0001	0			1479	0	0	0
																																							1481	0	0	0.0001	0.0002			1481	0.0001	0.0001	0.0001
																																							1483	0	0	0.0001	0.0001			1483	0	0.0001	0.0001
																																							1484	0.0001	0.0002	0.0003	0.0001			1484	0.0002	0.0003	0.0003
																																							1485	0.0002	0.0003	0.0006	0.0017			1485	0.0004	0.0003	0.0014
																																							1486	0	0	0.0003	0.0004			1486	0	0.0001	0.0004
																																							1487	0.0012	0.0006	0.0001	0.0001			1487	0.0009	0.0013	0.0001
																																							1488	0	0.0001	0.0001	0.0001			1488	0.0001	0.0001	0.0001
																																							1489	0.0001	0.0002	0.0002	0.0005			1489	0.0003	0.0001	0.0006
																																							1491	0.0055	0.0037	0.0008	0.0024			1491	0.0053	0.0075	0.0019
																																							1493	0	0	0.0002	0.0008			1493	0	0.0001	0.0007
																																							1494	0.0002	0.0001	0	0.0001			1494	0.0003	0.0004	0.0001
																																							1495	0	0	0	0			1495	0	0	0
																																							1497	0.0014	0.0009	0.0005	0.0013			1497	0.0014	0.0022	0.0012
																																							1498	0.0002	0.0002	0.0001	0			1498	0.0002	0.0002	0
																																							1500	0.0018	0.0007	0.0004	0.0011			1500	0.0014	0.0019	0.0014
																																							1503	0.0002	0.0001	0.0001	0.0001			1503	0.0001	0.0001	0.0001
																																							1508	0.0001	0.0001	0.0001	0			1508	0.0002	0.0001	0.0001
																																							1511	0.0004	0.0003	0	0			1511	0.0005	0.0004	0.0001
																																							1515	0	0.0001	0	0			1515	0.0002	0.0001	0
																																							1516	0.0026	0.001	0.0002	0.0013			1516	0.0022	0.0032	0.0011
																																							1518	0	0	0.0001	0.0001			1518	0	0.0001	0.0001
																																							1525	0	0	0	0.0001			1525	0	0.0001	0
																																							1531	0	0.0001	0	0			1531	0	0	0.0001
																																							1532	0	0	0.0001	0			1532	0	0	0
																																							1533	0	0	0.0001	0			1533	0	0.0001	0
																																							1534	0.0002	0.0001	0.0001	0.0001			1534	0.0002	0.0002	0
																																							1537	0.0003	0.0002	0.0002	0.0002			1537	0.0002	0.0002	0.0003
																																							1538	0.0001	0.0001	0	0.0001			1538	0	0	0.0001
																																							1539	0	0	0	0			1539	0	0	0.0001
																																							1549	0.0013	0.0007	0.0001	0.0003			1549	0.0012	0.0019	0.0002
																																							1551	0.0003	0.0002	0.0001	0			1551	0.0002	0.0004	0
																																							1552	0.0003	0.0002	0.0008	0.0026			1552	0.0003	0.0004	0.0016
																																							1554	0.0023	0.001	0.0001	0.0004			1554	0.0014	0.0027	0.0004
																																							1556	0	0.0001	0	0.0001			1556	0	0.0001	0.0001
																																							1559	0.0006	0.0002	0.0001	0.0004			1559	0.0003	0.0007	0.0001
																																							1561	0.0023	0.0011	0.0001	0.0002			1561	0.0028	0.0032	0.0002
																																							1562	0.0003	0.0001	0.0002	0.0002			1562	0.0001	0.0001	0.0002
																																							1566	0	0.0001	0	0.0001			1566	0	0	0.0001
																																							1569	0	0.0001	0.0001	0			1569	0	0.0001	0
																																							1570	0	0	0.0001	0			1570	0.0001	0.0001	0.0001
																																							1574	0.0001	0	0.0001	0.0001			1574	0	0	0.0001
																																							1576	0.0002	0.0001	0.0001	0.0001			1576	0.0001	0.0001	0.0002
																																							1579	0.0003	0.0001	0.0001	0.0001			1579	0.0001	0.0002	0.0001
																																							1581	0	0	0.0001	0			1581	0	0	0.0001
																																							1582	0.0001	0.0001	0	0			1582	0.0002	0.0002	0.0001
																																							1586	0	0.0001	0.0001	0			1586	0.0001	0	0
																																							1588	0.0001	0.0001	0	0.0002			1588	0	0	0.0002
																																							1589	0	0.0001	0.0001	0.0001			1589	0.0001	0.0001	0.0002
																																							1591	0.0001	0	0.0001	0			1591	0.0001	0.0001	0
																																							1594	0	0.0001	0.0001	0.0001			1594	0.0001	0	0.0001
																																							1595	0.0115	0.0049	0.0003	0.0011			1595	0.009	0.0136	0.0006
																																							1597	0.0002	0.0001	0.0001	0.0001			1597	0.0001	0.0003	0.0002
																																							1598	0.0004	0.0003	0.0003	0.0001			1598	0.0005	0.0003	0.0003
																																							1601	0	0.0001	0.0001	0			1601	0.0001	0.0001	0.0001
																																							1602	0	0.0001	0.0001	0			1602	0.0001	0.0001	0.0001
																																							1604	0.0004	0.0002	0	0.0002			1604	0.0005	0.0008	0.0002
																																							1606	0	0	0.0001	0.0001			1606	0.0001	0	0.0001
																																							1608	0.0001	0.0001	0	0.0001			1608	0.0001	0.0002	0.0002
																																							1611	0.0003	0.0001	0	0			1611	0.0001	0	0.0001
																																							1612	0.0002	0	0.0001	0.0001			1612	0	0	0.0002
																																							1617	0	0.0001	0.0001	0.0001			1617	0	0.0001	0.0002
																																							1619	0.0001	0	0	0.0001			1619	0.0001	0	0.0001
																																							1623	0	0	0.0001	0.0001			1623	0.0002	0.0001	0.0001
																																							1624	0.0001	0.0001	0.0001	0.0001			1624	0	0.0001	0.0002
																																							1626	0	0	0.0001	0			1626	0	0.0001	0.0001
																																							1627	0.0001	0.0001	0	0			1627	0.0001	0.0002	0
																																							1628	0	0	0	0			1628	0	0.0001	0
																																							1631	0	0	0	0			1631	0	0	0.0001
																																							1635	0	0	0	0			1635	0	0.0001	0.0001
																																							1637	0	0	0	0			1637	0	0	0
																																							1641	0.0001	0.0001	0	0			1641	0.0002	0.0001	0
																																							1642	0.0001	0.0001	0.0003	0.0004			1642	0.0001	0.0002	0.0003
																																							1644	0.0001	0.0001	0	0			1644	0.0003	0.0001	0
																																							1649	0	0	0	0.0001			1649	0	0.0001	0.0001
																																							1652	0	0	0	0			1652	0	0	0
																																							1657	0	0	0.0001	0			1657	0	0	0.0001
																																							1660	0.0007	0.0005	0.0001	0.0003			1660	0.0007	0.0011	0.0002
																																							1662	0.0003	0.0001	0.0003	0.0005			1662	0.0002	0.0002	0.0006
																																							1663	0.0002	0.0001	0.0003	0.0001			1663	0.0002	0.0002	0.0001
																																							1664	0.0001	0.0001	0.0003	0.0002			1664	0.0002	0.0003	0.0003
																																							1665	0	0.0001	0.0002	0			1665	0	0	0
																																							1667	0.0004	0.0002	0	0			1667	0.0003	0.0004	0.0001
																																							1669	0.0006	0.0003	0.0001	0.0002			1669	0.0005	0.0007	0.0004
																																							1671	0.0001	0.0001	0.0001	0.0001			1671	0.0001	0	0.0001
																																							1672	0.0001	0	0.0001	0			1672	0.0001	0	0.0002
																																							1677	0	0	0	0			1677	0	0	0
																																							1678	0	0	0.0001	0			1678	0.0001	0	0.0001
																																							1681	0.0001	0.0001	0.0002	0.0003			1681	0.0001	0.0002	0.0004
																																							1682	0.0002	0.0001	0.0003	0.0005			1682	0	0.0001	0.0004
																																							1683	0.0001	0.0001	0	0			1683	0.0001	0.0003	0
																																							1684	0	0	0	0			1684	0.0001	0	0.0001
																																							1685	0	0.0001	0	0			1685	0	0	0
																																							1689	0	0	0.0002	0			1689	0.0001	0.0001	0.0001
																																							1690	0.0001	0	0	0			1690	0	0.0001	0
																																							1691	0	0	0	0.0001			1691	0	0	0
																																							1693	0	0	0.0001	0.0003			1693	0.0001	0.0001	0.0003
																																							1695	0.0008	0.0004	0.0002	0.0002			1695	0.0007	0.001	0.0002
																																							1696	0	0.0001	0.0001	0			1696	0.0001	0	0.0001
																																							1698	0	0	0.0002	0.0006			1698	0	0.0002	0.0005
																																							1699	0.0001	0.0001	0	0			1699	0.0002	0.0002	0
																																							1703	0.0002	0.0001	0.0001	0			1703	0.0003	0.0001	0.0002
																																							1706	0.0001	0.0001	0	0.0001			1706	0.0002	0.0004	0.0002
																																							1707	0.0001	0.0001	0.0002	0			1707	0	0.0001	0.0001
																																							1709	0.0045	0.0018	0.0002	0.0004			1709	0.0052	0.0071	0.0005
																																							1711	0.0001	0.0001	0	0			1711	0	0	0.0001
																																							1714	0.0001	0.0001	0.0001	0.0003			1714	0.0001	0.0001	0.0002
																																							1715	0.0001	0.0001	0	0			1715	0.0001	0.0001	0
																																							1719	0.0005	0.0002	0.0009	0.0023			1719	0.0009	0.0014	0.0031
																																							1720	0	0.0001	0.0003	0.0007			1720	0.0001	0.0001	0.0012
																																							1721	0.0002	0.0001	0	0.0001			1721	0	0.0001	0.0001
																																							1725	0	0	0.0001	0			1725	0	0	0
																																							1726	0.0001	0	0	0.0001			1726	0.0001	0	0
																																							1732	0.0001	0.0001	0.0001	0.0002			1732	0.0001	0.0002	0.0002
																																							1733	0.0003	0	0	0.0001			1733	0	0.0001	0.0001
																																							1734	0	0	0	0			1734	0.0001	0.0001	0.0001
																																							1742	0	0	0	0.0001			1742	0	0.0001	0
																																							1747	0.0016	0.0006	0	0			1747	0.0013	0.0017	0.0001
																																							1748	0.0001	0.0001	0.0002	0.0007			1748	0.0001	0.0001	0.0004
																																							1749	0.0001	0.0001	0.0002	0.0008			1749	0.0001	0	0.0005
																																							1750	0.0005	0.0004	0.0004	0.0004			1750	0.0007	0.0008	0.0003
																																							1754	0.0002	0.0001	0	0			1754	0.0003	0.0003	0.0001
																																							1760	0.0001	0.0001	0.0001	0.0001			1760	0.0002	0.0001	0.0002
																																							1764	0.0001	0.0001	0	0			1764	0	0.0001	0.0001
																																							1765	0.0001	0	0	0			1765	0.0001	0.0001	0
																																							1767	0.0001	0.0001	0.0001	0			1767	0.0001	0.0001	0.0001
																																							1768	0	0	0	0.0003			1768	0	0	0.0001
																																							1769	0.0002	0.0001	0.0026	0.0081			1769	0.0002	0.0001	0.0064
																																							1770	0.0003	0.0003	0.0003	0.0003			1770	0.0001	0.0002	0.0004
																																							1771	0	0	0	0			1771	0.0001	0	0.0001
																																							1776	0.0005	0.0004	0	0.0002			1776	0.0004	0.0006	0.0002
																																							1782	0.0001	0.0001	0.0001	0.0002			1782	0.0001	0.0001	0.0002
																																							1785	0.0001	0.0001	0.0001	0.0001			1785	0.0001	0.0002	0.0001
																																							1786	0	0.0001	0.0002	0.0001			1786	0.0001	0.0001	0.0001
																																							1787	0.0002	0.0002	0.0003	0.0002			1787	0.0003	0.0003	0.0003
																																							1788	0	0	0	0.0001			1788	0.0001	0	0.0001
																																							1791	0	0	0	0.0001			1791	0.0001	0	0.0001
																																							1792	0.0001	0.0001	0.0001	0			1792	0.0001	0.0001	0
																																							1793	0.0002	0.0002	0.0001	0.0001			1793	0.0002	0.0003	0.0001
																																							1797	0.001	0.0004	0.0001	0.0002			1797	0.0007	0.0013	0.0001
																																							1800	0.0001	0.0001	0	0.0002			1800	0.0002	0.0001	0.0001
																																							1812	0	0	0	0.0003			1812	0.0001	0.0001	0.0002
																																							1813	0	0	0	0.0001			1813	0.0001	0	0.0001
																																							1816	0	0.0001	0	0.0001			1816	0.0001	0.0001	0
																																							1817	0	0	0	0			1817	0	0	0.0001
																																							1826	0.0001	0.0001	0.0001	0			1826	0	0	0.0001
																																							1827	0	0	0.0003	0.0006			1827	0	0	0.0005
																																							1830	0.0002	0.0001	0.0001	0.0001			1830	0.0002	0.0002	0.0001
																																							1831	0.0063	0.0028	0.0003	0.0007			1831	0.005	0.0068	0.0005
																																							1833	0.0001	0.0001	0.0001	0.0002			1833	0	0.0001	0.0001
																																							1837	0	0	0	0.0001			1837	0.0001	0	0.0001
																																							1838	0	0.0001	0.0001	0.0001			1838	0.0001	0.0001	0.0001
																																							1839	0	0.0001	0	0			1839	0	0.0001	0
																																							1840	0.0001	0	0.0001	0			1840	0.0001	0.0001	0
																																							1845	0.0001	0.0001	0	0			1845	0.0001	0.0002	0.0001
																																							1846	0.0001	0.0001	0	0			1846	0.0001	0.0001	0
																																							1849	0.0013	0.0008	0	0			1849	0.0012	0.0017	0
																																							1851	0	0	0.0001	0			1851	0.0001	0.0001	0
																																							1852	0	0.0001	0	0.0001			1852	0.0001	0.0001	0.0001
																																							1858	0.0009	0.0002	0.0001	0.0001			1858	0.0003	0.0004	0
																																							1865	0	0	0.0001	0.0001			1865	0	0.0001	0.0001
																																							1868	0.0002	0.0002	0	0			1868	0.0004	0.0004	0.0001
																																							1875	0	0	0	0.0001			1875	0	0	0.0002
																																							1879	0.0001	0.0003	0.0002	0.0011			1879	0.0001	0.0001	0.0005
																																							1880	0.0001	0.0001	0	0.0001			1880	0.0001	0.0001	0.0001
																																							1883	0.0006	0.0008	0.0002	0.0011			1883	0.0008	0.0013	0.0005
																																							1884	0.001	0.0003	0.0008	0.0023			1884	0.0004	0.0009	0.0014
																																							1886	0.0004	0.0001	0	0			1886	0.0004	0.0006	0
																																							1888	0.0003	0.0005	0.0007	0.003			1888	0.0003	0.0005	0.0021
																																							1889	0.0001	0.0001	0.0001	0.0002			1889	0	0	0.0001
																																							1890	0.0001	0	0	0.0001			1890	0	0	0
																																							1894	0	0	0.0001	0.0003			1894	0	0.0001	0.0001
																																							1895	0	0	0.0001	0.0001			1895	0.0002	0.0001	0
																																							1899	0.0029	0.0016	0.0001	0			1899	0.0026	0.0039	0
																																							1901	0.0001	0.0001	0.0001	0.0002			1901	0	0.0002	0.0002
																																							1902	0.0001	0.0001	0.0001	0.0001			1902	0	0.0001	0.0001
																																							1903	0	0	0	0			1903	0.0001	0	0
																																							1904	0.0002	0.0001	0	0			1904	0.0001	0.0001	0.0001
																																							1905	0	0	0.0001	0			1905	0.0001	0	0.0001
																																							1906	0.0007	0.0003	0	0.0002			1906	0.0002	0.0004	0.0003
																																							1910	0.0001	0	0	0			1910	0.0001	0	0
																																							1911	0	0	0	0			1911	0.0001	0	0.0001
																																							1913	0.0157	0.0103	0.0003	0.0007			1913	0.0129	0.021	0.0004
																																							1915	0	0.0001	0.0001	0.0001			1915	0.0001	0	0.0001
																																							1916	0.0006	0.0009	0.0004	0.0007			1916	0.0006	0.0008	0.0002
																																							1918	0	0.0001	0.0004	0.0006			1918	0.0001	0	0.0001
																																							1919	0	0	0.0001	0			1919	0	0	0
																																							1922	0.0002	0.0002	0.0001	0.0001			1922	0.0003	0.0004	0.0001
																																							1923	0.0001	0.0001	0	0			1923	0.0001	0.0001	0.0001
																																							1927	0.0009	0.0003	0	0			1927	0.0004	0.0006	0.0001
																																							1930	0.0001	0	0.0002	0.0001			1930	0.0001	0.0001	0
																																							1932	0.0002	0.0001	0.0003	0.0004			1932	0.0001	0.0001	0.0004
																																							1933	0	0	0.0001	0.0003			1933	0	0	0.0003
																																							1939	0.0001	0.0003	0	0			1939	0.0005	0.0006	0.0001
																																							1941	0	0.0001	0.0002	0.0001			1941	0.0002	0.0001	0.0002
																																							1942	0.0001	0	0	0.0001			1942	0.0001	0.0001	0.0001
																																							1944	0.0001	0.0001	0.0001	0.0001			1944	0	0	0
																																							1946	0.0001	0.0001	0	0.0001			1946	0.0001	0	0.0001
																																							1947	0.0002	0.0003	0.0001	0			1947	0.0004	0.0003	0
																																							1948	0	0.0001	0	0.0001			1948	0	0	0.0001
																																							1949	0.0001	0.0003	0.0001	0.0009			1949	0.0001	0.0001	0.0006
																																							1951	0.0084	0.0048	0.0002	0.0005			1951	0.0077	0.0114	0.0003
																																							1955	0.0001	0.0001	0	0.0001			1955	0.0001	0.0001	0.0002
																																							1958	0	0.0001	0.0001	0.0001			1958	0	0.0001	0.0001
																																							1959	0.0001	0.0001	0.0001	0.0002			1959	0	0.0001	0.0002
																																							1966	0.0001	0.0001	0.0002	0.0007			1966	0.0001	0.0001	0.0002
																																							1968	0.0001	0.0001	0	0.0001			1968	0.0001	0.0001	0.0001
																																							1969	0	0.0001	0	0			1969	0.0001	0.0002	0.0001
																																							1970	0.0008	0.0007	0.0002	0.0004			1970	0.001	0.0018	0.0002
																																							1973	0.0002	0.0002	0.0001	0			1973	0.0002	0.0004	0
																																							1981	0.0001	0.0001	0.0001	0			1981	0.0001	0.0001	0
																																							1982	0.0003	0.0004	0.0001	0.0002			1982	0.0005	0.0006	0.0002
																																							1985	0.0014	0.0007	0.0001	0.0005			1985	0.001	0.002	0.0003
																																							1987	0.0017	0.0008	0	0			1987	0.001	0.0023	0.0001
																																							1988	0	0	0.0002	0.0008			1988	0	0.0001	0.0003
																																							1989	0	0.0004	0.0005	0.0022			1989	0.0001	0.0002	0.0016
																																							1990	0.0038	0.0021	0.0008	0.0023			1990	0.0029	0.0053	0.0008
																																							1992	0.0001	0.0001	0	0.0002			1992	0.0001	0.0001	0.0002
																																							1996	0	0	0.0001	0			1996	0.0001	0.0001	0
																																							1997	0.0001	0.0001	0	0			1997	0.0001	0.0002	0
																																							2000	0.0001	0.0002	0.0001	0.0002			2000	0.0001	0.0002	0.0002
																																							2001	0.0001	0.0001	0.0001	0.0001			2001	0.0002	0.0002	0.0002
																																							2002	0.001	0.0002	0.0002	0.0004			2002	0.0003	0.0006	0.0002
																																							2004	0.0001	0	0.0002	0.0002			2004	0.0001	0.0001	0.0002
																																							2005	0	0.0001	0	0			2005	0.0001	0	0.0001
																																							2006	0.0001	0.0001	0	0			2006	0.0002	0.0002	0
																																							2008	0.0001	0.0001	0.0001	0.0001			2008	0.0001	0.0001	0.0002
																																							2009	0.0001	0	0.0003	0.0014			2009	0.0001	0.0001	0.0008
																																							2011	0.0004	0.0002	0.0002	0.0004			2011	0.0003	0.0004	0.0003
																																							2015	0	0.0001	0.0002	0.0004			2015	0	0.0002	0.0002
																																							2016	0	0	0.0004	0.0009			2016	0.0001	0.0001	0.0012
																																							2018	0.0016	0.0015	0.0014	0.0012			2018	0.0011	0.0014	0.0018
																																							2019	0.0001	0.0001	0.0001	0.0001			2019	0.0001	0.0001	0.0001
																																							2022	0.0001	0.0001	0	0			2022	0.0001	0.0001	0.0001
																																							2024	0.0094	0.005	0.0006	0.0017			2024	0.0076	0.0124	0.0016
																																							2025	0.0004	0.0001	0.0001	0			2025	0.0001	0.0002	0
																																							2028	0.0006	0.0003	0.0001	0.0001			2028	0.0004	0.0007	0.0001
																																							2032	0.0008	0.0008	0.0003	0.0003			2032	0.0007	0.0013	0.0003
																																							2036	0.0006	0.0002	0	0			2036	0.0006	0.0006	0.0001
																																							2040	0	0.0001	0	0			2040	0.0002	0	0.0001
																																							2043	0.0002	0.0003	0.0001	0			2043	0.0003	0.0004	0.0001
																																							2046	0	0	0.0001	0.0001			2046	0	0.0001	0
																																							2056	0.0001	0.0003	0.0004	0.0013			2056	0.0001	0.0002	0.0009
																																							2057	0.0007	0.0006	0.0008	0.0012			2057	0.0003	0.0008	0.0012
																																							2058	0.0007	0.0006	0	0			2058	0.0007	0.0009	0
																																							2059	0.0001	0.0003	0.0003	0.001			2059	0.0001	0.0003	0.0007
																																							2061	0.0001	0	0	0.0002			2061	0	0	0.0002
																																							2063	0.0006	0.0002	0	0			2063	0.0003	0.0005	0
																																							2066	0.0001	0.0001	0.0002	0.0001			2066	0.0001	0.0001	0.0001
																																							2067	0	0.0001	0.0001	0			2067	0	0.0001	0.0001
																																							2068	0.0001	0.0001	0	0.0001			2068	0.0001	0.0001	0.0001
																																							2070	0.0008	0.0007	0	0.0002			2070	0.0011	0.0015	0.0005
																																							2076	0.0006	0.0003	0	0			2076	0.0003	0.0006	0
																																							2077	0	0	0	0			2077	0.0001	0.0001	0.0001
																																							2078	0	0	0	0			2078	0	0	0
																																							2079	0.0001	0.0004	0.0002	0.0008			2079	0.0002	0.0006	0.0006
																																							2082	0.0001	0.0001	0	0			2082	0	0.0001	0
																																							2092	0.0002	0.0001	0.0001	0.0003			2092	0.0001	0	0.0002
																																							2094	0.0001	0.0002	0.0001	0.0001			2094	0.0001	0.0002	0.0002
																																							2098	0.0001	0.0001	0.0001	0.0002			2098	0.0002	0.0002	0.0001
																																							2100	0.0055	0.0035	0.0002	0.0005			2100	0.0053	0.0084	0.0002
																																							2101	0.0001	0.0003	0.0002	0.0007			2101	0	0.0003	0.0005
																																							2105	0.0009	0.0003	0.0001	0.0001			2105	0.0004	0.0011	0.0001
																																							2107	0.0002	0.0001	0.0004	0.0001			2107	0.0002	0.0002	0.0004
																																							2108	0.0004	0.0003	0	0.0001			2108	0.0005	0.0006	0.0003
																																							2111	0.0001	0.0001	0.0002	0.0002			2111	0.0001	0	0.0002
																																							2113	0.0001	0.0001	0.0001	0			2113	0	0.0001	0.0001
																																							2114	0	0	0.0001	0			2114	0.0001	0	0.0002
																																							2116	0.0004	0.0001	0	0.0001			2116	0.0003	0.0003	0
																																							2120	0	0.0003	0.0003	0.0007			2120	0.0001	0.0002	0.0007
																																							2121	0.0028	0.0013	0.0003	0.001			2121	0.0022	0.0034	0.0008
																																							2123	0	0	0.0001	0.0001			2123	0	0.0001	0.0002
																																							2125	0	0	0	0			2125	0	0.0001	0
																																							2128	0.0001	0	0	0			2128	0.0001	0.0001	0
																																							2129	0.0004	0.0003	0	0.0001			2129	0.0001	0.0004	0.0001
																																							2136	0.0001	0.0001	0	0.0001			2136	0	0	0
																																							2137	0	0.0003	0.0001	0			2137	0	0.0001	0
																																							2140	0.0001	0.0003	0.0001	0.0001			2140	0.0001	0.0001	0.0001
																																							2143	0.0007	0.0005	0.0003	0.0005			2143	0.0003	0.0006	0.0005
																																							2145	0.0002	0.0002	0.0001	0.0004			2145	0.0003	0.0004	0.0003
																																							2147	0.0013	0.0007	0	0.0001			2147	0.0006	0.0013	0.0001
																																							2149	0.0001	0.0001	0.0002	0.0003			2149	0.0001	0.0002	0
																																							2162	0	0.0001	0.0002	0.0004			2162	0.0001	0.0001	0.0002
																																							2164	0.0003	0.0002	0.0001	0.0005			2164	0.0001	0.0002	0.0002
																																							2165	0.0002	0.0004	0	0			2165	0.0004	0.0007	0
																																							2166	0.0001	0	0.0001	0			2166	0	0	0.0001
																																							2170	0.0005	0.0003	0	0.0001			2170	0.0003	0.0004	0.0001
																																							2173	0.0002	0.0002	0.0001	0.0002			2173	0.0002	0.0003	0.0001
																																							2174	0.0001	0.0001	0.0004	0.0014			2174	0.0001	0.0002	0.0006
																																							2175	0	0.0001	0.0005	0.001			2175	0.0001	0.0001	0.0004
																																							2176	0.0002	0.0001	0	0			2176	0.0001	0.0003	0
																																							2182	0.0001	0	0	0			2182	0.0001	0.0001	0.0002
																																							2183	0	0	0.0001	0.0001			2183	0.0001	0.0001	0.0002
																																							2185	0.0001	0.0001	0.0016	0.0061			2185	0.0002	0.0003	0.003
																																							2186	0.0001	0.0001	0.0004	0.0014			2186	0	0.0001	0.0015
																																							2187	0	0.0001	0	0			2187	0.0001	0.0001	0
																																							2189	0.0001	0.0002	0.0001	0.0006			2189	0.0001	0.0002	0.0006
																																							2190	0.0001	0.0001	0	0			2190	0.0001	0.0001	0.0002
																																							2197	0.0002	0.0001	0	0			2197	0.0002	0.0002	0.0001
																																							2201	0.0001	0	0	0			2201	0	0.0001	0
																																							2202	0.0001	0.0001	0.0002	0.0001			2202	0	0.0001	0.0001
																																							2203	0.0002	0.0002	0.0001	0.0003			2203	0.0003	0.0003	0.0004
																																							2206	0.0006	0.0003	0.0001	0.0001			2206	0.0004	0.0006	0.0003
																																							2209	0.0001	0.0001	0.0002	0.0001			2209	0	0.0001	0.0001
																																							2210	0	0.0001	0	0.0001			2210	0	0.0001	0
																																							2212	0.0004	0.0003	0.0001	0.0003			2212	0.0002	0.0002	0.0002
																																							2215	0	0.0002	0.0001	0.0003			2215	0.0001	0	0.0001
																																							2217	0	0	0.0001	0.0001			2217	0.0001	0.0001	0.0001
																																							2218	0.0001	0.0002	0	0			2218	0.0002	0.0002	0.0001
																																							2219	0	0.0001	0	0			2219	0	0	0
																																							2221	0	0.0001	0	0.0004			2221	0	0	0.0002
																																							2224	0.0001	0.0002	0.0002	0.0001			2224	0.0002	0.0003	0.0001
																																							2225	0	0	0	0			2225	0	0	0.0001
																																							2234	0.0001	0.0003	0	0.0003			2234	0.0001	0.0003	0.0001
																																							2235	0	0	0	0			2235	0.0001	0	0
																																							2236	0.0002	0	0	0.0001			2236	0	0	0
																																							2240	0	0	0	0.0001			2240	0	0	0.0001
																																							2247	0	0.0001	0	0.0001			2247	0	0	0.0001
																																							2249	0.0001	0.0002	0	0			2249	0.0003	0.0002	0.0001
																																							2252	0	0	0	0.0001			2252	0	0.0001	0
																																							2254	0.0005	0.0002	0	0.0001			2254	0.0002	0.0003	0.0001
																																							2255	0.0001	0.0001	0.0001	0.0001			2255	0.0002	0	0
																																							2257	0.0011	0.0008	0.0005	0.001			2257	0.0006	0.0012	0.0009
																																							2259	0	0.0001	0.0001	0.0001			2259	0.0001	0	0.0001
																																							2261	0	0.0001	0.0001	0.0001			2261	0	0.0001	0.0001
																																							2262	0.0001	0	0	0			2262	0.0002	0.0002	0
																																							2263	0.0001	0	0	0.0001			2263	0	0	0.0001
																																							2268	0.0001	0.0001	0	0			2268	0.0001	0	0
																																							2269	0.0073	0.0033	0.0001	0.0002			2269	0.0062	0.0096	0.0003
																																							2271	0.0001	0.0001	0.0002	0.0001			2271	0.0001	0.0001	0.0002
																																							2272	0.0001	0.0001	0	0			2272	0.0001	0.0001	0.0001
																																							2276	0.0003	0.0002	0	0			2276	0.0002	0.0006	0.0001
																																							2280	0.0002	0.0002	0.0001	0.0004			2280	0.0001	0.0004	0.0003
																																							2282	0.0001	0	0.0001	0.0006			2282	0.0001	0	0.0004
																																							2283	0.0002	0.0001	0	0			2283	0.0001	0.0002	0.0001
																																							2284	0	0	0	0			2284	0.0001	0	0.0001
																																							2289	0.0009	0.0004	0	0			2289	0.0006	0.0013	0.0001
																																							2292	0.0001	0.0001	0	0			2292	0.0001	0.0002	0
																																							2295	0	0	0	0			2295	0	0.0001	0.0001
																																							2300	0.0001	0.0001	0.0001	0.0002			2300	0.0001	0	0.0002
																																							2304	0.0001	0.0001	0	0			2304	0.0002	0.0001	0
																																							2310	0	0.0001	0.0001	0.0001			2310	0.0001	0.0001	0.0001
																																							2314	0.0001	0	0	0.0001			2314	0	0	0.0002
																																							2317	0.0001	0.0003	0.0001	0.0002			2317	0.0001	0.0004	0.0001
																																							2322	0.0001	0	0	0			2322	0	0.0001	0.0001
																																							2326	0.0007	0.0003	0	0			2326	0.0004	0.0009	0
																																							2328	0.0006	0.0006	0.0007	0.0022			2328	0.0009	0.0008	0.0026
																																							2329	0.0004	0.0003	0.0001	0.0001			2329	0.0008	0.0007	0
																																							2331	0.0039	0.0035	0.0007	0.0022			2331	0.0035	0.0055	0.0016
																																							2332	0.0003	0.0002	0.0004	0.0001			2332	0.0002	0.0001	0.0003
																																							2333	0.0009	0.0007	0.0009	0.0009			2333	0.0006	0.0008	0.0007
																																							2334	0	0	0.0002	0.0002			2334	0.0001	0	0.0002
																																							2339	0.0001	0	0.0001	0.0003			2339	0.0001	0.0002	0.0001
																																							2340	0.0003	0.0001	0.0002	0.0001			2340	0.0002	0.0001	0.0002
																																							2341	0.0001	0.0001	0.0001	0			2341	0.0001	0.0003	0
																																							2343	0	0.0001	0.0001	0.0001			2343	0.0001	0.0001	0
																																							2344	0	0	0.0001	0.0001			2344	0.0001	0	0.0002
																																							2345	0.0002	0.0001	0.0002	0.0006			2345	0.0001	0.0002	0.0005
																																							2347	0.0055	0.0032	0.0007	0.0018			2347	0.0047	0.0064	0.0017
																																							2349	0.0015	0.0007	0	0.0001			2349	0.0011	0.002	0.0001
																																							2357	0.0001	0	0	0.0001			2357	0.0001	0.0001	0.0001
																																							2359	0	0	0.0001	0			2359	0	0	0
																																							2361	0.0002	0.0002	0.0001	0.0001			2361	0.0002	0.0004	0.0001
																																							2364	0.0001	0.0001	0.0001	0.0001			2364	0.0001	0.0001	0.0001
																																							2366	0.0009	0.0005	0.0003	0.0007			2366	0.0008	0.0012	0.0004
																																							2368	0.0001	0	0.0001	0.0002			2368	0	0.0001	0.0002
																																							2375	0.0001	0.0001	0.0002	0.0001			2375	0.0002	0.0001	0.0002
																																							2377	0.0002	0.0002	0.0002	0.0003			2377	0.0002	0.0002	0.0002
																																							2378	0	0	0.0001	0.0002			2378	0.0001	0	0.0003
																																							2379	0.0001	0.0001	0.0001	0.0001			2379	0.0001	0.0002	0
																																							2380	0.0001	0.0001	0	0			2380	0.0001	0.0001	0.0001
																																							2386	0.0003	0.0003	0.0001	0			2386	0.0003	0.0004	0.0002
																																							2389	0	0.0001	0.0002	0.0001			2389	0	0.0001	0.0002
																																							2393	0.0001	0.0002	0	0.0001			2393	0.0002	0.0004	0.0001
																																							2396	0.0001	0	0	0			2396	0	0	0.0001
																																							2397	0	0	0.0001	0			2397	0	0	0.0001
																																							2400	0.0001	0	0	0.0001			2400	0.0001	0	0
																																							2403	0.0003	0.0001	0.0005	0.001			2403	0.0001	0.0003	0.0008
																																							2405	0.0008	0.0003	0	0.0001			2405	0.0005	0.0009	0.0001
																																							2413	0.0003	0.0001	0.0001	0.0002			2413	0.0001	0.0001	0.0003
																																							2414	0.0001	0.0001	0.0001	0			2414	0.0001	0.0001	0.0001
																																							2415	0.0001	0.0001	0	0			2415	0.0001	0.0001	0.0001
																																							2417	0.0009	0.0007	0.0008	0.0019			2417	0.001	0.0015	0.002
																																							2419	0.0001	0.0001	0.0005	0.0012			2419	0.0001	0.0001	0.0012
																																							2421	0.0001	0.0001	0.0004	0.0005			2421	0.0001	0.0002	0.0005
																																							2423	0.0018	0.0009	0.0006	0.0017			2423	0.0013	0.0018	0.0016
																																							2426	0	0	0.0001	0.0002			2426	0	0.0001	0.0002
																																							2427	0.0001	0.0001	0	0			2427	0	0.0001	0
																																							2428	0	0	0	0			2428	0	0	0
																																							2431	0	0	0.0001	0.0001			2431	0	0.0001	0
																																							2433	0.0001	0.0001	0.0002	0.0001			2433	0.0001	0.0001	0.0002
																																							2435	0.0002	0.0002	0.0001	0.0001			2435	0.0002	0.0006	0
																																							2436	0.0005	0.0004	0.0005	0.0005			2436	0.0005	0.0004	0.0006
																																							2437	0.0001	0.0001	0.0003	0.0009			2437	0.0001	0.0001	0.0007
																																							2440	0.0002	0.0001	0.0001	0.0001			2440	0.0001	0	0
																																							2441	0.0003	0.0001	0.0002	0.0001			2441	0.0001	0.0001	0.0001
																																							2443	0.0008	0.0007	0.0003	0.0007			2443	0.0011	0.0014	0.0007
																																							2448	0.0001	0.0001	0.0001	0			2448	0.0001	0.0002	0.0001
																																							2449	0.0003	0.0002	0.0001	0.0001			2449	0.0003	0.0006	0.0002
																																							2453	0.0002	0.0001	0	0			2453	0.0001	0.0003	0.0001
																																							2454	0	0	0.0001	0.0002			2454	0.0001	0	0.0001
																																							2464	0.0001	0.0001	0.0001	0			2464	0	0.0001	0.0001
																																							2470	0	0	0.0001	0.0001			2470	0.0001	0.0001	0.0001
																																							2471	0.0003	0.0002	0	0			2471	0.0003	0.0006	0.0001
																																							2474	0	0	0.0001	0			2474	0.0001	0	0
																																							2476	0.0003	0.0001	0.0001	0			2476	0.0005	0.0006	0.0001
																																							2477	0.0001	0.0002	0.0002	0.0005			2477	0.0001	0.0002	0.0004
																																							2478	0.0006	0.0004	0.0004	0.0006			2478	0.0005	0.0005	0.0007
																																							2479	0	0	0.0001	0.0001			2479	0.0001	0.0001	0.0007
																																							2484	0.0005	0.0001	0	0			2484	0.0003	0.0002	0
																																							2488	0.0003	0.0001	0.0001	0.0002			2488	0.0002	0.0001	0.0001
																																							2489	0.0001	0.0001	0.0001	0.0001			2489	0.0001	0.0002	0.0001
																																							2490	0	0	0	0			2490	0.0001	0.0001	0.0001
																																							2491	0.0001	0	0.0001	0.0001			2491	0	0	0.0001
																																							2492	0.0003	0.0002	0.0003	0.0023			2492	0.0002	0.0003	0.0009
																																							2493	0	0	0.0001	0.0002			2493	0	0	0.0003
																																							2494	0.0005	0.0007	0	0			2494	0.0007	0.0012	0
																																							2496	0	0.0001	0	0.0001			2496	0.0002	0	0.0001
																																							2501	0.0004	0.0053	0.0006	0.0044			2501	0.0001	0.0003	0.0004
																																							2502	0.0001	0.0011	0.0001	0.0002			2502	0.0001	0	0.0001
																																							2508	0	0	0.0001	0			2508	0.0001	0	0
																																							2511	0.0025	0.0237	0.0005	0.0046			2511	0.0008	0.0018	0.0005
																																							2513	0.0001	0.0001	0.0004	0.0037			2513	0.0001	0.0001	0.0008
																																							2514	0.0004	0.0005	0	0			2514	0.0003	0.0003	0
																																							2516	0.0014	0.0013	0	0.0003			2516	0.0012	0.0019	0.0002
																																							2519	0.0002	0	0.0001	0.0001			2519	0.0001	0	0
																																							2520	0	0	0.0003	0.0008			2520	0	0	0.0007
																																							2523	0.002	0.0031	0.0001	0.0011			2523	0.0027	0.003	0.0009
																																							2525	0	0	0.0002	0.001			2525	0.0001	0.0001	0.0008
																																							2526	0	0.0001	0.0001	0			2526	0	0.0001	0.0001
																																							2528	0	0	0.0001	0			2528	0.0001	0.0001	0.0001
																																							2534	0.0006	0.0007	0.0001	0.0002			2534	0.0007	0.0014	0.0001
																																							2536	0.0002	0.0004	0	0			2536	0.0002	0.0004	0
																																							2537	0.0001	0.0001	0.0002	0.0002			2537	0.0002	0.0001	0.0002
																																							2538	0.0001	0.0001	0.0003	0.0008			2538	0.0001	0	0.0007
																																							2540	0	0.0001	0.0001	0.0001			2540	0.0001	0.0001	0.0002
																																							2541	0.0001	0.0001	0.0001	0.0001			2541	0.0001	0.0001	0.0001
																																							2542	0.0003	0.0004	0.0008	0.002			2542	0.0002	0.0003	0.0012
																																							2543	0	0	0.0001	0.0004			2543	0	0	0.0001
																																							2544	0.0012	0.0016	0	0			2544	0.0006	0.0014	0.0001
																																							2546	0.0002	0.0002	0.0003	0.0013			2546	0.0002	0.0001	0.0007
																																							2547	0.0001	0.0001	0.0001	0.0002			2547	0.0001	0.0001	0.0001
																																							2548	0.0007	0.0003	0	0.0001			2548	0.0003	0.0006	0.0001
																																							2549	0	0.0001	0.0001	0.0001			2549	0.0001	0.0001	0.0001
																																							2551	0	0.0001	0.0011	0.0019			2551	0	0.0002	0.0011
																																							2553	0.0016	0.0012	0.0012	0.0028			2553	0.0012	0.0018	0.0017
																																							2555	0.0001	0.0001	0.0006	0.0016			2555	0.0001	0.0001	0.0008
																																							2557	0.0002	0.0004	0	0.0009			2557	0	0.0002	0.0008
																																							2560	0.0001	0.0001	0	0.0001			2560	0	0	0.0001
																																							2566	0.0002	0.0004	0.0004	0.0011			2566	0.0003	0.0003	0.0008
																																							2567	0.0001	0.0001	0.0001	0.0002			2567	0.0003	0	0.0001
																																							2568	0.0003	0.0002	0.0026	0.0079			2568	0.0002	0.0003	0.0024
																																							2569	0.0005	0.0002	0.0022	0.006			2569	0.0002	0.0002	0.0035
																																							2570	0.0002	0.0003	0.0002	0.0009			2570	0.0002	0.0003	0.0006
																																							2571	0	0.0001	0.0002	0.0005			2571	0.0002	0.0003	0.0002
																																							2572	0	0.0001	0.0001	0.0003			2572	0	0	0.0001
																																							2573	0.0001	0.0001	0.0003	0.0002			2573	0.0002	0.0002	0.0001
																																							2574	0.0001	0.0001	0.0001	0.0001			2574	0.0001	0.0002	0.0001
																																							2577	0.0001	0.0002	0.0002	0.0001			2577	0.0001	0.0001	0.0001
																																							2578	0.0001	0.0001	0.0001	0.0001			2578	0.0001	0.0001	0
																																							2579	0	0.0001	0	0			2579	0	0	0
																																							2583	0.0001	0.0001	0.0002	0.0006			2583	0.0002	0.0002	0.0002
																																							2584	0.0001	0.0002	0.0005	0.0001			2584	0.0002	0.0002	0.0001
																																							2585	0.0001	0.0001	0.0001	0.0003			2585	0.0002	0.0002	0.0002
																																							2587	0	0.0002	0.0001	0.0003			2587	0	0.0001	0.0002
																																							2588	0.0002	0.0004	0.0002	0.0013			2588	0.0001	0.0002	0.0006
																																							2592	0.0001	0.0002	0.0001	0			2592	0.0004	0.0006	0.0001
																																							2593	0.0001	0.0002	0.0001	0.0002			2593	0.0008	0.0009	0.0002
																																							2596	0	0.0001	0.0001	0.0001			2596	0.0001	0.0001	0.0001
																																							2597	0	0.0001	0.0002	0.0005			2597	0	0.0001	0.0007
																																							2603	0.0005	0.0006	0.0001	0.0002			2603	0.0005	0.0005	0.0001
																																							2605	0.0001	0.0001	0.0006	0.0018			2605	0.0001	0	0.0015
																																							2608	0	0.0001	0.0001	0.0001			2608	0.0001	0	0
																																							2611	0.0014	0.0008	0.0003	0.0002			2611	0.0009	0.0013	0.0001
																																							2612	0.0001	0.0001	0	0			2612	0	0.0001	0
																																							2620	0.0001	0.0001	0.0001	0.0001			2620	0	0.0001	0
																																							2621	0.0001	0.0002	0.0001	0.0001			2621	0.0002	0.0001	0.0001
																																							2622	0.0029	0.0026	0.0001	0.0004			2622	0.0022	0.0041	0.0001
																																							2624	0.0002	0.0002	0.0001	0.0003			2624	0.0001	0.0002	0.0002
																																							2625	0.0002	0.0004	0.0001	0.0014			2625	0.0001	0.0002	0.0006
																																							2627	0.0002	0.0001	0.0002	0.0001			2627	0.0001	0	0.0001
																																							2631	0.0007	0.0005	0.0002	0.0001			2631	0.0006	0.0011	0.0003
																																							2635	0.0001	0	0	0			2635	0.0001	0.0001	0
																																							2636	0.0001	0.0001	0.0002	0.0003			2636	0.0001	0	0.0003
																																							2637	0.0001	0.0001	0.0018	0.0051			2637	0.0002	0.0001	0.0046
																																							2639	0.0009	0.0006	0.0001	0.0004			2639	0.0012	0.0013	0.0004
																																							2640	0.0001	0.0001	0.0001	0			2640	0.0001	0.0001	0
																																							2642	0.0001	0.0001	0.0001	0.0002			2642	0	0.0001	0.0002
																																							2643	0.0019	0.001	0.0007	0.002			2643	0.0011	0.0018	0.0012
																																							2645	0.0003	0.0001	0	0			2645	0	0.0001	0
																																							2646	0.0003	0.0001	0.0001	0			2646	0.0001	0.0002	0.0001
																																							2647	0.0002	0.0002	0.0003	0.0002			2647	0.0001	0.0002	0.0004
																																							2650	0.0011	0.0006	0.0001	0.0001			2650	0.0006	0.0008	0.0002
																																							2652	0.0002	0	0.0003	0.0005			2652	0.0001	0.0001	0.0003
																																							2653	0.0001	0.0001	0.0001	0.0003			2653	0.0002	0	0.0002
																																							2655	0	0	0.0002	0.0003			2655	0.0001	0.0001	0.0001
																																							2657	0.003	0.0021	0.0002	0.0003			2657	0.0019	0.0031	0.0003
																																							2659	0.0005	0.0005	0.0002	0.0006			2659	0.0004	0.0008	0.0003
																																							2663	0	0.0001	0	0.0001			2663	0.0001	0.0001	0
																																							2670	0.0001	0	0.0001	0.0003			2670	0	0.0001	0.0002
																																							2671	0.0001	0	0.0001	0			2671	0.0001	0.0001	0
																																							2673	0.0001	0.0001	0.001	0.0032			2673	0.0001	0.0002	0.0018
																																							2675	0.0003	0.0001	0	0.0001			2675	0.0001	0.0002	0
																																							2681	0.0011	0.0006	0.0001	0.0003			2681	0.0007	0.0011	0.0002
																																							2683	0.001	0.0004	0.0007	0.0029			2683	0.0005	0.0006	0.0019
																																							2684	0.0004	0.0003	0	0.0001			2684	0.0003	0.0004	0.0001
																																							2686	0.0001	0.0001	0.0005	0.0013			2686	0	0.0002	0.0006
																																							2687	0.0005	0.0002	0.0002	0.0003			2687	0.0003	0.0002	0.0004
																																							2688	0.0002	0.0002	0	0			2688	0.0002	0.0003	0.0001
																																							2689	0	0.0001	0.0001	0			2689	0.0001	0	0.0001
																																							2690	0.0002	0.0002	0.0003	0.0008			2690	0.0002	0.0001	0.001
																																							2692	0.0015	0.0009	0.0001	0.0007			2692	0.0013	0.002	0.0004
																																							2695	0.0012	0.0007	0.0001	0.0002			2695	0.0007	0.0014	0.0002
																																							2697	0.0013	0.0005	0.0001	0.0001			2697	0.0006	0.0011	0.0001
																																							2698	0	0	0.0004	0.0005			2698	0	0	0.0004
																																							2699	0.0003	0.0002	0.0011	0.0023			2699	0.0004	0.0002	0.0024
																																							2700	0.0001	0.0001	0.0001	0.0002			2700	0.0001	0.0001	0.0001
																																							2701	0.0004	0.0002	0.0001	0.0001			2701	0.0004	0.0005	0.0002
																																							2702	0.0006	0.0008	0.0009	0.0016			2702	0.0006	0.0008	0.0012
																																							2703	0.0001	0.0001	0.0002	0.0007			2703	0.0001	0.0002	0.0006
																																							2708	0.0002	0.0003	0.0004	0.0017			2708	0.0001	0.0001	0.0014
																																							2710	0	0	0.0001	0			2710	0	0.0001	0.0001
																																							2712	0.0003	0.0004	0.0004	0.0008			2712	0.0004	0.0003	0.0008
																																							2713	0.0001	0	0.0002	0.0003			2713	0	0.0001	0.0004
																																							2716	0.0125	0.0067	0.0001	0.0003			2716	0.0102	0.0164	0.0003
																																							2718	0.0002	0.0001	0	0			2718	0	0	0.0001
																																							2719	0.0005	0.0004	0.001	0.0025			2719	0.0006	0.001	0.002
																																							2721	0.0015	0.001	0.0001	0.0002			2721	0.0012	0.002	0.0002
																																							2724	0.0022	0.0009	0	0			2724	0.0015	0.0022	0.0001
																																							2726	0.0002	0.0001	0.0001	0.0002			2726	0.0001	0.0001	0.0001
																																							2727	0.0004	0.0001	0	0			2727	0.0001	0.0002	0
																																							2728	0	0	0.0001	0			2728	0	0	0
																																							2732	0.0002	0.0001	0.0001	0			2732	0	0.0001	0
																																							2733	0.0007	0.0004	0.0001	0.0002			2733	0.0003	0.0008	0.0002
																																							2735	0	0	0	0			2735	0.0001	0	0.0001
																																							2736	0	0	0	0			2736	0	0.0001	0
																																							2751	0.0001	0.0001	0.0001	0.0001			2751	0.0002	0.0002	0.0001
																																							2752	0	0.0001	0	0			2752	0	0	0.0001
																																							2756	0	0.0001	0.0001	0.0001			2756	0	0	0.0001
																																							2758	0.0002	0.0003	0.0001	0.0004			2758	0.0002	0.0004	0.0003
																																							2761	0.0001	0.0001	0.0001	0			2761	0.0001	0.0002	0.0002
																																							2762	0	0.0001	0	0			2762	0.0001	0.0001	0
																																							2766	0	0.0001	0.0001	0.0003			2766	0.0001	0.0001	0.0002
																																							2770	0	0	0.0001	0			2770	0.0001	0.0001	0.0001
																																							2771	0	0	0.0001	0			2771	0.0001	0.0001	0.0001
																																							2772	0.0001	0.0001	0	0			2772	0	0	0.0001
																																							2774	0.0001	0	0.0002	0.0002			2774	0.0001	0.0001	0.0003
																																							2776	0.0002	0	0.0001	0			2776	0.0001	0.0001	0.0001
																																							2777	0	0.0001	0.0001	0.0002			2777	0.0001	0.0001	0.0002
																																							2779	0.003	0.0035	0.0001	0.0003			2779	0.0031	0.0045	0.0003
																																							2780	0	0.0001	0.0001	0			2780	0.0001	0.0001	0
																																							2785	0	0.0001	0.0001	0			2785	0.0001	0.0001	0.0001
																																							2788	0	0	0	0			2788	0	0.0001	0
																																							2789	0.0001	0	0.0001	0			2789	0	0	0.0001
																																							2793	0	0	0	0			2793	0	0	0.0001
																																							2794	0	0	0	0			2794	0.0001	0	0
																																							2796	0.0001	0.0001	0.0002	0.0002			2796	0.0002	0.0001	0.0001
																																							2797	0.0001	0	0.0001	0.0001			2797	0.0001	0.0001	0.0001
																																							2809	0.0001	0.0002	0.0002	0.0002			2809	0.0001	0.0002	0.0002
																																							2810	0	0	0.0001	0.0001			2810	0	0.0001	0.0001
																																							2811	0.0001	0.0001	0.0004	0.0002			2811	0.0003	0.0001	0.0002
																																							2814	0	0.0001	0	0			2814	0.0001	0	0
																																							2815	0.0001	0.0001	0	0			2815	0	0.0001	0
																																							2816	0.0015	0.0008	0.0001	0.0001			2816	0.0009	0.0013	0
																																							2817	0.0001	0.0001	0.0004	0.0009			2817	0.0001	0.0001	0.0006
																																							2818	0.0002	0.0004	0.0007	0.0019			2818	0.0003	0.0005	0.0018
																																							2819	0.0018	0.0012	0.0003	0.0002			2819	0.0015	0.0021	0.0002
																																							2821	0.0003	0.0004	0.0003	0.0011			2821	0.0003	0.0005	0.0008
																																							2822	0.0001	0.0001	0	0			2822	0.0001	0.0001	0.0001
																																							2824	0.0027	0.0019	0.0006	0.0013			2824	0.0025	0.0034	0.0012
																																							2825	0.0002	0.0002	0.0002	0			2825	0.0002	0.0002	0.0002
																																							2826	0.0029	0.001	0.0002	0.0004			2826	0.0018	0.0026	0.0003
																																							2828	0.0001	0.0001	0.0002	0.0001			2828	0.0001	0.0001	0.0003
																																							2829	0.0002	0.0002	0.0001	0.0003			2829	0.0001	0.0001	0.0002
																																							2831	0.0006	0.0005	0	0.0001			2831	0.0005	0.001	0.0001
																																							2834	0.0001	0	0.0001	0			2834	0.0001	0.0001	0.0001
																																							2835	0.0001	0.0001	0.0001	0			2835	0	0.0002	0
																																							2836	0.0002	0	0.0001	0.0002			2836	0	0	0.0001
																																							2839	0.0001	0	0.0001	0.0003			2839	0.0001	0.0001	0.0002
																																							2840	0.0002	0.0001	0	0			2840	0.0001	0.0001	0
																																							2842	0.0029	0.0015	0.0004	0.0008			2842	0.002	0.0025	0.0008
																																							2843	0.0001	0.0001	0.0001	0.0001			2843	0.0002	0.0002	0.0001
																																							2844	0.0014	0.0009	0.0004	0.0008			2844	0.0011	0.0017	0.0006
																																							2846	0.0001	0	0	0.0001			2846	0.0001	0.0001	0
																																							2847	0	0.0001	0	0.0002			2847	0	0.0001	0.0001
																																							2849	0.0001	0.0001	0.0001	0.0001			2849	0.0003	0.0002	0.0001
																																							2852	0.0001	0.0001	0.0001	0.0001			2852	0.0001	0.0001	0.0001
																																							2855	0	0.0001	0.0002	0.0005			2855	0.0001	0.0002	0.0002
																																							2856	0	0	0	0			2856	0	0	0.0001
																																							2860	0.0018	0.001	0	0			2860	0.0015	0.0022	0
																																							2862	0.0002	0.0001	0.0001	0.0002			2862	0.0001	0.0001	0.0001
																																							2865	0.0007	0.0004	0.0001	0.0003			2865	0.0006	0.0006	0.0002
																																							2867	0.0001	0.0001	0.0005	0.002			2867	0.0001	0.0001	0.0017
																																							2868	0.0003	0.0002	0.0001	0.0001			2868	0.0001	0.0001	0.0001
																																							2870	0.0002	0.0003	0.0003	0.001			2870	0.0004	0.0003	0.0008
																																							2872	0.0014	0.001	0.0002	0.0003			2872	0.0013	0.002	0.0002
																																							2876	0	0.0001	0	0.0001			2876	0	0	0.0001
																																							2877	0	0	0	0			2877	0	0	0.0001
																																							2878	0.0003	0.0003	0.0001	0.0001			2878	0.0004	0.0004	0.0002
																																							2881	0	0.0001	0.0001	0			2881	0	0	0
																																							2884	0.0002	0.0001	0	0			2884	0.0001	0.0002	0
																																							2889	0	0.0001	0.0001	0.0001			2889	0	0	0.0001
																																							2891	0.0005	0.0002	0.0001	0.0003			2891	0.0005	0.0005	0.0003
																																							2896	0.0002	0.0002	0	0.0001			2896	0.0002	0.0005	0.0001
																																							2899	0.0036	0.0021	0	0.0001			2899	0.0036	0.0047	0.0001
																																							2900	0	0.0001	0.0001	0			2900	0.0001	0	0
																																							2906	0	0	0	0.0002			2906	0.0001	0.0001	0.0001
																																							2909	0.0039	0.0019	0.0003	0.0004			2909	0.0033	0.005	0.0004
																																							2911	0.0009	0.0002	0.0005	0.0015			2911	0.0004	0.0005	0.0014
																																							2912	0.0005	0.0001	0	0			2912	0.0001	0.0001	0
																																							2915	0.0002	0.0002	0.0002	0.0002			2915	0.0002	0.0001	0.0004
																																							2916	0.0001	0.0001	0.0001	0.0002			2916	0.0002	0.0001	0.0001
																																							2917	0.0021	0.0008	0.0001	0.0003			2917	0.0015	0.0023	0.0002
																																							2920	0	0	0	0.0001			2920	0	0	0
																																							2923	0	0	0.0001	0.0001			2923	0.0001	0	0.0002
																																							2927	0.0001	0.0001	0.0002	0.0002			2927	0.0001	0.0002	0.0001
																																							2928	0.0001	0.0001	0	0			2928	0.0001	0.0001	0
																																							2929	0.0001	0.0001	0	0			2929	0.0001	0.0001	0
																																							2932	0.0002	0	0	0			2932	0	0.0001	0.0001
																																							2933	0	0.0001	0	0			2933	0.0002	0.0001	0.0001
																																							2934	0.0005	0.0006	0.0003	0.0007			2934	0.0004	0.0009	0.0003
																																							2939	0.0001	0.0001	0.0002	0.0002			2939	0.0001	0.0001	0.0002
																																							2941	0	0.0001	0.0001	0			2941	0.0001	0	0.0001
																																							2942	0.0001	0.0002	0.0004	0.0013			2942	0.0002	0.0003	0.0007
																																							2943	0.0004	0.0004	0.0005	0.0009			2943	0.0006	0.0007	0.0007
																																							2944	0	0	0.0001	0			2944	0	0	0.0001
																																							2948	0.0016	0.0011	0	0.0001			2948	0.0008	0.0016	0.0001
																																							2949	0	0.0001	0	0			2949	0	0	0
																																							2954	0.0014	0.0011	0	0			2954	0.0017	0.0028	0.0001
																																							2957	0.0006	0.0003	0	0			2957	0.0004	0.0007	0.0001
																																							2959	0.0001	0.0001	0.0001	0.0001			2959	0.0001	0.0003	0.0001
																																							2961	0.0034	0.0018	0.0002	0.0002			2961	0.0016	0.0028	0.0004
																																							2962	0.0001	0.0001	0	0			2962	0.0001	0	0
																																							2967	0.0003	0.0002	0	0.0001			2967	0.0003	0.0002	0.0001
																																							2970	0	0	0	0			2970	0	0.0001	0.0001
																																							2975	0	0	0	0			2975	0	0	0
																																							2976	0	0	0.0001	0			2976	0.0001	0	0
																																							2977	0.0001	0.0002	0.0002	0.0009			2977	0.0001	0.0001	0.0003
																																							2982	0.0001	0.0001	0.0004	0.0001			2982	0.0003	0.0001	0.0003
																																							2983	0.0017	0.0009	0.0001	0.0002			2983	0.0016	0.0022	0.0002
																																							2985	0.0004	0.0002	0.0003	0.0007			2985	0.0003	0.0004	0.0005
																																							2986	0.0004	0	0	0			2986	0.0001	0.0001	0.0002
																																							2988	0.0008	0.0005	0.0002	0.0006			2988	0.0009	0.0014	0.0007
																																							2989	0.0011	0.0008	0.0001	0.0002			2989	0.0012	0.0017	0.0001
																																							2992	0.0001	0.0001	0	0.0001			2992	0	0	0.0002
																																							2995	0.0001	0	0.0001	0.0001			2995	0.0001	0.0001	0.0001
																																							2996	0.0047	0.0025	0.0003	0.0003			2996	0.0038	0.0056	0.0002
																																							2999	0.001	0.0008	0.0001	0.0002			2999	0.0011	0.0013	0.0003
																																							3001	0.0001	0.0001	0.0001	0			3001	0.0003	0.0003	0.0001
																																							3002	0.0049	0.0033	0.0011	0.0027			3002	0.005	0.0082	0.0015
																																							3004	0	0	0.0001	0.0003			3004	0.0001	0	0.0002
																																							3007	0.0039	0.0024	0.0002	0.0005			3007	0.0035	0.0048	0.0004
																																							3008	0.0002	0.0001	0	0.0001			3008	0.0002	0.0002	0.0002
																																							3009	0	0.0001	0.0002	0			3009	0	0	0.0001
																																							3010	0.0026	0.0015	0.0006	0.0025			3010	0.0019	0.0028	0.0013
																																							3013	0.0001	0.0002	0.0001	0			3013	0.0001	0.0001	0.0001
																																							3014	0.0002	0.0001	0.0002	0.0001			3014	0.0002	0.0001	0.0002
																																							3016	0.0001	0.0001	0.0002	0.0002			3016	0.0002	0.0002	0.0002
																																							3017	0.0001	0.0001	0.0001	0.0002			3017	0.0001	0.0001	0.0001
																																							3019	0.0004	0.0003	0.0012	0.0033			3019	0.0006	0.0007	0.002
																																							3020	0.0001	0.0001	0.0005	0.0009			3020	0	0.0001	0.0011
																																							3021	0.0002	0	0	0			3021	0.0002	0.0001	0.0001
																																							3022	0.0002	0.0001	0.0007	0.0015			3022	0.0002	0.0001	0.0009
																																							3023	0.0001	0	0.0001	0.0001			3023	0	0	0.0002
																																							3031	0	0	0	0			3031	0.0001	0.0001	0.0001
																																							3032	0	0	0.0001	0			3032	0	0	0.0001
																																							3035	0.0004	0.0003	0	0.0001			3035	0.0004	0.0003	0.0002
																																							3036	0.0001	0.0001	0.0002	0.0001			3036	0.0001	0.0001	0.0001
																																							3040	0	0	0.0001	0.0001			3040	0.0001	0.0001	0
																																							3043	0.0009	0.0006	0.0001	0.0002			3043	0.0008	0.0013	0.0001
																																							3046	0	0	0.0001	0.0001			3046	0.0001	0.0001	0.0001
																																							3047	0.002	0.0005	0.0001	0.0003			3047	0.0008	0.0016	0.0004
																																							3054	0.0002	0.0001	0.0001	0.0001			3054	0.0001	0.0002	0.0001
																																							3056	0.0048	0.002	0.0002	0.0003			3056	0.0029	0.0038	0.0001
																																							3057	0	0	0	0			3057	0	0.0001	0.0001
																																							3060	0.0002	0.0003	0.0001	0.0011			3060	0.0001	0.0003	0.0006
																																							3061	0	0.0001	0	0.0003			3061	0	0.0001	0.0003
																																							3063	0.0011	0.0005	0	0.0001			3063	0.0007	0.001	0.0001
																																							3066	0.0022	0.0016	0	0.0001			3066	0.0017	0.003	0.0001
																																							3068	0.0005	0.0007	0.0002	0.0003			3068	0.0008	0.0012	0.0003
																																							3070	0.0001	0.0001	0.0001	0			3070	0.0001	0.0001	0.0001
																																							3073	0.0009	0.0004	0.0001	0.0001			3073	0.001	0.0013	0.0001
																																							3075	0.0047	0.0025	0.0002	0			3075	0.0041	0.0056	0.0001
																																							3077	0.0001	0.0001	0.0002	0.0004			3077	0.0001	0.0002	0.0003
																																							3078	0.0004	0.0001	0.0001	0.0001			3078	0.0001	0.0002	0.0002
																																							3079	0.0002	0.0003	0.0002	0.0002			3079	0.0004	0.0004	0.0005
																																							3080	0.0024	0.0011	0.0004	0.0005			3080	0.0028	0.0033	0.0004
																																							3082	0.0002	0.0001	0.0002	0.0002			3082	0.0001	0.0002	0.0001
																																							3087	0.0021	0.0015	0	0.0001			3087	0.0024	0.0034	0.0002
																																							3088	0	0.0001	0	0			3088	0.0001	0.0001	0
																																							3090	0.0002	0.0001	0	0			3090	0.0002	0.0002	0.0001
																																							3091	0.0008	0.0003	0.0003	0.001			3091	0.0004	0.0006	0.0005
																																							3093	0.0037	0.0021	0.0003	0.0009			3093	0.0027	0.004	0.0006
																																							3094	0.0001	0	0	0			3094	0.0001	0	0
																																							3095	0	0.0001	0	0.0001			3095	0.0001	0	0.0001
																																							3099	0.0002	0.0003	0	0.0001			3099	0.0002	0.0005	0.0001
																																							3103	0.0006	0.0003	0	0.0001			3103	0.0003	0.0006	0.0002
																																							3106	0	0	0	0			3106	0	0	0
																																							3110	0	0	0	0			3110	0	0	0
																																							3116	0.0003	0.0004	0	0.0001			3116	0.0005	0.0006	0.0001
																																							3117	0.0001	0.0001	0.0002	0.0001			3117	0.0001	0	0
																																							3119	0.0026	0.0009	0.0004	0.0014			3119	0.0014	0.0021	0.0013
																																							3120	0.0003	0.0001	0.0001	0.0001			3120	0.0003	0.0004	0
																																							3121	0	0	0	0			3121	0	0	0
																																							3123	0.0001	0.0001	0.0001	0.0001			3123	0.0001	0.0002	0.0001
																																							3126	0	0.0001	0.0001	0.0001			3126	0.0001	0	0.0001
																																							3127	0.0002	0.0004	0.0002	0.0002			3127	0.0002	0.0004	0.0002
																																							3131	0.0002	0.0001	0	0.0001			3131	0.0001	0.0001	0
																																							3132	0.0047	0.0036	0.0007	0.0024			3132	0.0041	0.0055	0.0014
																																							3134	0.0001	0.0002	0	0.0004			3134	0.0001	0.0001	0.0003
																																							3137	0.0006	0.0006	0.0002	0.0008			3137	0.0003	0.0004	0.0002
																																							3139	0.0006	0.0002	0.0001	0			3139	0.0003	0.0003	0.0001
																																							3146	0.0003	0.0003	0.0001	0			3146	0.0002	0.0004	0
																																							3147	0	0.0001	0.0002	0.0005			3147	0.0001	0.0001	0.0003
																																							3148	0.0001	0.0001	0.0003	0.0009			3148	0.0002	0.0001	0.0007
																																							3149	0.0003	0.0002	0	0			3149	0.0001	0.0002	0
																																							3152	0.0002	0.0002	0.0001	0.0001			3152	0.0003	0.0003	0.0001
																																							3155	0.0009	0.0005	0.0001	0.0001			3155	0.0011	0.0012	0.0001
																																							3157	0.0002	0.0001	0	0.0005			3157	0.0001	0.0001	0.0007
																																							3161	0.0001	0.0001	0	0			3161	0	0.0001	0
																																							3162	0.0001	0.0001	0.0001	0.0002			3162	0.0001	0.0001	0.0005
																																							3163	0.0002	0.0002	0.0011	0.0012			3163	0.0003	0.0002	0.0009
																																							3164	0	0	0	0			3164	0	0	0.0001
																																							3165	0.0013	0.001	0	0			3165	0.002	0.0051	0
																																							3168	0.0022	0.001	0.0006	0.0008			3168	0.0021	0.0031	0.0008
																																							3169	0.0001	0.0001	0	0			3169	0.0002	0.0003	0.0001
																																							3170	0	0.0001	0	0			3170	0.0001	0.0001	0.0001
																																							3171	0.0001	0.0002	0	0			3171	0.0009	0.0011	0
																																							3172	0.0001	0	0	0.0001			3172	0.0001	0.0001	0.0001
																																							3173	0	0.0001	0.0001	0.0002			3173	0.0002	0.0001	0.0004
																																							3179	0.0005	0.0003	0.0004	0.0005			3179	0.0005	0.0008	0.0002
																																							3184	0.0017	0.0007	0.0001	0.0006			3184	0.0009	0.0012	0.0004
																																							3187	0.002	0.0014	0.0001	0.0002			3187	0.0015	0.0021	0.0002
																																							3189	0.0003	0.0003	0.0007	0.0017			3189	0.0004	0.0006	0.0021
																																							3192	0.0001	0	0.0001	0.0001			3192	0.0001	0.0001	0
																																							3196	0	0	0.0001	0.0001			3196	0	0.0001	0
																																							3204	0.0005	0.0002	0.0002	0.0001			3204	0.0002	0.0002	0.0002
																																							3205	0.0002	0.0002	0	0.0001			3205	0.0003	0.0003	0.0001
																																							3206	0	0	0	0			3206	0.0001	0	0
																																							3208	0.0001	0.0001	0.0001	0.0004			3208	0.0001	0	0.0004
																																							3210	0.0001	0.0001	0	0.0001			3210	0.0001	0.0001	0.0002
																																							3211	0.0004	0.0003	0	0			3211	0.0002	0.0005	0.0001
																																							3212	0.0001	0.0001	0	0			3212	0.0001	0	0
																																							3214	0.0001	0.0002	0.0002	0.0008			3214	0.0001	0.0001	0.0007
																																							3215	0.0001	0.0002	0	0.0001			3215	0.0002	0.0003	0
																																							3216	0	0	0.0001	0.0001			3216	0	0	0.0001
																																							3219	0.0007	0.0004	0	0			3219	0.001	0.0011	0.0001
																																							3222	0.0001	0	0	0.0001			3222	0	0	0.0001
																																							3224	0	0	0	0			3224	0	0	0.0001
																																							3225	0.0001	0.0001	0.0001	0			3225	0.0001	0.0001	0.0001
																																							3226	0	0	0.0001	0			3226	0	0	0.0001
																																							3230	0.0001	0.0001	0.0001	0.0001			3230	0	0.0001	0.0001
																																							3235	0	0	0	0			3235	0	0	0
																																							3238	0	0	0.0001	0.0001			3238	0	0.0001	0
[truncated: 5,906 more rows]
[truncated: 1 more columns]

## Sheet: Fig. 6
Fig. 6b	DddA-DddIA	FZY2-DddIA	WC03-DddIA	L9D3-DddIA	XG57-DddIA	HR14-DddIA		Fig. 6c	DddA-DddIA	FZY2-DddIA	WC03-DddIA	L9D3-DddIA	XG57-DddIA	HR14-DddIA		Fig. 6d	DddA	FZY2	WC03	XYI6	L9D3	XG57	Q2L7	HR14		Fig. 6e	FZY2 + FZY2-DddIA	FZY2 + WC03-DddIA	WC03 + WC03-DddIA	WC03 + FZY2-DddIA		Fig. 6f	Samples	Replicates	C10		Fig. 6g	Samples	Replicates	n.OTS #1	n.OTS #2	n.OTS #3
[truncated: 218 more rows]

[truncated: 8 more sheets: Fig. 7, Supplementary Fig. 1, Supplementary Fig. 2, Supplementary Fig. 3, Supplementary Fig. 4, Supplementary Fig. 5, Supplementary Fig. 6, Supplementary Fig. 7]
